# Supplementary material for: Considering adaptive genetic variation in climate change vulnerability assessment reduces species range loss projections
Source: Proc Natl Acad Sci U S A. 2019 May 6;116(21):10418–23. doi: 10.1073/pnas.1820663116 (PMC6535011; doi:10.1073/pnas.1820663116)
Supplement: Supplementary File [file pnas.1820663116.sd01.csv]

Species	RAD Tag	Sequence	Blastn	Blastn query cov	Blastn Ident	Blastn E value	Species	Gene
Myotis escalerai	1276	TGCAGGAGGCATTGGATCAACGATTCTCTCTCATCATTGATGTTTCTATCTCTCCCTCTCCCTTCCTCTCTGAAATCAATAAAAATCTAT	gene	100	92	4.00E-27	Myotis lucifugus	FBXW2 F-box/WD repeat-containing protein 2
Myotis escalerai	2062	TGCAGGCTGGCACTGGGCTGGATCTGGGCCTCGGCTCCGGAGCCCGAGCCCTGAACTCCTGCGAACTGGGAGCAGGTGGCTTGCTCGGGG	None
Myotis escalerai	2250	TGCAGGAGGCGTTAGGGTAGACTTAAGGAAGGACTTTCGAGTGAGATTGAGTCAGAGTGAGATTTTTGATGCCCGGCCTGGCGCCTCAAA	gene	67	87	9.00E-10	Dog	transcription initiation factor TFIID subunit 4-like
Myotis escalerai	10049	TGCAGGAAGCCTTTTAAAATAAAACAATCAATTAATTCCCTTAGTATTGGAAAGGTGAAAATGAGGAAGGCTAGCACATCACGGGTAGGT	complete seq	86	92	3.00E-22	Human	Homo sapiens 3 BAC RP11-324H4 (complete clone)
Myotis escalerai	12028	CATGGGGCACAGGTCCCCTGGGAGGGGGGCTCCCGGGCATCTCACCCAGAAGGAGAGGTGCCAGCCCCTCTCACGCTGCTCCCCTGCCCC	None
Myotis escalerai	24556	CATGCGGTTGGACTTACACGTTTCGTCTGTAGCTTTATGCTTTACTAGAACTGTATATAATGAGCACAGACCGAGTTTACAGTTTACAAA	None
Myotis escalerai	28215	TGCAGGGTCAGAGACAGGACAGACCCTCAAGCACCCCATTTCCTCTGCTTCCAAGGAGACAGAGCAAGTCCCTCAGCAGGGATGTCCCTT	complete seq	98	78	4.00E-08	Yuk	Bos mutus isolate yakQH1 chromosome 11
Myotis escalerai	30267	TGCAGGAGAAGTGTGCCCATCGGAGAGATTGGGAACCTTTACTCTTTGTAGCAGAAGCATCGGGCTTCACTCCCAGGGCTAGTGGCTTCC	None
Myotis escalerai	32642	TGCAGGAAGCCACCACTTGCCAATACTGTCACAAAGGAACGCAGAAGGCCAATGGACCTTGGGTGTTAGCAGGGCTGATGCTAAGCACCT	gene	97	72	0.01	Myotis lucifugus	omega-amidase NIT2 (100% cov for complete clone seq)
Myotis escalerai	33208	CATGGGACCAACTGCCGGCTCAGCAGTGACAAGGGGGGAGGGGGACGCAGGGCACAGGATCGGACTAGACTGCTCTCCCTCCCCCCCACA	None
Myotis escalerai	35846	CATGTACCTTGGTTGCGGGCGCATCCCTGGTGGGGAGTGTGCAGGAGGCAGCCGATCGATGTTTCTCTCTCATCGATGTTTCTAACTCTC	gene	100	96	2.00E-31	Myotis lucifugus	TSC22 domain family member 2 (TSC22D2)
Myotis escalerai	43596	TGCAGGACTACTGAGGGAGTGAGTGGCTGCCGCCAGACTGGTGGACCACTGGGACAGGTTGGTCAGCTGAGCGGCACTCCCACTGTGGGA	gene	100	81	1.00E-13	Myotis lucifugus	SELE�selectin E
Myotis escalerai	46464	TGCAGGTGGGGCAACTCCGCGAGGTTGGCACACACGTCCTGACCGACGTGAAGGAGACATCTTAGCGTTACAGCCACGCAACCAAGGTAA	gene	100	93	9.00E-29	Myotis brandtii	GPLD1�glycosylphosphatidylinositol specific phospholipase D1
Myotis escalerai	48075	CATGGGCCAAGGGGATTCTCAGGCCCCTGTGCAGAAGCTCTCGGCCTCTTTAGGAAGGCCGACTCAACCCCATCCATTTGGTCATTCCCC	None
Myotis escalerai	53766	CATGGTGACCGGACAAGCAGGCCAGCTGGCCTTGCTGTATGTTCTTTGCAAGGCTGCTGACAGGACTGCTCATAGGCGGGGCTGACAAGA	None
Myotis escalerai	56801	TGCAGGTGGAGCCTCTCGCTGATCCGCACCGGGGCCACGTTTCCCTCACCCTCCAGCCTGCCCCGCCGCACCAAACTGCAAAGCAGAGCA	gene	86	97	1.00E-27	Desmodus rotundus	zinc finger protein 408 (ZNF408)
Myotis escalerai	64791	CATGTCGGGGTGACAGTCCCCAGGCTCTCGTTACCACGCCGACCGCCTCCTCCCCTCGCACATCGCCTGTGCCCAGGGCCTCCGCGCTCC	None
Myotis escalerai	77759	CATGGCAGGTATTGGTGATGCGGCGCTGGCAGCAGGTGGCAGTGGAGGCGTTGCAGGCCCCAATGGGCCCCAAAGAGAGCGAGACCGGGG	gene	93	83	1.00E-14	Myotis lucifugus	eukaryotic initiation factor 4A-I-like (LOC102440720)
Myotis escalerai	84681	TGCAGGTCCCACGCCCTTAGGCAGCTGTAAAAGCCCAGGCAGACGAGGAGTCGGGTGGCTCCTCACAGGGGAGCTGTGTCCAAATCCAGT	None
Myotis escalerai	86661	CATGCTTGTCTCCTCGCTGCCTCCCCCTCCGCCCCTCCTGGTGCTGGGCCGTTCGCACTCGAAGAGGTTTCTTGGGTCGCCTGTCTAGCT	gene	90	78	2.00E-06	Miniopterus natalensis	gap junction protein alpha 5 (GJA5)
Myotis escalerai	91945	TGCAGGGAGTCTGCAGGCAGGGGGCCTTTAGGTTTTGGTGTCACAGCTACTGGAGGCAGACATCTTGAGATGCCAGCCAGAACCCTGCTG	None
Myotis escalerai	95644	TGCAGGTCACAGAGGGACAGAGGGACAGAGGAGCCCTCCCCAGCCTCACTCTCACACGTCTTTTTATCTGCAACCTGCCCTTGGGATTTT	None
Myotis escalerai	98786	CATGGCAGACGTCAACGATGTGGCTCTGGCAGTGGGCAGCAGTGGAGGTGCTACTAGTATCAATGGGCCCGATGACTGGGTAGTGGCAGA	gene	66	82	5.00E-06	Myotis brandtii	solute carrier family 10, member 5 (SLC10A5)
Myotis escalerai	101666	TGCAGGGAGTAGCCTGGTGGTTTCCTGGGGAGTGTAAAGCTTCAGCTTTCTGGCAAGCCGGCTGCACAAATGATAAGCCTATGCTATTTG	gene	100	74	7.00E-05	Myotis lucifugus	kelch like family member 9 (KLHL9)
Myotis escalerai	102748	CATGGACGTTGTTTCATTTGGTCAAAGTAGGTCAGAGGAATTGTGTGGAGTGATGGGTGGCTCTTTTTCAGGAGTTGTGTTTGCCTGAGA	complete seq	97	88	1.00E-20	Human	BAC clone RP11-73G16 from 4, complete sequence
Myotis escalerai	105859	TGCAGGTATACTCACTAGGAGATAGGGACGGGAAGGGGGGCTGAGAATGTAGCTAAGAAAGGAGGCAGAACTTCAGGTTTTGTGAAAGAA	None
Myotis escalerai	109724	TGCAGGAGAGGGCAATTGGGGGCGATCGGGCCGGCAAGGGAGCAGTTAGGTGTCAATCAGGCCAGCAGGGGAGCAGTTAGGGGGTGATCA	gene	100	90	2.00E-24	Myotis lucifugus	WD repeat, sterile alpha motif and U-box domain containing 1 (WDSUB1)
Myotis escalerai	110388	TGCAGGCCCCCTACCCGATTGAACCTGCAAGCCCGACAAGTGCCCTGACTGGGAGTCCACTGTCAACCTTTTGGTGCACAGGACCACGCC	gene	100	77	4.00E-07	Miniopterus natalensis	zinc finger protein 500 (ZNF500)
Myotis escalerai	38261	TGCAGGCCCATTGCAACCCAGAGGGCAGAGGAGATAAAATCAGAAGCAGCAGAAAGAGAAGAATGACGGAATCCAGCGATATTCCATCTA	None
Myotis escalerai	52397	TGCAGGGCCCTGAGAAATCACTTGGTCTGGCCCTGCCAAGGCATTAGGGGTGAGTTAATTATTTGACCACATATAGCAGGCTAATTTTTA	gene	94	90	8.00E-23	Myotis lucifugus	LanC like 1 (LANCL1)
Myotis escalerai	103133	CATGTGCTGGTACTCTTCTGGTTGCACAGGGAAATCCTTTATCATCTCTGGCTCTTGCTTAATCTGAAAAATGAGGGATTAGAGTAGATG	complete seq	88	84	2.00E-12	Bighorn sheep / yuk	isolate 43U chromosome 9 sequence
Myotis escalerai	118474	CATGACATAACCCCCTGGAGCTGCGGAGCCCCCTGCACCTTACTCATATTTGTGCCCCCAGTGCCTTGGATCAAGTCTCCACAGAGTAGG	gene	62	84	5.00E-06	Pteropus alecto	apolipoprotein B mRNA editing enzyme, catalytic polypeptide-like 3 (APOBEC3) [APOBEC3Z1a]
Myotis crypticus	115124	TGCAGGTTCTGGGCCTTCAGGTGCAGGAGCCTGGAGGAGCCTTGGCTGGAGGGCGCTTGCGGCTCTGCCTCTGCATCTTGCTGCTCTGGG	gene	80	99	2.00E-25	Myotis brandtii	wingless-type MMTV integration site family, member 4 (WNT4)
Myotis crypticus	115829	CATGGGGCCAGCTCTGCTGCCGGTTCCCCGGGGAATTTAACGTAAATGTTTATTGACAGTACAGTCATCAAGAAAATGAAGTTGCTGATT	gene	97	84	9.00E-16	Pteropus vampyrus	thromboxane A synthase 1 (TBXAS1)
Myotis crypticus	117671	CATGGGCAGCAGACGGCTCGTCCAGGGGGTACTCCCCTCTGCTCCCCGTGGTTTTCCCTGGTTTCTCTTACTGGTTCTGTGTCCTAAACA	none
Myotis crypticus	121216	TGCAGGCTTCTGGAGGAGGCAGCAGGGAGCGAGGAGGAGGAGCCTGGGGTGAGGAGGTGACGATCGCAGCCAGGGTTCCTGCCCATCAGC	gene	100	86	5.00E-19	Rhinolophus sinicus	membrane associated ring-CH-type finger 5 (MARCH5)
Myotis crypticus	121291	TGCAGGTTGCCTATTCGCTCCCAGTCCCACTCCCCACTCTCTGTTTCACAGAGAACTACATTTCCCAGGCTCCCTTGCCATTTGGCTTCC	gene	41	95	2.00E-05	horse	zinc finger protein 850 (LOC100060759)
Myotis crypticus	123309	TGCAGGCTGCCAGGGAAAACGCAACTCCAGGCCCCATCCACCGAGCCCCGGGGTTAGGGAGGCGTGGCTGCCTCAGGCGCGGGGACACGG	none
Myotis crypticus	135485	TGCAGGAGGAGGAAAAGGATGGGGTTTAGGGGGAGAGAAGGGTGGGGCTGGGGGCGGGGTGCTGTGGCAGAGCTGCAGAAGGAATAGGGT	none
Myotis crypticus	6045	CATGGAATGCTACCAAAAGGTGAGAGATGTCAATATATGAAATTTATATATATATTGAAAGCTTGTAGATCAATATCCACTTGGAAGGTG	none
Myotis crypticus	6319	TGCAGGTAGAATGAAAACACTGCGGAGACCCCTTCTGGTATATCCTCTTCCCTGAATGTTCACGAGTGTAGTACTCCAGGCTTTCTGGGC	none
Myotis crypticus	81201	CATGTTACAAAATGCATTTATGATTTTCTAAACCAATTAGTAATCATTGAATTAGGAATTTTCCTTTATGCAGACAAGATTAAAAAGTTA	complete seq	76	87	5.00E-13	human	Human DNA sequence from clone RP11-202G18 on chromosome 9
Myotis crypticus	8542	TGCAGGCTGCTAAATAAGCAATCAAATCCCATTATCTTTTTAACACAATCATATTGGCATTTATGAATATATCTACCCTATGCAAGGCAC	complete seq	100	78	9.00E-10	wild boar	Sus scrofa genome assembly, chromosome: X
Myotis crypticus	87681	CATGCTGCAAATTATCCTATATAATAAAAGGCTAATATGCAAATCGACCGAACAGCAGAACGACCGGTTGCTATGACACACACTGACCAC	gene	88	91	1.00E-21	Myotis lucifugus	zinc finger CCHC-type containing 24 (ZCCHC24)
Myotis crypticus	90292	TGCAGGCAGCACCCAGGAGGGCCTGCCCCCAGGTCTCCGCGGCAATCCGGTGATCTGTGAGCAGGAGAGTGCAGCCTGCAGGCAGCACCC	complete seq	96	90	8.00E-23	Myotis lucifugus	Myotis lucifugus clone CH235-84A16, complete sequence
Myotis crypticus	94572	TGCAGGCCGGGCTTTCCTGCTCCTGGATCAGACCCAGCTTGGGGCTGCCCACAGGCCGGGCTTTCCTGCTCCCGGATCAGGCGCAGCTGG	gene	88	85	4.00E-08	Myotis lucifugus	dynein axonemal heavy chain 3 (DNAH3)
Myotis crypticus	94685	TGCAGGGATCCAAGGCATTAATTGAAAGCATTTAAAGGTTATAGTTGGAAGAATCAGCATCTCCCCTTTTCCGTGTTTTGAAGTTTTATT	complete seq	98	83	1.00E-14	yuk (also bighorn sheep, human)	Bos mutus isolate yakQH1 chromosome 29
Myotis crypticus	98447	CATGTTTAATGTCAGAAGGAAATGCGAATCTCTTACATTTGAGAAATGCAGTACCTTTAAATGTCTCAGCTACTTGTAATTTTACTGGTC	complete seq	87	83	5.00E-13	bighorn sheep (also yuk)	Ovis canadensis canadensis isolate 43U chromosome 4 sequence
Myotis crypticus	100257	TGCAGGAGTCTGAAGGCAAGGATGTAACTAGCAGAGGTCAGCCCCTCTACCCAGGCTTCTGACGTTCAGAGTGACTTCAGGACACCCAGA	complete seq	86	78	5.00E-06	human	Homo sapiens uncharacterized LOC102723464, ncRNA
Myotis crypticus	103332	CATGTCCAGAATTTCTTATATAGTCAATGTACAAATACTCACTTATATTCCGCACATTAATAATGAAGACGAAAATGACACAATAGTTAT	gene	100	90	2.00E-24	Hipposideros armiger	RB transcriptional corepressor like 1 (RBL1)
Myotis crypticus	105798	CATGGGACTGGAGCAGCTTAGTGCTGCTGGTGGGCAACGGTTAGGGTCCCCGTCAGAAGCCACAGCAGCACAGCAGGCTTCCCGCCTAGG	none
Myotis crypticus	107988	TGCAGGCACGTGGGCTGCTCCTACCCCAGTTCCCCGGCACCAAAGGGGAGGCTCTGTGTTTAGCCCCCAGACTGGTCCCTCAGACCAGCG	none
Myotis crypticus	110441	CATGCCTGGGTTGGTACATTAGCTCGCATACCAGCAGGGAAAGCGTAGCTGCCAAGCCCCCGTGAGCGTTGGCTGTGACTCAGGGTCATA	none
Myotis crypticus	111570	CATGGACGCTCTGGCACTGCAGCCTCTCCGTCGCCGGAGACAGCCGCCCAGCCCTCAGGCAAGAGGGGCGACTGCAGTGCCAGGGCCAGC	none
Myotis crypticus	111659	CATGTGCAAAGGCCCAGAGGCAGTCCAGAGCAGGCTCAGCTTGAGAAACAGAGTCAGGCTGCTGTGGGGGGAGCTGGGTGCCTGGTGAGC	gene	100	76	4.00E-07	human	Homo sapiens nuclear receptor corepressor 2 (NCOR2), RefSeqGene on chromosome 12
Myotis crypticus	114440	TGCAGGCTGTCAGGGCCCTTCTGCCAGAGCTGGGGCTCAGCGGGGCCTGCCAACAGGTCCCTCCCATTATCAGAGCCCCCTGCTGGCGAG	complete seq	54	90	2.00E-06	human	Homo sapiens genomic DNA, chromosome 11 clone:RP11-816H13
Myotis crypticus	119145	TGCAGGCTCCTCTGTGGGCAAGGGGTGTCAGCTCGAGGGAGGAATAAACGCTACCGTGGGCTGCTGAGCTGTCTTAACACAGATGGGCCC	none
Myotis crypticus	122176	TGCAGGAATCTGGATCCTAAAGCTCCCATATACTTGGCCAGCACACTCAGTGTCTTCTGTGGTAGTAGTTCAACATCTACCTAATGCCTC	none
Myotis crypticus	134069	CATGCCTCCCTCCTGTGTGCAGACAGGAGTGTGTGCTCGGTCAATCGACTTCCTCCTCCTCAGGGAGCAGCTGTGGCCCAGGGAGCCCCT	gene	84	80	2.00E-06	Rousettus aegyptiacus	uncharacterized LOC107505065, ncRNA
Myotis crypticus	142153	CATGACAAGCAGGCCAGGGAAAATATAATTTTTTCTATGCTTTAAGTAGGGAGGAATTTACATTTAGAAAGAACTAAAGACCAGAGGTCA	none
Myotis crypticus	143156	TGCAGGTGAGGGCCCCCCGGAGGATGGGGAAGGGGGTGTGGCCTGTGGGTGGGGCCAGGATGTGAGTGGCCACAGGAAGGCAGAGTCTGT	none
Myotis crypticus	146973	TGCAGGACTACTTAGGGAGTGAGTAGCTGCTGCCGAGCTGGTGGGACACGGGAATGGATTGGTCAGCTGAACAGGTCTCCTGCTGTGGGA	gene	100	77	4.00E-08	Myotis lucifugus	selectin E (SELE), transcript variant X6
Myotis crypticus	147539	CATGATATGCAAATTACCTGCCAACAAATATGGCGGCTAATTTGCATACTGCAGGCAGGCCAGGACAGCGTGAGCCACCATCCAGGCCCC	gene	96	87	4.00E-20	Myotis lucifugus	BMS1, ribosome biogenesis factor (BMS1), transcript variant X5
Myotis crypticus	147833	TGCAGGAAGCAGCCTATCGATGATTCTCTCTCATCATTGATGTTTCTATTTCTCTCTCCCTTTCCCTCTCTGAAATCAATTAAAAAAACA	gene	94	92	2.00E-24	Myotis lucifugus	zinc finger CCHC-type containing 9 (ZCCHC9), transcript variant X4
Myotis crypticus	151792	CATGCTAATAATAGTAAAATGTCTCTAGAATAAAATAAAGTATAACGATGTGTACTTTCTTATTAGCAAAAAAGTCGTTTTAGGAACATT	complete seq	84	82	3.00E-09	human	Human DNA sequence from clone RP11-307O14 on chromosome 6
Myotis crypticus	154497	TGCAGGGCACCCCCTTCACGTCCACGTGCCCCGCGCTCAGGTGTGATCAATGCCCCCTTGCGGTGTCAGCAGCCCGCACGCGGGGATCCT	none
Myotis crypticus	154515	TGCAGGCTGAAGGGTCCCGGGTTCAATTCCGGTCAAGGGCACATTCTTCGGTTGCAGGCTCCCAGCCCTGATTGGGGTACGTGCGGGAGG	gene	72	91	4.00E-14	Myotis lucifugus	2'-5'-oligoadenylate synthase 1 (LOC102421108)
Myotis crypticus	162001	CATGTTTCGCCCGCAGCCAAACTGGCTTTCCATTTGGATTGAGCATTCTTCCTTTGACTCTCCCCCTGCCTCACGCCTGCTGGGGTGGGG	none
Myotis crypticus	174683	TGCAGGCTGTGCTACCCACTTCACAGATGCCGATGCGGCCACCGTGGGTGGCACAAAGAAAACAAGGTGGGGTGGGGAGTCCAGAGAGGC	complete seq	100	81	1.00E-13	human	Human DNA sequence from clone RP4-749H3 on chromosome 1p35.1-36
Myotis crypticus	189037	TGCAGGTCCCAGAAGTCCCAGGACCTGCCCCCATCCCAGCCCTGGCTGTGCTTCCAGCCTCAGGAAAGGGCAGCGAAAAGTGACAACAGA	none
