# Supplementary material for: Considering adaptive genetic variation in climate change vulnerability assessment reduces species range loss projections
Source: Proc Natl Acad Sci U S A. 2019 May 6;116(21):10418–23. doi: 10.1073/pnas.1820663116 (PMC6535011; doi:10.1073/pnas.1820663116)
Supplement: Supplementary File [file pnas.1820663116.sd02.txt]

3_25
5_9
6_52
24_30
27_67
29_79
44_23
56_85
64_52
74_36
77_55
83_63
96_59
106_72
110_39
123_20
125_71
127_83
134_14
137_28
147_49
152_84
162_45
164_46
168_36
173_12
183_63
185_30
194_42
208_72
213_31
215_58
218_12
221_88
224_88
226_7
227_7
229_24
236_88
243_67
260_80
283_56
284_63
287_82
288_87
291_48
292_74
298_67
300_87
324_58
337_48
339_46
341_74
352_62
358_45
377_26
385_32
387_82
390_89
398_9
407_41
428_9
458_34
462_14
468_7
480_8
481_51
484_72
485_42
489_18
491_89
497_25
501_48
516_46
530_76
543_24
582_45
583_51
590_36
596_41
597_34
599_84
606_7
609_68
637_50
645_65
648_62
650_40
653_8
661_53
665_89
666_35
673_8
690_69
697_67
698_87
701_58
705_37
707_86
713_56
715_65
717_29
719_70
726_45
729_77
737_58
741_35
760_44
766_71
769_45
778_77
779_24
780_6
791_49
795_75
798_18
799_89
802_86
804_61
811_36
818_62
822_70
831_31
855_6
869_82
874_26
889_75
893_33
894_4
896_42
905_13
910_64
917_37
921_7
936_69
939_34
956_68
964_46
966_65
981_65
987_12
988_76
996_48
1003_19
1009_9
1010_58
1011_51
1012_19
1023_51
1041_42
1047_23
1057_80
1062_81
1069_27
1070_32
1082_73
1087_18
1088_28
1094_18
1108_8
1115_46
1123_36
1130_76
1135_54
1148_20
1174_75
1177_39
1191_38
1194_16
1199_5
1200_69
1205_63
1208_66
1221_76
1223_29
1226_26
1237_13
1239_13
1241_5
1244_44
1247_72
1255_54
1257_84
1261_24
1262_48
1270_11
1273_17
1274_70
1276_20
1278_52
1281_53
1286_4
1287_66
1303_6
1314_72
1315_67
1317_26
1324_83
1328_82
1337_55
1343_10
1351_20
1356_67
1361_35
1370_75
1376_44
1383_11
1392_80
1403_70
1409_71
1414_47
1421_34
1430_15
1434_20
1448_37
1458_36
1473_28
1489_15
1499_51
1500_66
1506_77
1507_23
1508_36
1516_18
1524_87
1525_55
1531_64
1534_29
1536_87
1538_20
1547_60
1553_67
1563_84
1566_33
1567_28
1569_77
1579_63
1587_4
1593_8
1613_73
1614_30
1617_53
1618_49
1621_12
1639_59
1646_53
1652_51
1662_79
1664_77
1668_58
1673_61
1677_32
1679_76
1680_54
1688_63
1694_80
1702_88
1706_38
1709_68
1710_54
1714_89
1722_17
1726_24
1740_56
1746_84
1754_49
1761_67
1777_87
1779_83
1781_30
1793_56
1798_22
1809_54
1810_78
1832_24
1834_66
1835_40
1840_20
1844_60
1866_11
1878_61
1886_70
1889_50
1891_69
1908_16
1916_52
1932_81
1934_10
1942_88
1944_80
1955_27
1960_82
1964_10
1973_42
1984_20
1989_70
1998_25
2008_63
2011_37
2033_53
2035_51
2059_39
2062_89
2066_14
2072_88
2077_10
2083_31
2084_15
2104_73
2107_72
2116_50
2117_68
2122_10
2130_36
2131_89
2136_70
2141_47
2142_66
2152_66
2157_26
2160_70
2163_40
2164_47
2169_26
2171_20
2180_6
2186_9
2193_71
2199_64
2209_63
2211_52
2216_89
2217_41
2220_87
2229_50
2233_78
2235_22
2240_38
2250_28
2253_4
2282_11
2298_86
2302_45
2303_13
2305_22
2311_62
2312_54
2317_7
2318_39
2321_30
2329_20
2330_78
2331_80
2334_25
2342_15
2349_26
2352_44
2356_7
2358_30
2377_29
2390_26
2400_81
2408_42
2409_48
2412_52
2417_36
2419_39
2421_61
2427_48
2432_62
2435_50
2437_71
2445_63
2458_78
2477_84
2478_84
2482_19
2490_29
2493_27
2494_71
2497_61
2513_48
2537_33
2553_22
2554_86
2557_35
2559_67
2563_34
2568_68
2572_33
2573_15
2576_33
2584_79
2590_88
2597_50
2605_70
2607_56
2614_37
2634_50
2638_62
2643_13
2644_4
2647_87
2651_71
2655_24
2659_83
2666_12
2670_42
2688_50
2689_61
2690_18
2692_81
2697_40
2701_49
2706_17
2707_11
2711_62
2717_83
2718_38
2724_36
2733_21
2737_12
2738_62
2749_19
2750_7
2755_79
2756_52
2763_80
2764_7
2770_70
2772_19
2773_36
2774_4
2798_79
2800_44
2815_70
2826_34
2840_18
2841_21
2842_82
2856_83
2859_85
2865_33
2881_13
2882_63
2885_34
2888_43
2902_46
2911_89
2918_35
2925_77
2931_86
2940_46
2944_15
2947_31
2956_79
2957_59
2969_73
2975_56
2986_9
2987_84
3008_19
3013_60
3020_6
3021_87
3026_39
3027_40
3028_29
3036_21
3048_7
3053_58
3055_42
3059_60
3062_51
3066_24
3067_73
3069_78
3075_23
3079_6
3080_9
3083_25
3094_16
3098_7
3102_30
3105_61
3122_14
3125_7
3130_5
3133_9
3140_80
3146_35
3157_68
3158_16
3160_66
3169_38
3176_10
3181_66
3193_82
3194_16
3199_35
3200_9
3202_45
3207_87
3208_63
3218_71
3249_59
3253_41
3255_88
3257_13
3260_11
3266_46
3267_13
3268_47
3272_63
3274_47
3278_84
3279_33
3280_26
3291_33
3294_67
3297_18
3303_67
3314_51
3317_54
3323_43
3325_67
3327_22
3333_13
3338_56
3366_88
3369_60
3384_32
3386_47
3390_15
3403_20
3407_58
3421_21
3431_34
3458_48
3468_24
3475_67
3507_77
3514_60
3524_58
3529_70
3539_15
3543_80
3547_54
3560_14
3566_81
3573_44
3579_56
3583_89
3585_58
3590_57
3594_13
3596_59
3600_38
3615_29
3620_46
3625_32
3639_40
3640_70
3641_50
3649_62
3652_70
3654_28
3659_30
3667_35
3672_30
3673_55
3680_5
3683_44
3684_53
3691_89
3695_12
3697_35
3698_71
3702_63
3705_6
3729_86
3736_52
3745_76
3746_30
3749_78
3754_12
3763_37
3767_46
3768_22
3770_63
3775_22
3779_27
3794_84
3800_22
3803_66
3807_4
3816_13
3820_40
3839_73
3841_76
3859_77
3860_62
3866_20
3873_65
3879_57
3887_40
3893_21
3895_35
3901_81
3905_7
3915_62
3917_12
3918_65
3919_34
3928_73
3929_11
3931_10
3958_75
3961_83
3969_5
3971_59
3972_22
3976_24
3991_24
4005_27
4021_13
4041_49
4042_44
4049_57
4054_80
4061_66
4067_36
4088_54
4089_78
4091_51
4093_11
4097_55
4101_70
4104_52
4110_26
4120_86
4129_13
4131_29
4133_55
4137_25
4138_57
4142_82
4144_12
4158_13
4163_75
4179_23
4181_10
4186_38
4191_76
4193_20
4201_27
4203_69
4209_42
4212_17
4217_80
4221_62
4226_84
4232_24
4239_80
4242_63
4247_55
4248_7
4257_5
4270_77
4274_8
4277_56
4278_79
4282_33
4301_76
4305_64
4306_13
4326_34
4334_89
4335_84
4336_43
4342_4
4348_17
4350_65
4351_80
4354_56
4358_32
4362_32
4379_46
4396_28
4397_20
4401_83
4406_33
4407_53
4409_85
4412_79
4418_22
4433_60
4442_72
4444_36
4445_21
4448_87
4449_33
4450_29
4462_53
4472_37
4475_67
4480_24
4488_79
4495_19
4522_12
4529_77
4530_6
4533_33
4536_56
4547_53
4557_65
4561_51
4569_25
4585_71
4590_60
4598_6
4611_77
4613_71
4614_88
4623_24
4628_16
4637_52
4646_53
4653_29
4666_31
4669_24
4686_82
4691_7
4697_72
4698_12
4708_89
4713_85
4714_13
4734_60
4735_78
4741_38
4743_9
4753_24
4766_4
4769_29
4770_81
4778_13
4781_36
4797_78
4808_78
4817_70
4823_45
4833_88
4836_26
4852_61
4870_48
4878_70
4886_53
4889_17
4904_89
4913_12
4919_31
4920_34
4927_68
4941_70
4968_14
4974_23
4987_14
4989_44
5005_8
5011_64
5031_29
5045_7
5069_41
5078_25
5079_32
5087_33
5089_58
5095_60
5109_84
5110_81
5116_70
5121_17
5127_14
5139_60
5146_30
5155_30
5166_57
5167_14
5169_63
5197_19
5205_54
5207_48
5217_64
5219_37
5221_64
5224_37
5226_81
5230_51
5231_36
5232_60
5247_66
5256_80
5263_7
5271_37
5275_26
5278_16
5299_8
5304_20
5311_74
5335_65
5336_22
5343_44
5346_23
5352_72
5353_21
5355_64
5359_46
5366_58
5367_51
5370_14
5371_45
5385_50
5391_75
5396_89
5397_63
5399_65
5423_32
5427_88
5438_86
5439_46
5443_44
5446_79
5447_32
5460_45
5461_45
5468_56
5472_37
5480_25
5494_69
5503_88
5505_68
5521_26
5529_66
5532_79
5534_6
5542_45
5559_46
5563_22
5579_84
5581_78
5595_48
5596_18
5602_60
5604_11
5605_19
5610_82
5613_25
5616_75
5620_75
5621_6
5626_6
5634_87
5642_56
5645_56
5649_50
5654_20
5668_63
5677_56
5680_9
5689_59
5693_38
5694_8
5702_48
5707_49
5721_22
5722_38
5727_40
5729_36
5733_67
5735_20
5747_85
5752_80
5770_23
5771_68
5772_42
5777_54
5780_65
5785_49
5792_39
5799_34
5803_6
5815_4
5816_70
5827_85
5844_88
5849_5
5856_31
5864_5
5868_87
5871_6
5876_52
5884_77
5900_65
5903_88
5911_64
5914_16
5915_9
5919_44
5921_6
5925_74
5936_24
5938_84
5942_30
5946_35
5958_78
5975_17
5979_69
5983_10
5988_48
6001_20
6008_53
6014_31
6015_60
6036_17
6039_20
6043_15
6046_76
6055_52
6056_65
6071_67
6086_41
6088_27
6101_55
6129_82
6143_75
6149_41
6163_29
6165_80
6171_73
6185_7
6187_87
6191_24
6205_29
6225_60
6230_76
6239_21
6241_86
6254_35
6267_63
6273_27
6276_57
6291_47
6293_61
6297_13
6329_17
6341_78
6357_36
6363_42
6368_47
6371_63
6384_59
6389_52
6390_50
6393_42
6394_43
6405_73
6421_78
6422_28
6432_67
6433_36
6434_21
6435_82
6436_75
6438_12
6468_22
6471_9
6472_43
6483_12
6494_88
6501_15
6509_16
6520_68
6530_69
6546_13
6555_85
6557_89
6558_81
6570_61
6571_75
6591_12
6593_81
6595_63
6604_75
6614_74
6619_44
6627_69
6629_67
6630_20
6637_41
6647_85
6649_35
6651_15
6652_56
6653_71
6667_26
6671_9
6678_37
6683_54
6692_8
6698_47
6703_68
6704_80
6705_6
6719_24
6720_4
6737_84
6740_83
6741_17
6744_28
6781_84
6783_18
6784_30
6785_71
6790_78
6798_73
6803_9
6811_55
6827_84
6834_30
6839_40
6841_78
6842_68
6854_23
6861_76
6874_6
6883_41
6885_41
6888_15
6890_37
6897_28
6899_65
6908_60
6909_61
6910_30
6914_62
6916_11
6925_72
6926_17
6935_6
6939_69
6943_24
6963_70
6966_64
6973_64
6977_57
6988_25
6995_71
7013_75
7022_29
7023_78
7045_31
7046_62
7049_5
7053_77
7060_87
7076_89
7080_49
7081_29
7086_73
7088_6
7092_41
7100_41
7103_86
7110_39
7112_33
7114_13
7127_83
7141_82
7145_68
7152_55
7155_11
7159_52
7171_60
7183_25
7189_81
7203_59
7206_14
7210_20
7220_29
7224_61
7249_75
7255_10
7260_21
7279_19
7281_72
7285_17
7297_87
7310_19
7318_54
7324_27
7326_84
7332_39
7336_49
7343_36
7364_4
7365_57
7373_52
7375_15
7402_36
7417_40
7424_35
7426_18
7439_4
7445_83
7463_61
7464_24
7466_33
7468_89
7474_58
7486_53
7488_39
7498_20
7504_20
7507_74
7511_11
7520_10
7527_33
7547_11
7552_34
7555_42
7562_88
7573_10
7576_37
7577_75
7581_32
7598_70
7605_31
7624_75
7625_33
7627_75
7628_13
7630_48
7632_86
7636_29
7645_85
7655_24
7673_71
7678_69
7680_25
7686_83
7698_62
7702_45
7710_69
7730_25
7739_56
7740_58
7743_89
7749_80
7756_59
7762_71
7764_56
7784_44
7794_60
7805_81
7815_31
7819_44
7822_69
7824_17
7825_84
7833_45
7836_28
7839_70
7843_39
7845_35
7849_31
7853_27
7856_38
7866_89
7867_71
7877_58
7881_26
7884_17
7889_83
7891_59
7892_33
7899_59
7901_41
7917_74
7928_78
7938_64
7951_6
7978_54
7979_10
7982_74
7993_64
7995_61
7997_76
8018_29
8022_86
8025_56
8028_14
8035_45
8037_83
8053_43
8055_76
8059_54
8090_15
8095_9
8097_77
8100_88
8106_31
8108_75
8117_62
8124_29
8127_47
8128_39
8143_42
8151_8
8153_28
8160_14
8172_53
8176_79
8178_54
8181_62
8191_49
8193_33
8205_88
8220_84
8224_74
8227_23
8236_82
8240_70
8270_39
8273_59
8278_55
8286_50
8297_71
8305_71
8317_85
8346_84
8359_37
8362_61
8363_41
8370_31
8374_27
8384_49
8406_58
8420_78
8429_60
8431_50
8435_35
8443_68
8445_40
8448_12
8449_73
8450_11
8456_10
8463_8
8469_21
8480_8
8482_7
8504_76
8508_89
8515_63
8517_29
8522_47
8527_49
8530_82
8534_48
8537_16
8543_13
8551_61
8559_76
8565_59
8566_38
8578_82
8586_65
8590_62
8593_64
8597_15
8598_39
8612_55
8623_23
8624_20
8626_55
8633_37
8650_35
8653_65
8657_15
8658_22
8684_45
8700_51
8709_34
8710_82
8716_19
8718_17
8719_21
8724_24
8734_24
8738_68
8743_77
8749_58
8756_40
8780_55
8798_10
8800_50
8801_83
8802_27
8814_38
8827_25
8829_39
8830_34
8835_86
8836_26
8841_44
8848_24
8856_18
8861_24
8872_11
8876_80
8884_36
8889_38
8896_10
8904_77
8914_5
8917_32
8935_69
8936_60
8940_76
8943_43
8944_71
8947_82
8949_62
8969_8
8970_12
8975_43
8976_17
8978_76
8994_77
8998_25
9010_23
9019_59
9021_38
9033_12
9034_82
9038_87
9039_7
9044_28
9045_47
9052_69
9059_64
9060_25
9061_50
9081_78
9083_87
9084_14
9090_51
9093_84
9095_11
9097_6
9102_75
9105_73
9122_24
9130_64
9136_33
9140_26
9142_87
9145_11
9147_20
9157_48
9160_29
9167_57
9182_71
9189_86
9196_83
9198_5
9201_38
9212_37
9213_74
9234_41
9235_24
9249_32
9255_61
9267_68
9269_61
9272_38
9273_53
9285_19
9288_66
9289_60
9299_84
9323_29
9326_11
9331_6
9350_77
9351_28
9365_23
9389_24
9395_59
9402_18
9403_9
9404_67
9409_49
9414_28
9421_40
9424_87
9431_40
9435_66
9436_79
9446_7
9451_48
9461_79
9463_84
9465_32
9471_58
9475_46
9493_50
9494_55
9500_37
9501_6
9504_58
9511_37
9518_18
9519_13
9524_40
9531_65
9539_16
9542_37
9552_75
9568_18
9581_28
9585_55
9587_31
9603_29
9619_36
9620_83
9627_53
9631_46
9633_19
9643_25
9648_54
9650_50
9655_63
9657_78
9667_64
9668_5
9675_76
9690_63
9709_88
9711_77
9732_75
9736_19
9738_4
9750_15
9751_35
9756_21
9759_8
9769_62
9770_61
9773_59
9776_41
9784_78
9790_81
9791_41
9792_20
9811_31
9813_17
9819_13
9824_6
9828_43
9829_10
9836_75
9846_41
9849_37
9851_51
9853_88
9857_25
9862_13
9871_6
9874_73
9876_13
9887_36
9891_77
9897_83
9901_44
9903_62
9905_65
9925_35
9932_64
9938_52
9945_80
9989_64
9996_47
10010_32
10017_11
10021_82
10023_19
10036_64
10041_20
10049_65
10056_59
10058_67
10059_29
10064_10
10069_11
10073_64
10084_72
10104_47
10111_50
10114_75
10139_59
10140_62
10142_12
10154_73
10179_74
10183_82
10190_12
10191_70
10196_21
10198_58
10206_33
10207_51
10212_70
10214_89
10217_38
10219_33
10226_34
10228_77
10235_54
10236_89
10237_59
10244_65
10247_57
10249_78
10261_25
10269_28
10272_78
10276_74
10280_64
10282_31
10292_23
10294_7
10304_33
10325_75
10327_88
10332_82
10340_30
10342_7
10348_47
10352_53
10353_72
10354_80
10358_15
10360_4
10365_22
10372_33
10375_81
10385_44
10407_14
10415_63
10420_36
10426_49
10431_7
10433_85
10435_36
10437_58
10445_17
10446_85
10453_8
10463_18
10470_41
10472_46
10482_87
10489_9
10500_73
10505_54
10526_78
10531_20
10535_51
10538_31
10548_24
10566_89
10574_34
10575_28
10578_88
10593_51
10595_46
10610_69
10625_81
10626_62
10628_35
10632_20
10639_43
10640_82
10642_19
10643_65
10657_27
10659_84
10664_6
10686_89
10687_65
10692_19
10705_67
10711_89
10731_55
10733_77
10742_58
10745_86
10747_63
10752_64
10756_70
10758_55
10776_9
10784_51
10786_55
10790_19
10814_38
10817_8
10827_31
10828_65
10834_31
10837_35
10838_52
10841_17
10842_86
10843_84
10849_42
10850_59
10861_72
10865_44
10876_75
10877_19
10879_32
10906_42
10911_20
10915_55
10950_53
10956_68
10961_83
10965_79
10971_19
10974_36
10975_73
10978_17
10980_24
10985_70
10989_56
11006_70
11009_37
11014_63
11015_38
11016_53
11036_37
11040_51
11044_40
11052_5
11055_7
11062_84
11064_50
11074_67
11081_29
11093_76
11095_70
11100_84
11103_15
11114_31
11118_57
11127_29
11133_17
11145_72
11157_26
11162_46
11166_11
11171_26
11174_49
11179_86
11181_40
11186_34
11188_6
11197_13
11205_48
11207_32
11209_77
11212_76
11226_62
11231_70
11236_6
11238_73
11266_4
11270_49
11302_81
11306_32
11317_34
11323_52
11328_78
11336_78
11338_66
11341_89
11359_14
11363_30
11364_65
11370_30
11374_59
11380_88
11381_59
11387_57
11396_74
11417_81
11418_58
11431_32
11434_11
11435_6
11441_86
11443_51
11460_62
11467_87
11469_26
11480_30
11487_13
11490_23
11495_77
11501_20
11504_35
11506_35
11516_46
11522_41
11525_34
11529_30
11531_9
11538_7
11539_13
11544_10
11553_14
11562_40
11565_29
11568_16
11572_86
11573_58
11583_81
11584_79
11598_74
11608_47
11619_56
11626_20
11634_83
11657_60
11660_69
11666_16
11687_74
11689_65
11690_50
11702_78
11704_61
11712_50
11715_24
11720_67
11721_32
11733_21
11736_25
11738_74
11747_82
11752_45
11757_74
11769_85
11773_78
11780_23
11783_30
11784_9
11789_55
11799_89
11818_25
11825_42
11826_64
11830_56
11832_6
11838_70
11842_83
11845_68
11849_85
11851_20
11858_8
11862_29
11864_62
11871_60
11872_33
11887_12
11899_76
11905_65
11906_34
11914_10
11945_18
11946_45
11949_66
11953_14
11973_12
11975_12
11980_87
11982_22
12002_28
12003_4
12007_63
12011_54
12013_19
12014_89
12016_48
12017_43
12022_62
12026_45
12028_68
12035_58
12048_36
12063_42
12069_46
12071_75
12072_37
12074_24
12078_68
12094_9
12102_66
12106_55
12109_18
12117_12
12123_76
12125_31
12133_78
12146_35
12152_73
12154_18
12157_87
12161_54
12164_68
12165_60
12195_6
12207_81
12210_38
12212_71
12213_45
12223_19
12224_15
12228_75
12238_52
12239_58
12241_27
12245_84
12258_55
12273_17
12278_89
12284_46
12287_65
12294_46
12296_42
12297_26
12298_46
12302_79
12316_61
12319_48
12326_62
12332_43
12340_58
12344_69
12349_78
12357_43
12363_28
12364_26
12372_68
12392_25
12396_39
12411_69
12423_75
12425_28
12426_80
12428_84
12429_31
12444_37
12446_13
12451_45
12459_88
12460_27
12462_74
12469_58
12470_55
12471_13
12480_23
12481_26
12492_42
12507_81
12511_17
12514_21
12534_72
12537_11
12540_73
12545_30
12548_11
12552_53
12558_75
12563_48
12581_86
12582_37
12592_88
12593_45
12597_69
12600_17
12607_59
12614_27
12618_41
12620_86
12627_18
12637_9
12643_88
12662_54
12681_31
12688_31
12689_27
12701_53
12703_25
12709_18
12724_14
12729_7
12730_74
12732_60
12734_82
12747_20
12749_24
12752_89
12761_51
12763_72
12780_76
12785_77
12795_47
12799_21
12802_66
12820_87
12833_60
12834_67
12836_33
12837_32
12842_26
12848_76
12850_81
12851_49
12855_15
12860_55
12862_6
12870_51
12879_23
12883_9
12887_43
12888_10
12896_18
12898_67
12906_76
12913_38
12916_79
12918_34
12924_51
12927_86
12932_84
12933_21
12934_33
12937_24
12941_49
12965_85
12974_62
12980_46
12988_67
12989_21
13002_86
13010_29
13016_38
13031_38
13038_51
13040_46
13043_19
13049_84
13055_85
13058_39
13071_59
13075_13
13076_6
13079_12
13093_81
13096_25
13099_78
13107_48
13108_34
13125_11
13128_21
13132_68
13143_56
13149_53
13158_43
13161_48
13178_29
13182_41
13189_27
13194_71
13199_61
13201_18
13209_58
13213_53
13215_4
13216_74
13218_60
13219_69
13235_86
13245_79
13247_60
13260_57
13265_56
13277_60
13278_89
13282_20
13283_71
13287_23
13292_65
13295_11
13296_89
13299_67
13303_69
13307_51
13327_89
13329_87
13358_25
13371_42
13373_57
13377_57
13379_15
13380_34
13393_69
13394_32
13406_73
13407_6
13424_66
13429_12
13432_4
13436_74
13443_57
13444_80
13455_15
13462_11
13473_41
13476_29
13477_39
13485_55
13488_39
13489_15
13490_55
13495_81
13496_41
13507_59
13508_71
13510_54
13517_82
13531_35
13533_29
13554_73
13560_87
13565_56
13569_67
13572_37
13581_29
13586_50
13590_86
13594_22
13595_79
13599_36
13600_5
13607_46
13610_79
13617_38
13621_73
13622_12
13645_24
13657_48
13668_46
13673_17
13679_72
13680_71
13696_8
13700_31
13703_88
13710_4
13718_42
13720_73
13721_56
13723_8
13729_58
13741_25
13742_89
13744_22
13750_65
13751_79
13755_58
13757_64
13766_29
13778_49
13781_40
13790_60
13796_56
13799_35
13800_9
13801_71
13804_79
13805_78
13806_89
13807_40
13814_59
13817_64
13834_6
13840_13
13847_29
13865_37
13873_36
13884_72
13887_13
13889_62
13908_36
13917_22
13922_13
13923_18
13928_12
13929_15
13936_46
13938_33
13954_31
13955_13
13960_37
13965_66
13969_25
13975_29
13979_6
13989_44
14011_39
14016_56
14020_18
14028_45
14036_60
14040_15
14068_48
14070_22
14073_51
14090_77
14092_20
14105_45
14114_18
14118_55
14122_33
14129_23
14134_51
14140_60
14142_63
14145_27
14155_23
14157_86
14160_44
14162_81
14172_35
14182_89
14184_52
14185_52
14198_49
14199_52
14206_8
14214_70
14215_26
14222_19
14223_18
14224_54
14230_51
14231_58
14237_74
14246_78
14247_44
14251_39
14253_20
14256_7
14258_72
14262_58
14279_83
14280_20
14290_40
14301_40
14302_47
14304_59
14305_34
14307_12
14310_32
14312_30
14331_62
14334_32
14336_74
14337_78
14341_89
14342_16
14344_78
14354_51
14361_9
14364_78
14367_8
14372_63
14379_18
14399_4
14403_58
14419_67
14420_42
14421_49
14422_61
14430_41
14431_18
14433_27
14439_58
14441_89
14442_18
14460_67
14466_42
14468_17
14469_33
14480_77
14485_12
14495_14
14496_12
14501_47
14502_79
14503_12
14504_33
14507_48
14511_53
14518_39
14523_46
14541_34
14543_18
14550_14
14557_23
14564_73
14565_17
14584_57
14608_79
14613_39
14624_75
14631_82
14633_28
14637_46
14656_6
14657_35
14669_45
14672_72
14685_33
14690_87
14692_79
14702_53
14709_37
14710_37
14712_83
14713_32
14718_34
14720_31
14724_37
14730_79
14736_62
14741_86
14744_14
14756_23
14762_50
14766_67
14771_38
14794_11
14809_24
14812_8
14822_52
14827_76
14829_62
14839_10
14850_75
14851_76
14855_75
14865_63
14873_26
14875_18
14885_19
14897_64
14913_47
14924_9
14927_32
14933_45
14946_13
14958_65
14969_26
14970_9
14980_19
14989_58
14996_64
14997_58
15002_88
15007_7
15009_30
15015_82
15016_68
15021_45
15025_70
15031_67
15046_43
15051_82
15063_82
15065_30
15073_21
15080_62
15088_20
15096_26
15097_9
15098_41
15101_75
15106_68
15134_66
15137_8
15151_38
15154_74
15163_16
15182_39
15185_64
15190_64
15194_38
15195_81
15200_24
15201_69
15210_64
15214_52
15228_59
15232_29
15233_62
15238_38
15240_83
15245_60
15248_87
15256_77
15261_7
15265_77
15266_83
15281_79
15287_56
15293_45
15295_51
15297_76
15299_51
15301_16
15304_42
15312_25
15318_27
15320_58
15324_52
15327_37
15334_15
15347_83
15348_23
15350_54
15353_61
15355_22
15361_87
15366_81
15372_68
15373_65
15374_26
15379_30
15380_57
15398_30
15402_76
15409_51
15413_87
15418_68
15421_59
15422_67
15424_47
15425_48
15433_68
15434_82
15440_12
15442_45
15443_37
15449_32
15459_84
15474_66
15482_31
15489_31
15513_31
15532_84
15537_55
15541_45
15567_57
15575_72
15587_83
15589_19
15595_11
15602_33
15609_17
15611_79
15613_19
15615_39
15621_31
15628_51
15632_40
15639_15
15654_47
15673_89
15683_33
15687_58
15688_67
15703_31
15708_10
15709_45
15714_29
15725_15
15730_71
15732_59
15737_13
15742_83
15754_54
15760_73
15761_41
15765_56
15783_67
15785_5
15794_83
15797_34
15798_70
15799_89
15804_20
15805_68
15807_68
15808_84
15811_27
15817_43
15826_58
15830_34
15831_28
15840_47
15841_89
15858_66
15861_64
15862_51
15869_7
15870_14
15882_30
15893_62
15897_39
15898_52
15902_47
15905_39
15906_66
15908_50
15915_70
15918_42
15919_24
15926_23
15928_49
15936_49
15947_77
15948_74
15955_88
15956_27
15958_66
15960_10
15971_87
15975_87
15977_33
15978_28
15979_68
15992_23
16003_50
16005_44
16011_20
16023_76
16028_30
16038_15
16044_20
16052_53
16055_72
16061_9
16062_70
16066_41
16067_89
16074_65
16080_53
16083_26
16100_57
16105_37
16110_60
16113_67
16117_11
16125_66
16128_58
16135_36
16144_67
16157_17
16160_33
16164_23
16166_83
16181_70
16184_28
16190_37
16204_24
16206_68
16207_65
16209_50
16237_22
16244_81
16247_39
16256_11
16257_51
16264_61
16265_34
16277_60
16280_8
16281_70
16287_10
16293_52
16297_8
16301_24
16303_80
16309_70
16322_10
16334_23
16335_69
16347_15
16348_89
16356_24
16359_31
16361_13
16363_53
16366_11
16370_31
16374_7
16381_31
16384_54
16388_74
16391_79
16392_43
16400_88
16407_8
16411_6
16421_19
16436_14
16440_34
16443_7
16444_64
16446_77
16447_44
16458_85
16460_63
16477_24
16488_82
16490_18
16496_60
16500_58
16504_77
16511_78
16524_88
16528_80
16533_34
16535_35
16537_77
16541_38
16546_50
16547_63
16548_52
16557_32
16568_84
16570_39
16579_33
16581_67
16583_24
16587_16
16599_78
16602_29
16617_40
16631_65
16632_12
16635_4
16638_85
16648_80
16652_43
16653_24
16666_48
16669_55
16686_18
16689_87
16692_87
16693_73
16703_89
16705_55
16706_84
16712_45
16727_30
16737_28
16748_71
16753_23
16757_63
16766_11
16769_8
16770_10
16778_22
16782_46
16785_9
16793_78
16799_14
16819_7
16823_30
16829_31
16830_25
16831_87
16835_83
16837_18
16839_21
16851_79
16857_65
16861_8
16862_36
16863_69
16867_57
16876_77
16877_5
16879_8
16880_55
16891_68
16894_8
16895_14
16896_11
16903_49
16909_23
16923_7
16925_21
16929_52
16933_30
16936_85
16946_20
16952_74
16958_52
16977_16
16994_46
16995_85
16998_76
17033_75
17039_25
17046_81
17047_31
17054_58
17055_39
17064_85
17065_71
17066_43
17074_83
17078_30
17098_85
17099_23
17102_83
17108_39
17135_16
17149_75
17164_29
17181_37
17187_38
17188_32
17193_89
17196_87
17200_81
17204_67
17210_10
17224_59
17226_26
17235_44
17250_12
17258_49
17261_20
17270_47
17278_56
17280_73
17300_65
17301_42
17312_19
17317_87
17319_84
17326_12
17330_17
17331_78
17341_86
17349_20
17350_19
17352_24
17356_7
17357_44
17358_52
17360_84
17364_17
17368_82
17369_69
17372_44
17374_61
17379_11
17385_60
17387_57
17390_43
17396_67
17398_56
17412_77
17413_83
17427_60
17430_88
17432_83
17433_10
17435_46
17450_65
17454_12
17456_26
17468_80
17473_61
17481_64
17501_71
17511_13
17516_18
17521_27
17524_51
17525_63
17526_72
17534_57
17554_29
17560_72
17561_45
17564_41
17572_51
17573_68
17582_67
17583_54
17589_14
17591_33
17592_57
17611_82
17613_13
17619_25
17627_41
17630_76
17643_40
17653_18
17658_44
17659_63
17661_72
17667_83
17670_82
17683_67
17688_59
17692_79
17700_30
17707_86
17710_58
17711_88
17712_56
17716_16
17722_86
17725_88
17737_21
17752_29
17759_77
17767_29
17769_38
17775_76
17777_55
17784_34
17786_76
17788_26
17799_68
17800_5
17803_64
17804_15
17819_27
17824_26
17827_38
17829_27
17835_39
17842_89
17848_31
17859_23
17881_31
17888_13
17889_70
17891_35
17892_44
17895_20
17900_75
17925_25
17927_74
17928_40
17954_85
17962_12
17968_38
17979_76
17987_58
17991_20
17996_45
17998_80
18000_29
18002_9
18013_23
18014_68
18015_26
18041_22
18055_27
18068_46
18069_46
18086_29
18091_46
18095_35
18101_55
18106_33
18112_81
18114_87
18115_36
18117_61
18120_15
18121_72
18130_66
18132_86
18134_74
18143_6
18146_53
18154_72
18155_89
18158_18
18165_50
18167_39
18176_11
18180_45
18194_54
18204_74
18208_61
18217_26
18222_72
18223_42
18226_47
18253_73
18259_17
18283_34
18301_74
18306_45
18308_50
18321_89
18323_14
18324_29
18325_45
18329_6
18333_76
18343_6
18350_86
18356_48
18371_54
18372_79
18374_10
18376_16
18377_65
18384_74
18385_28
18390_34
18394_9
18399_21
18400_46
18411_56
18418_14
18420_22
18421_15
18447_85
18456_28
18457_21
18460_25
18467_47
18486_78
18488_34
18489_41
18494_58
18497_28
18498_16
18506_21
18512_32
18531_70
18535_15
18536_68
18538_59
18539_38
18543_24
18545_14
18559_8
18561_73
18564_33
18566_48
18570_44
18576_80
18607_33
18612_29
18613_58
18617_53
18618_87
18626_83
18632_72
18634_83
18641_34
18655_26
18667_77
18670_77
18672_9
18675_28
18677_17
18678_32
18688_66
18689_5
18701_57
18703_66
18709_87
18710_62
18712_69
18713_61
18719_73
18722_40
18724_58
18730_79
18733_81
18736_69
18745_66
18753_20
18763_28
18773_76
18779_31
18780_81
18798_39
18809_47
18819_46
18825_54
18837_23
18840_11
18864_69
18869_29
18877_16
18878_69
18893_23
18894_20
18895_43
18900_83
18908_32
18911_60
18912_34
18920_27
18932_79
18934_40
18938_31
18941_87
18942_86
18947_81
18952_65
18955_87
18961_43
18966_33
18974_85
18979_76
18989_46
18992_24
19018_28
19021_42
19034_52
19035_79
19050_12
19061_6
19063_50
19069_16
19074_37
19075_25
19080_78
19087_13
19100_84
19102_41
19108_37
19123_48
19125_72
19137_10
19142_8
19144_55
19163_45
19171_41
19174_40
19178_39
19194_38
19197_60
19198_38
19224_20
19242_30
19248_64
19258_24
19261_23
19267_12
19270_38
19275_36
19277_13
19298_75
19302_58
19304_42
19306_80
19311_62
19319_60
19332_65
19338_40
19355_50
19369_8
19374_81
19380_83
19385_84
19395_44
19397_62
19401_9
19406_41
19418_29
19421_20
19423_40
19425_56
19432_10
19437_29
19450_41
19452_53
19455_62
19457_27
19478_24
19491_73
19496_40
19500_49
19520_87
19531_36
19534_7
19535_48
19541_41
19544_35
19550_44
19562_37
19565_28
19577_16
19578_25
19582_87
19588_18
19608_7
19614_25
19621_81
19635_67
19642_89
19655_76
19659_56
19660_34
19661_64
19667_20
19671_82
19682_84
19684_53
19699_84
19703_7
19705_89
19718_57
19722_15
19738_44
19744_28
19747_61
19756_77
19759_28
19765_66
19768_27
19771_23
19772_22
19794_25
19830_36
19846_66
19856_82
19866_59
19870_13
19878_26
19890_46
19891_56
19898_73
19900_88
19906_85
19913_74
19919_12
19922_72
19926_66
19935_71
19936_65
19937_67
19940_74
19954_10
19956_66
19963_40
19967_14
19970_60
19977_50
19980_67
19990_50
19999_25
20001_83
20002_52
20003_28
20007_22
20018_15
20022_78
20024_79
20030_9
20040_37
20042_42
20044_85
20052_65
20053_14
20061_14
20067_84
20077_26
20082_6
20087_64
20088_78
20094_79
20108_76
20112_59
20115_66
20119_70
20129_77
20133_20
20142_20
20154_79
20158_4
20159_77
20167_10
20168_85
20171_87
20173_17
20174_38
20190_23
20193_82
20203_27
20215_35
20217_70
20218_42
20235_43
20237_53
20242_42
20245_56
20250_64
20253_44
20258_51
20260_87
20264_66
20268_57
20286_46
20290_80
20293_20
20299_59
20305_18
20309_50
20310_64
20320_84
20324_4
20327_77
20335_89
20337_60
20340_82
20351_12
20356_81
20357_50
20374_45
20375_75
20380_67
20396_62
20405_72
20409_25
20435_27
20446_71
20455_17
20467_87
20468_50
20470_69
20477_77
20494_14
20497_27
20511_55
20525_51
20526_33
20554_58
20564_67
20565_52
20569_83
20571_9
20576_45
20583_86
20588_83
20593_56
20611_10
20614_44
20615_52
20630_76
20638_75
20648_43
20660_74
20674_17
20689_19
20699_38
20708_60
20714_39
20716_29
20721_18
20722_67
20726_60
20729_73
20737_56
20747_89
20750_16
20769_88
20775_6
20800_83
20820_48
20822_40
20827_44
20834_66
20839_16
20840_89
20854_13
20865_41
20869_62
20875_67
20882_71
20887_75
20917_81
20923_34
20924_84
20933_43
20956_36
20959_48
20961_87
20966_17
20968_46
20980_46
20988_35
20991_72
20994_23
20996_82
21009_49
21011_42
21022_26
21027_63
21028_70
21029_22
21031_7
21040_88
21054_59
21057_12
21058_56
21062_27
21066_10
21078_10
21086_48
21093_12
21108_36
21115_54
21116_54
21124_87
21138_19
21149_72
21156_86
21158_55
21160_26
21173_84
21187_35
21207_73
21209_85
21213_18
21220_20
21222_68
21223_44
21229_34
21239_50
21243_53
21248_75
21254_32
21256_61
21263_71
21264_22
21266_69
21273_48
21276_22
21278_83
21279_60
21281_74
21284_70
21286_42
21290_26
21292_13
21296_19
21298_20
21300_30
21309_20
21318_78
21324_21
21325_34
21332_35
21343_51
21349_36
21358_4
21369_71
21374_19
21378_56
21386_28
21389_32
21391_29
21403_24
21408_19
21409_30
21419_46
21425_79
21431_73
21432_59
21446_63
21450_63
21452_68
21463_87
21467_41
21471_76
21490_35
21492_7
21495_44
21501_70
21507_64
21527_20
21535_76
21539_66
21540_80
21546_58
21551_68
21561_79
21564_89
21565_14
21581_67
21587_88
21590_46
21592_10
21603_27
21604_88
21611_7
21620_25
21639_53
21647_5
21651_73
21654_22
21669_44
21675_10
21677_33
21680_64
21682_86
21687_50
21691_81
21696_38
21699_30
21706_51
21711_19
21713_42
21716_65
21724_41
21726_32
21732_81
21735_78
21740_12
21745_57
21748_56
21753_7
21758_35
21760_23
21761_43
21766_58
21769_12
21771_55
21791_42
21795_88
21801_9
21806_83
21818_76
21819_8
21822_62
21828_30
21829_35
21833_7
21853_6
21855_33
21860_45
21861_30
21866_34
21884_67
21910_17
21914_50
21927_74
21931_8
21934_23
21935_85
21942_87
21948_88
21951_74
21954_64
21961_27
21963_55
21980_47
21988_82
21990_39
21992_81
21993_4
21998_67
22003_13
22010_32
22015_17
22042_72
22055_69
22056_42
22057_72
22077_6
22089_28
22091_57
22099_74
22115_24
22121_58
22126_74
22132_87
22140_84
22147_73
22165_38
22179_16
22180_89
22198_26
22200_86
22207_47
22208_39
22214_56
22215_37
22218_10
22220_70
22221_57
22227_40
22229_6
22230_67
22237_78
22242_35
22243_80
22246_5
22249_86
22264_26
22273_6
22275_14
22279_14
22280_70
22284_37
22285_10
22295_69
22297_40
22309_48
22321_84
22324_41
22336_35
22337_29
22339_35
22340_83
22341_57
22345_23
22355_10
22359_48
22361_75
22373_63
22376_71
22378_76
22386_55
22387_73
22388_75
22390_17
22391_75
22401_17
22404_36
22408_78
22409_27
22413_49
22431_77
22439_81
22450_27
22451_79
22453_68
22461_58
22467_74
22473_50
22476_51
22483_71
22510_80
22516_77
22519_72
22521_28
22526_32
22531_14
22539_84
22540_23
22541_13
22544_4
22546_70
22549_38
22553_41
22555_32
22557_68
22559_75
22574_9
22576_74
22580_40
22584_65
22589_84
22591_66
22595_22
22596_23
22597_27
22605_65
22611_44
22612_21
22623_55
22638_63
22642_56
22643_83
22651_8
22654_42
22657_22
22658_51
22659_9
22660_11
22664_58
22667_74
22680_38
22681_11
22704_8
22707_60
22715_69
22724_78
22725_60
22731_39
22740_89
22745_51
22751_14
22752_31
22762_71
22773_75
22777_42
22779_68
22780_40
22789_29
22794_65
22804_85
22811_83
22813_39
22819_28
22833_20
22854_36
22862_17
22864_7
22870_69
22880_77
22885_54
22886_32
22889_74
22897_83
22899_89
22906_81
22921_14
22938_46
22941_57
22970_71
22977_20
23012_36
23013_61
23014_22
23017_6
23018_70
23020_9
23023_45
23030_51
23031_41
23033_33
23036_20
23038_89
23039_84
23041_50
23042_13
23046_84
23055_26
23057_46
23058_14
23066_89
23071_75
23072_76
23077_81
23079_67
23082_28
23083_47
23090_38
23091_79
23092_44
23097_58
23099_10
23110_79
23111_50
23112_52
23134_60
23136_13
23143_34
23174_81
23176_14
23179_84
23186_73
23188_8
23189_36
23190_48
23192_81
23203_24
23219_78
23221_69
23230_73
23245_83
23247_58
23262_81
23265_17
23270_9
23277_42
23280_59
23288_66
23304_71
23307_58
23312_72
23314_10
23316_23
23319_5
23323_21
23324_6
23328_30
23341_11
23347_14
23367_59
23374_7
23375_79
23378_6
23379_65
23391_37
23392_71
23394_26
23401_13
23404_42
23408_86
23420_38
23421_78
23425_20
23427_9
23428_68
23429_62
23431_51
23436_65
23440_80
23442_58
23443_65
23448_4
23450_74
23455_34
23456_76
23457_14
23460_59
23470_35
23471_43
23472_31
23473_20
23476_33
23492_81
23496_60
23509_34
23512_20
23516_85
23526_5
23530_26
23535_41
23540_75
23544_45
23558_57
23576_62
23583_9
23589_30
23590_69
23592_48
23599_38
23600_46
23601_70
23607_43
23616_21
23620_62
23623_10
23626_42
23628_32
23629_28
23630_59
23631_37
23640_44
23645_61
23646_7
23649_10
23665_16
23666_79
23670_67
23679_44
23685_16
23688_53
23694_10
23699_35
23732_61
23733_48
23738_47
23740_77
23742_27
23747_16
23749_50
23753_40
23755_24
23758_22
23759_26
23762_17
23774_66
23804_61
23816_19
23819_33
23820_34
23822_74
23824_74
23829_74
23836_43
23839_65
23840_77
23845_30
23854_49
23860_8
23861_33
23863_14
23868_7
23876_39
23877_68
23887_22
23906_64
23907_77
23915_82
23917_59
23921_88
23931_48
23934_81
23936_53
23942_57
23946_27
23950_80
23951_11
23954_59
23958_4
23965_61
23966_82
23968_10
23971_60
23982_62
23985_20
23987_11
24001_48
24006_33
24009_69
24024_7
24025_89
24027_38
24029_42
24033_37
24044_85
24048_10
24050_83
24052_37
24054_49
24058_35
24063_42
24065_36
24071_7
24074_28
24076_88
24077_25
24083_63
24088_54
24092_52
24095_69
24105_12
24111_35
24113_56
24123_62
24147_28
24148_70
24166_64
24181_20
24186_71
24188_63
24191_24
24192_84
24201_22
24207_22
24208_60
24209_89
24219_48
24221_47
24226_81
24229_57
24235_39
24250_72
24257_40
24271_58
24273_38
24279_15
24283_9
24290_72
24321_79
24323_42
24330_76
24342_70
24347_69
24349_35
24361_18
24364_31
24372_31
24377_63
24378_85
24379_58
24390_47
24393_59
24397_87
24409_9
24411_41
24416_89
24427_73
24429_81
24433_62
24436_66
24438_26
24442_19
24446_21
24456_66
24458_18
24465_66
24466_53
24473_30
24477_77
24481_32
24488_35
24489_31
24494_73
24510_62
24511_42
24517_15
24524_49
24531_62
24532_59
24544_76
24547_23
24554_89
24556_24
24579_68
24580_83
24581_26
24592_89
24613_77
24614_48
24617_43
24622_64
24638_43
24640_8
24647_50
24649_29
24656_72
24659_52
24670_55
24672_6
24673_61
24674_41
24675_4
24678_52
24683_86
24689_57
24693_82
24715_18
24716_8
24720_60
24721_87
24728_34
24756_39
24759_59
24765_43
24769_80
24770_54
24780_72
24791_12
24802_33
24807_34
24809_87
24815_18
24817_52
24825_76
24834_17
24846_22
24847_14
24848_9
24852_62
24866_54
24881_83
24885_37
24886_6
24894_18
24898_20
24901_82
24903_87
24907_38
24915_82
24916_42
24922_55
24924_49
24927_53
24928_42
24937_27
24967_79
24968_73
24969_57
24973_39
24976_53
24994_82
24995_68
25003_89
25006_26
25019_45
25020_31
25023_17
25029_86
25031_39
25032_18
25037_10
25039_24
25043_68
25047_41
25053_8
25062_26
25067_53
25072_36
25075_26
25081_41
25082_34
25085_36
25091_51
25095_16
25099_66
25100_48
25105_77
25109_23
25115_40
25117_17
25121_66
25126_79
25130_72
25145_83
25154_48
25163_68
25170_35
25187_71
25201_70
25203_66
25204_74
25217_41
25220_89
25222_15
25226_60
25227_34
25239_89
25251_80
25252_37
25253_30
25255_75
25260_49
25261_44
25262_19
25264_87
25269_40
25272_72
25278_70
25283_64
25291_67
25293_71
25294_78
25301_41
25304_88
25305_50
25310_55
25315_46
25327_48
25328_7
25329_82
25333_29
25343_83
25344_52
25348_14
25353_7
25356_51
25360_83
25367_48
25373_50
25376_34
25383_5
25384_43
25386_26
25390_7
25395_70
25403_76
25404_77
25405_7
25408_32
25409_57
25414_82
25418_13
25420_76
25421_76
25427_74
25430_63
25434_75
25436_19
25441_83
25443_37
25445_12
25447_15
25449_50
25467_48
25470_6
25477_16
25480_63
25493_55
25496_82
25498_39
25500_79
25502_20
25512_31
25514_56
25515_37
25525_40
25537_5
25540_16
25544_71
25559_59
25562_56
25563_54
25564_68
25568_60
25569_83
25581_57
25582_29
25583_86
25585_87
25589_8
25602_25
25605_55
25608_40
25612_56
25629_56
25633_37
25635_24
25638_30
25644_11
25645_89
25669_34
25670_60
25672_79
25673_19
25675_9
25676_60
25690_81
25695_87
25702_20
25711_21
25712_54
25715_15
25722_39
25726_17
25727_27
25733_80
25734_80
25737_29
25740_47
25741_65
25745_41
25753_36
25759_79
25777_20
25780_53
25782_70
25802_31
25808_60
25810_29
25816_80
25824_46
25829_9
25830_58
25834_17
25836_19
25841_72
25847_53
25848_77
25858_64
25865_14
25870_35
25874_42
25876_42
25879_58
25883_25
25886_84
25893_68
25897_35
25901_89
25903_45
25912_72
25913_62
25915_58
25918_59
25922_50
25925_31
25931_9
25936_62
25937_14
25943_64
25946_42
25954_8
25957_73
25962_34
25971_34
25972_46
25974_6
25976_37
25986_17
25988_16
25996_19
25998_84
26001_86
26007_72
26009_62
26014_59
26021_24
26024_10
26038_33
26043_59
26044_70
26050_79
26058_52
26072_76
26075_38
26078_6
26092_45
26095_19
26103_79
26104_85
26106_80
26120_8
26128_48
26139_31
26147_15
26151_81
26154_68
26158_12
26159_48
26163_65
26167_40
26170_49
26171_75
26178_63
26190_78
26194_42
26199_11
26200_15
26202_26
26204_8
26207_18
26212_26
26216_81
26222_20
26225_30
26227_64
26243_65
26246_27
26248_81
26249_86
26252_43
26261_68
26264_78
26265_88
26281_31
26283_80
26285_50
26292_24
26293_29
26306_13
26313_35
26315_40
26317_80
26329_9
26332_77
26334_35
26343_40
26345_78
26347_39
26351_56
26362_10
26363_17
26366_78
26367_35
26371_7
26373_55
26377_47
26380_61
26381_20
26384_16
26399_55
26400_18
26401_35
26411_40
26420_6
26424_14
26426_80
26427_41
26441_80
26446_88
26449_16
26460_41
26463_22
26465_8
26466_17
26470_11
26471_32
26474_32
26484_84
26486_8
26489_18
26496_60
26497_33
26500_51
26503_55
26504_33
26507_70
26509_83
26518_44
26522_8
26523_55
26529_47
26532_17
26534_18
26535_58
26549_9
26555_25
26557_27
26567_58
26569_70
26571_37
26584_74
26588_50
26592_82
26596_47
26600_44
26602_55
26603_79
26604_21
26608_71
26610_12
26612_26
26615_73
26629_17
26633_29
26637_62
26642_44
26658_59
26659_31
26663_10
26664_20
26666_38
26675_78
26680_26
26682_66
26683_44
26689_56
26690_44
26691_24
26694_19
26699_8
26702_83
26708_22
26709_10
26726_44
26727_50
26735_23
26741_40
26747_44
26751_87
26756_72
26767_9
26769_20
26774_28
26783_23
26786_59
26789_67
26790_20
26791_29
26794_15
26796_24
26815_13
26818_46
26820_62
26829_87
26833_76
26835_77
26836_43
26845_19
26850_76
26854_27
26856_16
26870_75
26873_39
26878_23
26881_5
26884_44
26886_63
26887_27
26888_47
26889_36
26891_33
26897_89
26900_56
26906_26
26907_59
26908_83
26913_66
26915_66
26920_77
26925_71
26926_48
26927_61
26931_82
26933_30
26935_32
26942_87
26950_62
26966_23
26969_40
26970_23
26980_35
26998_40
27001_79
27013_22
27014_79
27017_42
27022_41
27031_11
27037_51
27042_69
27045_16
27050_64
27051_17
27052_33
27061_16
27064_75
27072_49
27087_6
27108_77
27111_80
27118_79
27125_9
27132_72
27134_38
27140_52
27152_19
27153_33
27154_24
27157_61
27159_10
27162_37
27163_7
27176_15
27177_16
27183_10
27196_58
27207_51
27217_80
27218_12
27220_31
27230_51
27239_42
27244_62
27255_79
27258_52
27260_8
27261_48
27267_85
27268_50
27269_30
27271_33
27284_83
27285_41
27289_37
27294_87
27297_10
27298_46
27300_7
27310_41
27319_74
27320_40
27325_30
27334_22
27338_55
27354_63
27358_71
27365_40
27373_17
27374_86
27377_41
27382_8
27383_69
27394_85
27396_14
27397_47
27416_84
27418_43
27420_73
27424_62
27425_76
27430_46
27431_76
27437_17
27438_16
27439_58
27443_55
27445_8
27452_28
27459_80
27461_51
27463_25
27464_6
27467_51
27475_60
27476_61
27478_89
27486_65
27489_35
27497_28
27506_13
27532_13
27534_79
27536_48
27542_46
27548_80
27558_70
27563_14
27569_47
27572_70
27576_37
27579_46
27582_59
27592_14
27593_9
27595_35
27606_62
27609_36
27610_21
27627_21
27630_42
27646_11
27651_76
27652_42
27656_64
27660_25
27672_50
27684_26
27687_27
27697_36
27699_63
27704_88
27708_32
27710_54
27716_7
27729_69
27739_11
27742_74
27751_62
27753_7
27756_48
27757_66
27762_45
27786_65
27789_46
27792_6
27794_84
27806_81
27809_47
27841_21
27842_80
27851_56
27854_12
27855_27
27858_66
27862_85
27867_30
27872_6
27875_37
27884_28
27903_23
27909_62
27911_18
27916_79
27919_20
27920_86
27930_64
27933_23
27934_14
27935_77
27936_79
27939_82
27951_9
27957_66
27959_31
27960_46
27963_19
27968_34
27976_70
27977_33
27981_36
27986_6
27990_85
27993_65
27999_23
28009_32
28012_35
28017_41
28032_86
28048_72
28055_18
28067_28
28070_87
28075_80
28078_80
28087_10
28088_70
28092_44
28098_44
28100_72
28102_72
28103_49
28112_56
28114_79
28115_23
28127_80
28131_62
28138_49
28142_76
28143_59
28144_86
28145_44
28158_7
28161_35
28169_51
28173_59
28185_21
28187_17
28190_34
28202_29
28203_54
28211_89
28213_78
28215_21
28216_29
28239_72
28244_46
28245_13
28249_25
28252_70
28258_28
28262_69
28278_67
28286_13
28292_27
28295_14
28299_64
28304_76
28305_17
28306_81
28308_80
28311_55
28313_86
28314_55
28336_64
28338_73
28341_22
28343_73
28354_6
28356_38
28358_30
28362_47
28365_69
28368_19
28372_75
28380_70
28385_88
28393_41
28394_63
28400_51
28403_30
28406_20
28412_19
28413_25
28418_82
28431_17
28432_45
28434_20
28438_41
28453_40
28459_10
28461_66
28466_39
28473_86
28481_65
28495_61
28497_45
28498_81
28505_62
28518_19
28526_54
28528_48
28530_22
28536_8
28538_19
28540_50
28546_83
28566_23
28585_32
28589_24
28594_74
28599_79
28601_53
28602_71
28604_69
28606_64
28617_62
28625_79
28639_52
28640_46
28646_42
28654_84
28663_15
28670_5
28676_30
28689_67
28691_13
28692_61
28693_46
28697_63
28704_39
28710_25
28713_61
28715_10
28721_85
28723_20
28726_18
28734_55
28737_71
28739_43
28743_62
28750_43
28752_79
28757_34
28759_69
28776_83
28780_15
28782_11
28783_32
28790_33
28795_83
28797_79
28803_30
28809_68
28813_84
28814_58
28819_47
28820_17
28821_52
28823_43
28827_70
28838_67
28849_81
28862_50
28866_25
28873_75
28879_43
28894_36
28896_10
28900_56
28908_85
28910_75
28913_52
28914_45
28919_33
28930_79
28936_24
28937_24
28943_10
28946_47
28956_19
28959_58
28960_30
28969_9
28970_18
28972_42
28974_65
28976_19
28978_84
28985_21
28986_72
28987_5
28989_77
28995_12
28996_7
29003_15
29009_10
29015_14
29017_43
29021_82
29022_85
29023_88
29029_83
29040_17
29044_39
29055_72
29057_52
29068_15
29071_51
29080_83
29088_32
29091_87
29092_41
29098_8
29100_25
29101_87
29102_15
29105_71
29106_62
29107_18
29111_26
29117_82
29119_81
29122_48
29126_59
29130_32
29143_12
29145_31
29151_46
29154_76
29160_30
29162_46
29167_63
29178_31
29181_23
29191_16
29192_41
29195_87
29199_21
29201_18
29204_62
29207_30
29224_89
29235_15
29237_11
29238_88
29245_15
29257_27
29263_49
29264_22
29266_29
29275_86
29277_88
29278_16
29280_85
29281_68
29289_11
29295_85
29298_68
29304_52
29308_42
29309_14
29311_29
29314_7
29315_58
29319_47
29324_25
29335_17
29338_46
29342_35
29356_44
29367_40
29375_5
29377_47
29388_37
29391_4
29394_63
29396_21
29400_25
29402_73
29404_66
29412_62
29418_72
29435_18
29437_35
29442_26
29444_55
29445_78
29446_44
29449_66
29453_84
29458_7
29464_52
29471_38
29473_70
29486_60
29487_36
29491_57
29494_81
29498_73
29502_19
29503_72
29506_25
29509_7
29510_63
29514_38
29515_67
29525_77
29526_24
29527_64
29531_41
29536_20
29540_80
29544_12
29564_10
29579_21
29580_63
29595_63
29598_14
29612_28
29621_71
29627_17
29628_7
29640_59
29642_30
29644_10
29648_32
29651_64
29653_74
29662_23
29663_22
29668_62
29671_8
29672_83
29673_65
29683_55
29684_75
29695_16
29708_37
29710_48
29715_57
29717_73
29735_48
29743_76
29745_62
29749_68
29762_35
29767_87
29786_46
29787_34
29788_81
29803_31
29809_22
29816_34
29827_46
29849_42
29855_35
29859_19
29863_33
29868_29
29869_31
29878_47
29881_51
29897_86
29901_58
29906_79
29907_39
29909_16
29910_57
29914_53
29918_82
29926_44
29929_21
29932_44
29935_82
29941_28
29942_86
29947_87
29949_40
29956_24
29958_32
29961_15
29969_84
29975_23
29976_29
29979_78
29982_20
29990_35
29998_7
30004_53
30016_77
30017_83
30023_72
30032_34
30034_65
30049_64
30053_24
30056_76
30065_8
30066_11
30071_30
30077_53
30080_53
30081_21
30084_80
30095_64
30097_58
30100_38
30106_34
30112_44
30143_12
30145_30
30152_6
30158_59
30173_36
30175_70
30179_26
30184_28
30187_87
30188_87
30189_65
30194_50
30200_47
30215_22
30223_15
30224_58
30228_44
30229_58
30230_80
30237_52
30239_60
30247_74
30256_80
30265_70
30267_78
30268_75
30275_56
30276_32
30288_51
30295_32
30298_56
30304_15
30307_89
30333_67
30335_18
30337_72
30345_24
30354_19
30358_89
30363_12
30364_54
30375_55
30377_65
30378_62
30382_35
30383_68
30385_46
30387_17
30397_57
30398_77
30414_79
30419_22
30422_9
30431_18
30434_78
30439_66
30442_18
30449_29
30458_72
30468_39
30471_26
30475_35
30476_38
30480_56
30481_62
30486_68
30494_74
30499_47
30500_47
30508_18
30515_4
30534_67
30551_67
30552_28
30561_36
30577_80
30580_25
30585_78
30586_81
30587_81
30588_79
30590_71
30593_60
30599_10
30606_17
30617_48
30619_30
30625_25
30634_45
30635_80
30643_85
30644_54
30652_76
30668_34
30671_88
30675_28
30676_9
30679_28
30682_21
30684_52
30694_31
30702_89
30703_29
30705_9
30708_49
30710_61
30714_53
30715_11
30728_22
30730_38
30731_58
30735_46
30737_46
30750_22
30759_6
30763_24
30764_82
30768_79
30769_26
30772_29
30779_78
30788_7
30798_77
30800_63
30802_18
30804_73
30812_75
30813_41
30820_74
30821_59
30830_65
30839_53
30841_24
30859_21
30861_80
30868_78
30877_79
30883_45
30885_68
30891_42
30898_17
30900_32
30901_81
30913_21
30914_13
30916_59
30918_78
30922_8
30927_89
30935_87
30937_59
30940_67
30949_5
30951_61
30958_71
30959_56
30962_85
30970_72
30975_27
30977_14
30979_8
30996_60
30998_25
31012_75
31030_8
31036_60
31051_55
31056_51
31063_44
31076_82
31078_69
31079_23
31082_30
31085_58
31087_45
31096_67
31097_84
31103_67
31107_5
31110_27
31118_89
31134_59
31137_65
31143_44
31150_17
31155_18
31156_35
31164_76
31166_41
31168_68
31172_46
31182_69
31190_38
31193_69
31194_71
31206_55
31215_49
31221_71
31229_73
31234_36
31235_26
31243_37
31245_77
31248_57
31255_65
31264_9
31272_68
31280_37
31283_70
31295_86
31309_76
31314_85
31327_81
31329_34
31331_16
31341_70
31344_11
31353_57
31355_50
31360_86
31361_41
31368_28
31375_7
31383_4
31384_59
31393_7
31398_43
31404_39
31406_36
31409_20
31411_25
31423_62
31425_35
31426_65
31436_25
31440_74
31443_81
31460_28
31464_50
31466_49
31470_52
31476_64
31487_43
31488_78
31500_15
31502_15
31505_17
31508_64
31511_74
31516_67
31534_18
31540_49
31541_41
31542_37
31551_10
31560_55
31564_5
31565_28
31567_82
31576_24
31580_52
31582_40
31590_50
31591_12
31594_66
31595_72
31608_14
31614_37
31619_79
31624_26
31626_74
31630_38
31631_62
31632_82
31639_21
31645_82
31646_73
31660_84
31669_14
31672_30
31673_44
31674_65
31675_69
31680_35
31685_46
31687_53
31689_57
31693_86
31696_13
31700_33
31713_80
31715_51
31718_18
31719_53
31733_50
31738_51
31751_14
31757_8
31776_66
31785_47
31790_20
31804_19
31805_58
31810_44
31812_83
31824_35
31825_27
31826_45
31834_58
31838_87
31840_58
31841_52
31843_56
31844_42
31846_77
31870_73
31871_22
31877_35
31878_55
31884_49
31894_43
31916_66
31928_73
31930_42
31935_15
31937_79
31942_17
31954_15
31957_11
31959_50
31969_15
31971_50
31980_26
31982_11
32001_7
32002_83
32003_72
32005_46
32006_50
32013_65
32014_57
32022_38
32028_16
32033_6
32037_25
32065_35
32076_6
32080_66
32086_11
32092_62
32093_40
32098_21
32105_45
32109_63
32110_16
32112_34
32123_73
32126_75
32137_60
32150_14
32159_45
32163_27
32168_78
32170_86
32171_54
32176_54
32179_7
32181_8
32182_44
32184_9
32188_85
32189_45
32190_70
32195_54
32197_52
32198_44
32199_14
32200_17
32203_48
32205_61
32210_74
32218_27
32225_34
32237_55
32249_22
32250_20
32257_49
32261_73
32270_66
32276_81
32290_65
32302_70
32306_11
32314_78
32318_10
32320_89
32322_86
32334_47
32354_20
32362_61
32379_22
32383_84
32387_72
32389_35
32397_80
32406_50
32408_56
32416_72
32430_12
32432_75
32448_39
32451_32
32453_9
32459_39
32469_21
32472_57
32478_80
32484_36
32485_71
32495_12
32500_21
32512_48
32516_13
32521_57
32533_10
32537_27
32540_24
32550_14
32556_74
32558_15
32566_27
32572_86
32574_6
32577_12
32584_68
32585_36
32590_36
32605_12
32613_22
32622_31
32628_76
32632_85
32634_70
32639_82
32642_34
32649_8
32662_11
32677_27
32679_63
32685_27
32687_40
32689_78
32695_63
32702_31
32708_38
32712_52
32714_11
32722_67
32723_85
32735_60
32736_65
32737_64
32741_15
32745_43
32752_25
32756_79
32760_39
32764_42
32766_51
32770_22
32774_34
32777_19
32780_71
32784_49
32791_27
32799_86
32803_19
32808_45
32810_43
32813_50
32822_24
32846_6
32849_64
32857_64
32858_19
32868_9
32875_55
32876_36
32884_68
32891_58
32896_26
32901_82
32911_64
32916_39
32928_57
32930_33
32933_76
32935_89
32940_15
32950_43
32959_18
32960_33
32963_22
32968_33
32971_33
32973_6
32980_83
32987_28
32988_75
32992_44
32993_4
32996_53
33024_9
33027_85
33028_5
33042_62
33055_57
33061_75
33062_60
33064_72
33068_65
33072_31
33077_62
33079_45
33084_77
33087_60
33091_62
33092_55
33095_53
33096_29
33097_28
33099_84
33111_56
33112_30
33117_33
33136_6
33146_58
33158_66
33159_42
33164_21
33168_68
33178_22
33180_86
33183_8
33197_74
33198_63
33205_19
33208_47
33219_81
33220_57
33223_7
33227_30
33232_41
33234_39
33237_29
33238_9
33245_16
33253_35
33254_68
33259_28
33262_84
33273_86
33280_84
33286_61
33289_40
33291_19
33294_59
33307_85
33321_47
33340_47
33342_14
33349_6
33352_88
33369_72
33377_60
33378_89
33379_33
33390_74
33393_68
33406_40
33414_81
33418_37
33420_84
33421_65
33427_33
33438_18
33447_82
33448_28
33459_66
33463_33
33468_34
33470_25
33479_39
33481_38
33482_86
33489_45
33490_71
33493_64
33500_33
33508_81
33517_20
33522_67
33527_27
33533_55
33553_46
33555_58
33559_20
33568_42
33572_48
33573_79
33577_82
33580_23
33582_24
33584_48
33585_50
33589_40
33602_88
33606_69
33614_47
33637_57
33645_43
33647_45
33649_76
33650_83
33656_66
33663_40
33667_64
33675_7
33676_79
33679_23
33680_89
33683_41
33686_46
33689_64
33694_60
33695_10
33705_6
33718_6
33720_30
33724_10
33726_82
33728_25
33734_87
33742_84
33761_69
33768_77
33769_41
33774_27
33793_33
33796_45
33815_36
33819_6
33823_35
33845_19
33855_40
33857_40
33865_28
33866_24
33867_37
33872_76
33873_82
33879_37
33891_74
33894_34
33899_57
33900_12
33902_32
33908_10
33909_19
33911_33
33914_87
33921_10
33922_37
33925_38
33927_50
33930_24
33943_89
33950_9
33951_75
33955_19
33964_46
33973_74
33976_86
33978_10
33996_81
34011_27
34012_26
34013_80
34017_76
34019_81
34028_9
34031_59
34036_45
34039_48
34041_76
34042_21
34052_68
34058_49
34066_80
34094_7
34107_19
34109_7
34120_4
34123_63
34127_47
34133_11
34153_23
34165_82
34167_20
34171_83
34176_4
34177_24
34178_69
34180_77
34181_10
34190_15
34196_19
34201_42
34203_56
34208_24
34211_88
34220_70
34227_77
34231_38
34239_68
34240_27
34247_80
34249_26
34255_42
34257_86
34264_49
34276_77
34277_69
34280_42
34288_40
34293_31
34297_18
34300_68
34304_13
34308_22
34312_41
34314_46
34319_15
34321_71
34329_23
34338_84
34344_86
34345_26
34357_67
34371_21
34387_79
34396_18
34398_4
34404_61
34411_88
34417_46
34427_57
34430_29
34438_8
34440_39
34448_35
34453_73
34457_8
34458_72
34465_46
34467_58
34477_40
34490_14
34493_71
34494_20
34498_35
34501_50
34509_47
34510_24
34523_70
34524_28
34525_7
34534_19
34540_47
34545_25
34550_67
34573_76
34574_61
34578_73
34580_89
34600_59
34612_39
34618_63
34626_44
34627_88
34630_78
34631_62
34649_59
34651_55
34652_49
34661_12
34675_69
34683_14
34684_78
34685_67
34688_21
34695_88
34731_76
34734_76
34735_47
34748_10
34751_76
34753_57
34758_56
34765_24
34777_55
34784_4
34785_89
34786_77
34795_71
34798_24
34801_21
34802_83
34807_74
34821_53
34832_31
34834_21
34836_75
34837_43
34842_43
34846_71
34853_16
34856_65
34864_64
34872_77
34878_12
34883_66
34889_78
34895_63
34896_29
34900_5
34912_18
34915_44
34917_75
34918_62
34922_48
34929_6
34931_74
34932_15
34934_87
34944_19
34947_73
34952_48
34972_85
34976_29
34977_17
34980_7
34981_71
34989_38
34992_79
34997_66
34998_25
35010_52
35015_85
35018_15
35022_61
35024_26
35039_59
35043_52
35047_18
35050_37
35058_81
35061_87
35065_22
35084_41
35089_21
35091_61
35094_51
35111_71
35112_14
35114_69
35115_52
35126_55
35129_38
35133_47
35135_31
35141_74
35157_25
35168_15
35170_84
35183_85
35185_49
35192_42
35195_86
35197_50
35198_17
35201_37
35205_73
35206_79
35217_40
35235_10
35238_4
35244_26
35245_17
35249_16
35264_44
35269_8
35274_51
35276_53
35280_89
35281_19
35282_61
35287_23
35294_9
35311_82
35314_24
35320_42
35324_48
35329_8
35333_31
35337_27
35339_11
35347_9
35348_34
35356_65
35359_72
35362_29
35365_48
35367_57
35372_24
35379_41
35384_87
35386_52
35390_29
35393_82
35406_33
35407_47
35413_12
35428_52
35439_56
35441_5
35445_37
35450_34
35464_31
35466_80
35469_40
35470_9
35472_61
35473_88
35474_45
35475_67
35477_73
35478_53
35479_85
35486_30
35488_55
35495_23
35515_39
35517_79
35528_41
35529_20
35539_56
35552_33
35558_38
35559_54
35562_71
35571_74
35573_35
35580_71
35586_33
35587_11
35589_11
35591_50
35595_24
35600_35
35603_31
35608_8
35613_71
35614_29
35618_20
35626_88
35628_25
35637_82
35640_70
35650_50
35655_85
35657_16
35659_25
35662_71
35663_17
35667_77
35669_29
35678_25
35681_38
35697_11
35702_56
35717_84
35720_64
35732_61
35735_57
35743_49
35750_10
35752_7
35759_10
35772_76
35783_88
35794_85
35798_40
35820_8
35829_61
35834_9
35836_9
35838_89
35843_67
35845_58
35846_20
35853_65
35857_21
35861_29
35866_62
35879_56
35881_26
35884_36
35908_86
35913_89
35914_69
35915_73
35921_89
35924_72
35925_76
35929_34
35930_74
35934_76
35941_44
35952_17
35956_23
35957_15
35959_72
35964_57
35965_88
35968_45
35974_73
35976_19
35982_20
35984_69
35985_34
36002_79
36011_13
36013_68
36016_28
36021_40
36023_34
36027_21
36038_81
36041_52
36043_31
36045_83
36047_31
36052_76
36056_66
36059_68
36063_76
36068_45
36071_57
36087_8
36089_72
36093_59
36098_80
36100_41
36113_38
36114_37
36128_61
36137_17
36140_59
36142_79
36144_59
36145_29
36147_53
36150_78
36152_33
36153_23
36163_39
36164_34
36167_72
36179_46
36183_87
36192_20
36197_67
36198_65
36205_86
36234_9
36237_42
36238_83
36240_26
36242_67
36245_89
36246_12
36255_40
36268_18
36274_40
36278_44
36285_40
36291_12
36294_20
36295_8
36296_21
36297_70
36300_65
36309_34
36310_74
36324_62
36328_19
36330_10
36332_10
36334_69
36337_12
36356_23
36364_63
36365_27
36375_14
36379_88
36385_79
36407_70
36410_31
36411_45
36418_47
36424_16
36428_79
36431_69
36447_48
36448_55
36473_10
36489_16
36492_7
36500_85
36501_50
36504_13
36522_56
36529_7
36530_75
36533_54
36535_77
36559_16
36560_41
36571_47
36582_10
36585_47
36589_86
36598_13
36604_28
36614_89
36620_47
36622_10
36625_6
36634_9
36644_58
36650_44
36663_76
36669_63
36671_60
36681_63
36682_73
36691_74
36693_68
36696_61
36700_51
36704_38
36706_48
36712_82
36716_17
36727_19
36732_31
36737_18
36746_16
36748_57
36753_24
36757_88
36761_37
36764_85
36770_61
36774_67
36778_24
36783_76
36784_21
36788_52
36797_69
36800_24
36802_55
36810_63
36827_78
36836_15
36841_62
36843_12
36855_34
36860_76
36861_22
36863_72
36864_34
36865_62
36868_71
36870_46
36871_39
36882_16
36884_65
36904_80
36907_78
36910_33
36916_19
36917_14
36919_42
36922_78
36939_76
36945_34
36946_37
36954_83
36963_29
36967_73
36979_60
36980_83
36983_10
36984_80
36990_48
36993_82
36994_30
36996_61
36998_26
36999_15
37003_77
37013_7
37014_55
37023_36
37027_47
37034_23
37035_63
37040_43
37041_83
37046_30
37058_41
37067_71
37080_28
37088_57
37090_60
37094_14
37096_61
37103_71
37114_28
37127_23
37136_89
37140_34
37148_8
37150_13
37151_72
37156_24
37157_22
37158_71
37164_65
37165_54
37177_79
37186_31
37204_44
37214_38
37216_65
37221_71
37241_65
37260_41
37263_76
37273_65
37281_7
37287_24
37318_50
37321_11
37334_54
37337_22
37340_79
37351_22
37365_77
37373_42
37374_39
37417_34
37429_47
37434_73
37436_54
37441_26
37452_28
37466_46
37469_31
37470_53
37484_87
37503_31
37506_60
37510_47
37515_38
37517_71
37519_42
37522_89
37527_71
37543_32
37558_43
37603_10
37611_49
37612_17
37613_71
37615_86
37619_30
37630_71
37632_42
37636_71
37640_14
37641_29
37649_64
37659_14
37665_9
37667_31
37676_88
37685_40
37698_74
37703_30
37714_25
37717_8
37719_29
37720_39
37726_52
37729_81
37743_44
37748_59
37805_44
37820_39
37830_36
37832_70
37836_79
37843_6
37846_4
37880_29
37881_74
37891_8
37898_38
37902_28
37911_30
37940_75
37942_66
37947_70
37949_18
37956_72
37957_61
37963_72
37973_76
37983_36
37988_21
37991_66
38001_29
38004_34
38011_70
38013_66
38016_74
38024_81
38028_83
38040_11
38050_38
38055_37
38056_4
38097_28
38107_81
38125_51
38134_50
38136_62
38137_6
38138_49
38147_14
38162_76
38170_20
38171_75
38173_37
38178_37
38202_44
38204_80
38208_42
38215_8
38223_47
38228_84
38231_44
38233_58
38240_32
38261_17
38285_67
38289_7
38290_33
38301_75
38304_9
38333_30
38335_24
38336_77
38342_22
38343_74
38344_74
38373_33
38378_82
38386_29
38387_26
38390_26
38397_47
38426_83
38427_15
38435_36
38445_23
38447_58
38448_19
38449_50
38452_17
38456_24
38460_77
38462_63
38463_24
38473_54
38482_54
38496_50
38509_26
38510_82
38511_15
38514_74
38521_68
38522_20
38524_75
38537_75
38542_54
38545_5
38581_51
38598_48
38603_25
38616_83
38617_42
38636_64
38641_83
38647_48
38651_53
38659_32
38667_39
38670_78
38680_51
38690_69
38697_77
38709_35
38711_50
38732_77
38737_49
38744_79
38779_33
38787_69
38792_52
38793_87
38795_13
38800_83
38812_70
38819_23
38830_34
38835_63
38841_15
38844_11
38850_82
38853_74
38854_87
38860_37
38865_14
38882_53
38888_44
38896_51
38901_14
38918_31
38933_89
38934_31
38939_48
38943_57
38944_4
38952_71
38953_88
38959_57
38966_22
38967_73
38970_17
38971_70
38978_7
38988_88
38990_7
38995_87
38998_28
38999_6
39007_25
39009_87
39022_85
39025_10
39031_73
39040_32
39071_87
39077_75
39078_6
39083_18
39109_48
39111_35
39116_41
39130_31
39131_55
39132_36
39135_75
39137_76
39151_75
39161_20
39175_44
39185_35
39192_21
39209_61
39217_19
39225_77
39228_73
39234_79
39241_85
39242_41
39247_59
39269_58
39279_44
39283_58
39289_7
39290_66
39292_55
39299_16
39304_16
39316_88
39319_10
39321_49
39322_45
39328_72
39335_74
39339_9
39348_84
39351_48
39360_37
39361_20
39365_76
39392_14
39395_17
39420_86
39429_34
39454_46
39466_64
39471_88
39478_89
39479_66
39494_18
39507_76
39516_39
39527_51
39528_83
39534_73
39541_74
39552_37
39562_80
39572_32
39573_42
39574_38
39579_25
39586_77
39588_62
39595_8
39611_36
39617_79
39626_72
39627_68
39637_44
39638_22
39643_49
39665_78
39692_51
39705_82
39711_25
39712_36
39713_46
39715_37
39730_48
39736_14
39750_69
39759_73
39765_82
39788_54
39794_17
39795_28
39806_13
39811_79
39813_56
39824_27
39826_80
39827_60
39829_80
39838_56
39840_52
39842_31
39846_56
39852_71
39853_87
39854_17
39855_20
39869_73
39882_76
39885_88
39888_84
39891_10
39893_86
39901_71
39914_39
39921_10
39925_42
39928_22
39930_59
39933_63
39938_53
39954_26
39959_88
39961_25
39962_40
39963_73
39971_16
39974_16
39978_74
39980_70
39991_16
39993_43
39996_57
40004_58
40028_82
40030_58
40040_11
40046_11
40061_37
40077_7
40078_38
40102_18
40115_29
40120_80
40122_38
40123_32
40132_47
40143_88
40144_84
40152_32
40164_77
40169_16
40176_88
40177_31
40190_75
40195_58
40207_19
40246_73
40251_64
40254_12
40261_68
40286_16
40294_81
40309_55
40317_73
40320_46
40327_22
40329_28
40335_13
40336_26
40341_28
40349_48
40353_87
40356_66
40363_38
40364_9
40368_30
40381_45
40390_7
40398_35
40404_39
40418_76
40426_6
40430_87
40443_24
40446_36
40449_31
40457_66
40473_54
40486_51
40488_42
40490_31
40511_42
40527_25
40530_14
40531_70
40539_57
40559_79
40568_44
40572_36
40579_55
40586_58
40587_24
40588_57
40609_12
40610_29
40615_39
40620_52
40632_89
40635_74
40650_61
40651_7
40660_89
40663_49
40668_88
40683_36
40687_18
40691_47
40695_77
40697_56
40708_88
40715_42
40729_35
40734_10
40743_59
40754_78
40760_26
40768_84
40770_16
40785_82
40798_19
40802_44
40822_45
40835_16
40847_38
40878_83
40880_84
40881_5
40883_67
40893_37
40898_20
40906_58
40912_86
40916_46
40917_31
40924_45
40926_41
40928_75
40948_26
40949_47
40953_38
40966_70
40969_7
40970_65
40997_20
41005_49
41010_75
41017_37
41018_89
41019_65
41022_17
41024_10
41027_20
41030_58
41033_45
41034_54
41037_55
41048_87
41050_84
41061_76
41073_81
41078_88
41087_41
41093_11
41094_49
41137_35
41146_14
41152_27
41161_73
41163_40
41171_8
41191_54
41195_44
41201_67
41202_59
41205_32
41214_39
41216_8
41226_46
41230_32
41260_14
41261_63
41271_54
41283_32
41289_45
41307_81
41313_17
41317_85
41327_47
41338_44
41346_74
41348_80
41356_26
41385_52
41388_64
41389_4
41392_8
41394_68
41396_6
41410_18
41416_89
41442_39
41451_48
41457_23
41470_54
41477_50
41482_17
41500_19
41509_32
41519_80
41521_61
41522_44
41534_6
41536_10
41542_58
41545_81
41549_61
41557_38
41573_62
41585_55
41590_64
41595_55
41598_25
41601_81
41603_19
41604_27
41609_39
41617_46
41631_20
41632_15
41636_28
41639_30
41641_15
41643_39
41654_39
41667_59
41669_72
41682_84
41683_78
41690_53
41693_14
41701_78
41702_84
41705_87
41720_71
41734_9
41748_78
41749_7
41778_9
41786_56
41820_84
41821_86
41851_53
41856_57
41864_61
41885_86
41898_88
41909_44
41923_47
41929_48
41936_87
41943_73
41954_26
41963_14
41966_46
41967_43
41969_24
41975_50
41982_62
41983_64
41985_8
41988_64
42006_80
42078_87
42088_77
42089_81
42091_26
42110_82
42111_55
42114_36
42127_38
42137_87
42143_33
42148_61
42151_41
42153_56
42155_59
42158_66
42163_75
42164_23
42173_50
42206_35
42219_50
42225_31
42241_37
42243_47
42244_31
42255_33
42262_45
42270_13
42286_61
42289_46
42296_16
42297_22
42312_60
42322_26
42324_82
42326_79
42347_43
42361_20
42363_54
42365_15
42371_83
42374_53
42381_69
42395_89
42400_29
42409_58
42414_55
42434_15
42437_69
42440_28
42441_35
42446_50
42457_65
42472_24
42476_6
42509_37
42523_26
42524_88
42526_89
42527_63
42528_66
42531_71
42537_48
42540_8
42553_63
42556_33
42571_16
42582_41
42615_89
42617_32
42618_42
42642_44
42646_59
42650_7
42662_68
42669_80
42671_85
42674_20
42678_26
42684_83
42693_34
42698_78
42701_17
42703_31
42704_21
42714_76
42717_39
42728_17
42735_72
42742_12
42744_73
42747_81
42750_83
42755_14
42764_74
42768_30
42779_85
42784_82
42786_34
42787_86
42790_35
42806_89
42815_10
42816_89
42832_27
42836_26
42867_20
42884_33
42886_65
42887_86
42888_41
42902_53
42906_20
42908_43
42910_17
42938_23
42946_64
42951_64
42959_70
42960_40
42975_23
42978_45
42986_46
42993_38
42994_66
42998_89
42999_59
43004_8
43014_30
43022_60
43024_33
43030_57
43038_89
43039_87
43046_82
43048_15
43059_47
43068_54
43073_12
43089_71
43091_83
43102_30
43119_59
43122_5
43129_57
43149_37
43156_32
43164_77
43166_49
43176_88
43184_45
43194_78
43204_54
43213_7
43217_15
43227_9
43233_42
43239_37
43269_17
43270_42
43285_85
43290_10
43306_87
43328_80
43332_27
43353_37
43360_12
43365_75
43369_45
43371_76
43380_17
43389_6
43391_43
43393_24
43401_80
43406_68
43409_29
43411_50
43420_33
43421_59
43431_62
43432_44
43438_17
43441_55
43442_16
43443_35
43444_4
43445_17
43446_58
43458_35
43461_83
43509_7
43536_21
43554_54
43577_8
43588_22
43590_46
43596_36
43603_12
43618_25
43627_45
43630_6
43635_87
43644_13
43649_51
43655_70
43657_15
43661_47
43666_53
43675_72
43681_33
43693_77
43695_76
43698_17
43704_62
43708_80
43709_57
43714_80
43723_83
43732_65
43733_14
43746_16
43749_25
43751_58
43755_62
43759_80
43772_29
43776_26
43782_44
43803_82
43825_55
43832_6
43848_24
43850_59
43852_19
43862_89
43864_28
43882_51
43908_72
43914_70
43919_33
43951_73
43957_52
43963_42
43965_66
43966_72
43977_38
43984_75
43985_85
43990_55
43997_45
44007_41
44009_54
44018_88
44019_89
44028_37
44041_41
44047_85
44062_60
44066_53
44077_47
44084_68
44085_17
44090_22
44100_50
44104_88
44105_8
44109_35
44116_13
44129_18
44151_38
44172_64
44173_20
44181_75
44188_65
44189_72
44209_88
44212_57
44215_7
44217_25
44224_34
44257_83
44272_8
44286_7
44295_88
44301_67
44308_69
44316_65
44320_44
44327_52
44330_81
44331_42
44336_64
44346_36
44348_38
44360_21
44366_42
44367_13
44386_29
44392_46
44394_41
44403_64
44410_16
44416_60
44419_12
44450_63
44456_63
44460_83
44463_50
44466_65
44468_70
44483_46
44509_63
44534_51
44535_17
44539_53
44542_45
44544_14
44548_44
44561_43
44567_85
44568_71
44569_63
44579_50
44583_15
44585_72
44594_42
44599_81
44605_6
44612_17
44613_37
44624_19
44630_4
44633_50
44634_47
44637_39
44644_83
44648_33
44653_8
44663_55
44666_45
44669_74
44678_21
44687_32
44688_45
44697_89
44705_58
44708_15
44710_49
44712_22
44718_47
44734_14
44740_60
44750_36
44756_68
44757_50
44780_61
44784_66
44794_22
44798_31
44802_56
44812_44
44821_9
44828_78
44831_48
44832_7
44834_50
44835_5
44847_22
44862_7
44867_59
44873_12
44880_16
44881_29
44883_53
44888_42
44897_22
44913_15
44917_22
44924_67
44936_52
44946_46
44947_55
44950_12
44957_25
44959_57
44963_14
44967_66
44975_79
44976_43
44977_53
44989_74
44991_34
44996_45
45021_62
45041_45
45052_21
45054_13
45058_41
45063_29
45073_85
45074_62
45078_36
45080_13
45089_44
45094_8
45098_77
45103_66
45104_7
45107_85
45115_69
45118_87
45122_79
45125_66
45141_18
45146_86
45162_14
45165_22
45172_5
45176_44
45178_19
45188_80
45189_48
45196_31
45203_25
45211_58
45218_42
45225_53
45227_50
45232_17
45233_32
45243_42
45249_80
45250_32
45258_15
45270_7
45279_4
45280_89
45285_48
45286_45
45289_48
45293_47
45298_62
45306_87
45309_68
45317_56
45327_69
45329_46
45334_69
45340_67
45356_43
45359_42
45361_78
45366_6
45368_8
45374_79
45380_49
45382_49
45392_74
45399_10
45404_51
45406_87
45409_21
45432_46
45435_15
45448_74
45449_52
45450_70
45451_73
45456_56
45461_23
45462_29
45480_12
45484_17
45490_85
45492_22
45501_60
45504_29
45507_71
45511_89
45517_14
45518_27
45522_82
45523_62
45527_42
45531_19
45534_56
45535_17
45537_31
45541_73
45544_81
45545_64
45554_86
45555_27
45558_19
45561_70
45567_16
45571_81
45574_59
45577_63
45583_12
45584_36
45585_60
45589_28
45626_54
45627_41
45630_76
45634_69
45640_68
45641_52
45653_40
45657_63
45659_32
45662_89
45688_35
45693_72
45701_39
45709_31
45711_14
45736_65
45739_39
45741_71
45742_86
45744_36
45748_15
45750_24
45758_60
45759_5
45764_52
45766_80
45768_34
45769_65
45771_68
45772_81
45790_36
45797_67
45804_15
45805_46
45813_15
45817_10
45826_47
45830_76
45831_9
45844_69
45846_39
45847_76
45849_58
45859_84
45860_58
45863_10
45864_65
45879_83
45887_29
45899_68
45913_89
45914_45
45916_76
45922_74
45924_24
45925_7
45926_26
45936_62
45938_65
45949_55
45957_27
45958_68
45961_55
45973_31
45989_24
45994_44
45999_4
46005_41
46008_34
46010_39
46011_34
46016_51
46019_52
46025_34
46026_85
46030_32
46036_53
46037_23
46066_33
46069_52
46074_17
46078_54
46083_43
46089_23
46095_74
46096_84
46097_17
46101_59
46107_81
46113_55
46120_19
46121_21
46124_66
46133_21
46138_18
46139_61
46145_55
46151_64
46152_30
46154_25
46169_44
46174_69
46175_80
46185_44
46192_21
46193_70
46196_9
46204_84
46210_85
46212_29
46222_50
46229_86
46232_56
46234_73
46239_46
46241_31
46243_40
46257_79
46259_7
46262_57
46266_71
46278_11
46282_25
46284_78
46287_5
46295_55
46298_68
46303_37
46322_33
46327_78
46328_15
46329_20
46330_64
46348_85
46349_30
46354_78
46356_30
46369_6
46377_35
46379_88
46381_20
46382_23
46385_72
46390_18
46399_69
46403_26
46406_14
46407_33
46415_48
46433_46
46436_21
46439_49
46443_82
46464_17
46466_71
46475_86
46476_55
46477_66
46482_35
46487_23
46491_5
46493_51
46494_39
46512_52
46519_60
46525_26
46531_70
46537_32
46539_45
46551_32
46552_47
46558_40
46559_36
46562_42
46569_48
46572_58
46581_80
46617_56
46618_21
46620_79
46622_35
46630_59
46636_76
46641_81
46642_45
46645_9
46654_68
46663_86
46676_57
46680_17
46684_77
46710_51
46731_8
46737_17
46743_75
46746_79
46748_62
46754_7
46768_71
46771_64
46780_26
46782_18
46784_77
46786_20
46792_32
46799_7
46801_50
46810_16
46815_41
46830_66
46845_86
46851_44
46857_56
46865_68
46877_69
46878_25
46889_11
46894_76
46896_23
46897_58
46901_39
46906_88
46909_85
46910_14
46916_50
46919_34
46931_13
46935_78
46936_42
46940_13
46949_52
46951_45
46953_26
46964_84
46965_13
46966_20
46969_74
46977_19
46979_64
46984_85
46992_41
47009_54
47013_62
47022_40
47037_29
47041_27
47046_59
47047_26
47050_29
47051_79
47075_32
47086_68
47093_71
47109_84
47118_41
47119_56
47141_15
47142_14
47155_69
47159_26
47168_31
47169_87
47173_48
47180_29
47183_73
47200_42
47219_43
47234_28
47241_78
47250_5
47251_38
47256_8
47259_33
47263_87
47266_51
47268_4
47278_29
47281_25
47284_44
47285_52
47303_19
47304_16
47310_56
47320_83
47328_81
47329_43
47346_42
47351_59
47363_49
47365_6
47377_26
47382_27
47386_7
47389_87
47390_44
47398_33
47399_9
47401_85
47404_10
47407_42
47411_37
47417_84
47420_87
47425_29
47431_55
47439_80
47442_32
47443_89
47445_38
47448_12
47449_64
47451_53
47460_58
47464_20
47468_72
47471_84
47475_84
47476_72
47487_23
47489_53
47523_77
47538_70
47540_80
47553_16
47561_27
47564_8
47574_17
47598_34
47601_46
47611_40
47615_21
47617_10
47629_66
47634_22
47636_26
47638_85
47647_44
47653_60
47671_72
47673_54
47683_7
47693_58
47708_62
47710_84
47715_60
47717_78
47722_10
47726_29
47728_77
47729_77
47753_79
47762_79
47771_86
47772_49
47776_50
47778_24
47781_67
47782_8
47783_14
47787_39
47794_47
47799_34
47806_33
47810_68
47820_65
47822_44
47827_16
47830_9
47832_52
47834_36
47841_77
47842_77
47844_86
47849_71
47850_45
47854_23
47860_87
47869_29
47870_61
47871_47
47872_77
47882_17
47884_7
47896_81
47897_49
47903_82
47912_89
47916_63
47931_23
47942_54
47944_13
47949_86
47951_44
47955_7
47957_80
47959_86
47962_81
47966_45
47973_68
47975_69
47976_87
47979_25
48003_50
48007_78
48008_75
48012_34
48013_65
48015_12
48026_47
48030_86
48035_13
48039_34
48042_26
48050_41
48053_70
48067_14
48070_40
48073_27
48075_87
48079_56
48081_62
48083_15
48089_14
48101_11
48102_19
48108_69
48114_8
48120_10
48127_13
48137_62
48141_7
48146_74
48147_52
48164_58
48177_19
48180_70
48181_36
48183_61
48191_25
48197_30
48200_44
48204_61
48212_74
48219_7
48220_49
48222_21
48224_60
48226_78
48227_28
48228_60
48230_34
48232_30
48237_76
48250_8
48269_25
48276_74
48278_81
48281_81
48288_78
48294_78
48295_80
48296_74
48307_17
48325_12
48326_66
48347_33
48352_82
48354_80
48355_10
48363_87
48385_8
48387_16
48395_73
48400_37
48405_21
48408_22
48409_12
48417_42
48429_63
48432_87
48441_36
48456_20
48477_49
48479_10
48487_81
48491_89
48500_27
48506_83
48519_40
48533_74
48534_29
48538_19
48546_6
48548_15
48554_10
48556_63
48559_76
48560_11
48561_79
48565_34
48576_53
48582_28
48608_86
48610_61
48615_81
48629_49
48636_11
48655_86
48660_37
48672_73
48673_26
48683_16
48685_49
48688_21
48689_46
48692_45
48693_71
48709_46
48727_39
48733_62
48734_83
48742_54
48744_39
48745_79
48746_10
48761_66
48762_69
48766_77
48769_42
48774_9
48786_64
48790_70
48794_19
48814_17
48840_7
48850_85
48857_46
48858_87
48859_33
48866_89
48869_5
48870_42
48872_68
48884_34
48888_18
48891_29
48899_69
48900_18
48901_36
48916_66
48917_36
48923_42
48924_36
48925_12
48926_43
48931_19
48938_56
48940_68
48949_61
48953_79
48958_43
48959_27
48963_67
48972_25
48980_23
48992_16
48994_43
48997_77
48999_79
49000_71
49001_75
49004_44
49007_84
49014_35
49019_24
49037_85
49040_11
49055_51
49059_80
49060_55
49063_64
49064_49
49065_8
49067_55
49085_64
49086_69
49088_13
49090_57
49095_34
49109_38
49112_49
49122_81
49129_35
49132_25
49138_56
49141_61
49153_10
49155_29
49172_43
49180_10
49187_59
49197_72
49209_17
49215_71
49220_70
49238_21
49239_33
49246_4
49248_81
49252_58
49254_21
49256_16
49258_15
49262_33
49263_24
49269_58
49270_85
49272_35
49297_84
49302_81
49303_7
49304_14
49307_57
49313_17
49318_13
49322_29
49325_51
49332_76
49338_81
49339_50
49340_37
49343_88
49348_10
49357_44
49361_37
49369_32
49370_56
49374_79
49378_70
49385_74
49387_30
49410_85
49411_80
49422_11
49424_24
49425_62
49426_71
49429_66
49431_69
49435_59
49442_74
49448_23
49452_31
49454_9
49457_15
49460_4
49466_21
49483_60
49489_38
49498_23
49512_60
49517_47
49520_51
49521_19
49523_36
49529_17
49534_11
49535_43
49542_30
49559_68
49561_43
49574_42
49575_10
49578_62
49581_44
49588_52
49598_89
49602_49
49609_53
49615_73
49637_29
49638_56
49655_19
49656_76
49657_9
49659_60
49660_24
49666_76
49687_27
49693_81
49704_15
49705_79
49710_74
49712_27
49716_38
49717_24
49718_17
49724_68
49735_15
49739_79
49741_81
49748_22
49750_57
49751_49
49761_7
49764_65
49765_68
49768_32
49770_43
49771_20
49778_29
49793_66
49802_13
49810_43
49814_34
49815_27
49820_33
49823_25
49824_73
49825_21
49826_67
49836_59
49848_74
49850_88
49852_29
49857_68
49865_52
49869_41
49874_23
49880_18
49883_16
49885_46
49890_9
49891_44
49911_34
49913_78
49920_22
49924_77
49926_17
49928_10
49941_71
49947_55
49957_66
49964_47
49966_9
49977_12
49981_42
49985_46
49986_62
49999_69
50000_71
50001_60
50003_30
50006_84
50016_38
50019_9
50031_88
50036_19
50044_85
50050_29
50051_70
50059_68
50060_24
50064_40
50065_61
50075_57
50083_75
50086_17
50098_15
50109_55
50114_75
50119_79
50127_69
50131_87
50132_16
50137_35
50144_38
50145_73
50147_6
50172_40
50180_76
50186_6
50189_27
50195_82
50196_82
50197_11
50198_88
50199_32
50202_56
50205_44
50209_13
50212_8
50213_57
50216_83
50219_31
50220_73
50222_60
50228_57
50230_81
50235_6
50243_74
50259_11
50262_8
50267_87
50277_66
50281_31
50299_37
50317_23
50318_54
50321_64
50323_20
50325_49
50328_21
50335_67
50367_10
50371_24
50374_27
50380_57
50381_66
50385_12
50387_21
50391_47
50406_33
50410_76
50430_38
50435_25
50437_20
50440_26
50449_77
50450_56
50452_29
50453_34
50479_52
50507_23
50508_55
50513_9
50514_70
50520_36
50528_67
50531_57
50536_42
50541_41
50543_54
50547_74
50551_82
50553_83
50554_29
50562_12
50577_52
50578_43
50587_22
50596_64
50602_23
50611_53
50612_16
50613_67
50615_8
50622_81
50623_62
50624_72
50633_59
50634_41
50642_75
50653_76
50655_32
50656_49
50664_45
50667_74
50680_51
50691_61
50693_59
50697_10
50708_19
50709_76
50711_6
50712_17
50719_11
50721_63
50724_33
50727_35
50735_79
50754_36
50756_78
50760_15
50764_40
50765_19
50772_74
50775_7
50780_23
50784_24
50790_44
50791_44
50801_84
50809_25
50826_84
50827_39
50841_28
50850_74
50853_81
50855_64
50865_48
50871_26
50873_18
50877_29
50881_51
50887_31
50893_85
50905_6
50910_67
50924_60
50934_58
50940_5
50941_44
50950_53
50951_57
50953_23
50954_26
50955_7
50957_59
50960_70
50961_83
50972_56
50976_67
50983_72
50987_72
50989_28
50990_45
50993_29
51003_58
51011_29
51030_67
51038_70
51040_14
51046_53
51049_50
51055_26
51064_43
51065_20
51070_25
51079_52
51085_42
51092_25
51116_45
51119_88
51120_45
51121_61
51126_74
51133_23
51150_77
51155_63
51157_60
51160_63
51163_42
51168_27
51172_32
51181_14
51184_77
51188_37
51192_39
51195_44
51200_73
51203_74
51204_20
51206_87
51207_6
51209_85
51216_29
51221_23
51230_63
51239_69
51240_9
51241_76
51244_72
51260_43
51264_24
51272_25
51274_69
51275_89
51280_66
51287_85
51292_79
51299_6
51302_74
51312_61
51314_75
51322_25
51328_60
51329_7
51333_86
51337_78
51339_34
51341_6
51349_37
51350_37
51352_30
51367_21
51379_82
51388_73
51390_69
51393_42
51396_75
51408_5
51412_48
51429_25
51430_7
51433_57
51440_49
51442_47
51445_21
51455_86
51457_5
51461_37
51468_24
51471_5
51477_72
51490_17
51494_65
51502_88
51506_11
51510_27
51516_77
51519_73
51527_19
51534_75
51542_41
51549_74
51551_38
51554_80
51560_36
51569_26
51579_74
51581_39
51586_79
51596_78
51611_7
51622_41
51638_51
51646_72
51650_5
51653_87
51662_33
51664_33
51667_84
51677_62
51679_53
51683_44
51691_69
51695_57
51698_85
51707_56
51716_48
51722_72
51724_13
51731_81
51745_22
51757_20
51761_53
51764_15
51767_15
51773_32
51798_42
51801_59
51814_27
51817_10
51829_65
51840_77
51855_45
51856_26
51875_31
51879_17
51883_30
51895_74
51900_89
51904_66
51914_83
51916_33
51926_51
51934_58
51954_35
51962_60
51963_31
51975_35
51978_12
51982_5
51998_35
52024_80
52025_15
52034_26
52037_15
52040_40
52041_87
52047_13
52051_15
52056_71
52059_47
52060_30
52063_26
52064_53
52065_71
52078_83
52081_21
52088_28
52110_63
52111_40
52112_11
52114_49
52124_66
52129_67
52149_11
52167_53
52168_27
52183_10
52184_55
52186_20
52200_71
52206_36
52209_47
52212_30
52220_68
52227_82
52234_78
52243_53
52250_74
52253_81
52254_27
52258_69
52260_40
52262_63
52271_10
52273_88
52285_65
52286_50
52292_19
52294_62
52298_71
52306_28
52314_24
52328_29
52332_54
52333_50
52339_60
52342_24
52346_52
52358_34
52361_89
52362_65
52363_10
52365_63
52370_48
52373_13
52375_77
52379_82
52383_9
52397_20
52399_15
52409_52
52417_69
52418_84
52420_36
52422_78
52423_15
52455_24
52461_74
52464_69
52465_65
52468_83
52473_82
52475_63
52484_70
52499_28
52504_28
52507_86
52512_31
52516_87
52526_83
52536_9
52544_78
52562_7
52565_69
52566_74
52575_86
52586_48
52589_84
52592_78
52596_25
52599_82
52615_36
52621_20
52623_53
52628_51
52645_47
52648_8
52649_81
52650_60
52672_73
52680_71
52690_30
52697_42
52698_87
52709_8
52710_37
52714_58
52725_47
52727_40
52732_32
52737_32
52741_27
52746_49
52756_19
52762_47
52770_37
52775_34
52786_22
52787_61
52791_80
52792_68
52794_8
52800_63
52802_51
52809_37
52811_8
52812_53
52816_22
52817_61
52824_73
52830_52
52832_48
52833_40
52835_19
52836_58
52841_12
52845_8
52850_25
52854_51
52856_86
52858_69
52865_38
52871_60
52874_37
52887_38
52894_19
52903_51
52912_50
52913_13
52914_67
52915_88
52919_13
52921_40
52923_61
52924_27
52926_81
52932_86
52942_87
52952_34
52959_36
52969_21
52977_78
52981_24
52982_69
52987_10
52991_88
53006_7
53010_82
53011_38
53020_38
53032_7
53033_47
53035_9
53046_17
53047_54
53057_23
53058_80
53062_52
53063_25
53064_50
53070_53
53072_85
53078_7
53089_80
53093_23
53096_10
53103_78
53104_62
53111_87
53113_5
53123_74
53127_6
53130_74
53136_45
53139_82
53141_81
53143_72
53149_89
53155_78
53162_12
53173_52
53184_14
53188_79
53189_20
53197_55
53203_9
53205_20
53211_64
53212_74
53220_24
53228_16
53236_24
53250_25
53252_87
53253_53
53261_35
53267_65
53270_84
53277_21
53278_41
53281_56
53283_70
53292_27
53293_64
53315_10
53319_64
53320_15
53322_17
53326_18
53333_80
53343_58
53349_55
53352_36
53354_62
53356_11
53359_32
53362_42
53364_68
53366_9
53373_31
53376_29
53377_27
53381_81
53382_71
53404_10
53408_63
53409_13
53429_34
53431_24
53434_65
53437_16
53438_28
53440_31
53443_44
53447_11
53448_76
53450_15
53452_76
53453_57
53455_14
53459_20
53461_15
53463_42
53465_85
53468_11
53471_78
53474_73
53478_42
53488_16
53490_72
53491_82
53493_57
53495_69
53496_22
53498_58
53509_42
53513_55
53522_72
53528_56
53533_23
53534_6
53541_52
53547_56
53563_60
53568_13
53570_77
53571_49
53572_17
53574_72
53587_53
53590_52
53594_25
53596_75
53600_23
53601_72
53607_43
53617_8
53622_80
53624_7
53627_77
53632_22
53635_21
53651_71
53657_36
53658_51
53660_45
53662_52
53669_62
53670_86
53686_80
53694_21
53695_57
53697_44
53698_6
53700_45
53703_80
53711_58
53718_40
53729_83
53732_14
53740_79
53744_88
53745_58
53749_36
53754_55
53758_16
53760_63
53766_87
53767_33
53768_86
53769_29
53773_54
53776_41
53784_40
53793_86
53795_89
53805_27
53816_67
53832_88
53838_70
53850_86
53853_38
53857_78
53859_63
53867_85
53878_69
53879_78
53882_71
53890_82
53900_24
53907_6
53908_61
53910_33
53912_69
53916_14
53922_52
53926_53
53928_52
53935_27
53954_41
53957_43
53978_68
53979_8
53981_13
53986_69
54000_8
54001_31
54007_87
54020_12
54033_9
54034_60
54039_69
54040_44
54060_35
54061_40
54075_38
54079_27
54092_77
54096_51
54098_51
54105_89
54106_54
54107_39
54108_60
54109_14
54110_59
54112_63
54116_34
54120_41
54121_40
54134_65
54146_81
54151_57
54155_57
54163_70
54176_16
54178_80
54187_84
54189_64
54192_38
54195_29
54201_70
54203_18
54204_25
54205_55
54209_65
54213_64
54214_25
54217_88
54219_57
54234_58
54235_79
54237_34
54241_38
54243_80
54245_80
54247_81
54260_71
54285_7
54293_10
54301_73
54310_43
54312_56
54316_59
54324_74
54325_88
54328_16
54335_35
54336_70
54337_20
54344_26
54347_31
54352_21
54353_68
54354_31
54359_33
54371_23
54373_20
54378_67
54385_85
54386_81
54393_77
54394_26
54397_59
54407_76
54409_27
54410_77
54413_29
54414_34
54421_87
54424_49
54425_9
54426_50
54428_45
54429_12
54439_52
54445_9
54450_46
54462_7
54464_48
54477_13
54479_48
54483_59
54496_54
54504_32
54507_8
54512_18
54515_14
54518_87
54524_27
54537_45
54538_25
54545_21
54557_78
54561_67
54564_49
54574_59
54581_50
54585_48
54597_26
54619_85
54621_20
54624_74
54625_26
54631_45
54632_45
54635_40
54639_48
54645_73
54656_12
54664_59
54671_17
54675_34
54676_60
54681_74
54685_80
54698_48
54702_6
54712_80
54717_29
54731_6
54740_37
54744_42
54745_64
54748_22
54749_87
54752_59
54756_76
54762_12
54768_79
54769_40
54788_73
54801_50
54816_79
54819_72
54820_43
54830_70
54842_60
54843_39
54848_29
54850_87
54855_76
54858_15
54863_83
54867_41
54871_56
54875_69
54876_72
54882_89
54884_83
54886_11
54888_28
54891_79
54897_10
54906_83
54909_21
54910_33
54920_50
54923_38
54941_18
54949_29
54954_14
54964_20
54968_83
54972_62
54976_71
54978_19
54990_6
54995_25
55000_78
55001_30
55011_21
55012_82
55014_29
55015_41
55016_71
55022_14
55026_63
55028_73
55029_78
55035_68
55038_47
55041_34
55046_6
55052_17
55054_56
55058_42
55074_83
55077_51
55090_67
55091_55
55101_70
55109_54
55112_81
55139_86
55143_15
55147_38
55151_8
55152_38
55155_46
55156_63
55177_89
55179_58
55180_32
55197_22
55202_30
55226_76
55227_30
55231_63
55232_17
55248_59
55256_63
55259_47
55267_32
55280_59
55288_78
55289_75
55301_37
55318_60
55321_27
55326_58
55344_26
55348_57
55353_65
55361_53
55364_71
55368_79
55384_64
55386_62
55388_28
55389_38
55391_28
55400_86
55401_37
55407_69
55408_37
55410_64
55416_55
55420_24
55421_34
55422_74
55423_55
55431_81
55432_11
55436_56
55440_78
55442_55
55444_84
55448_29
55449_13
55451_21
55455_89
55458_28
55459_4
55462_75
55467_61
55469_47
55471_70
55483_88
55485_58
55488_36
55496_89
55497_34
55500_41
55511_70
55512_89
55522_62
55529_7
55539_57
55541_45
55544_65
55546_52
55550_52
55553_85
55557_64
55562_18
55565_14
55574_18
55576_80
55591_47
55598_40
55600_16
55608_19
55609_14
55615_25
55625_15
55626_76
55635_64
55637_25
55639_68
55649_65
55651_51
55656_25
55658_36
55666_60
55677_87
55684_15
55685_29
55714_33
55718_82
55719_49
55727_67
55733_38
55739_6
55746_75
55764_12
55765_19
55768_15
55769_87
55772_12
55774_21
55776_44
55777_87
55779_64
55782_59
55787_23
55790_6
55793_56
55803_80
55805_86
55812_15
55817_28
55822_70
55825_25
55830_31
55836_25
55837_52
55863_86
55875_73
55878_53
55879_7
55896_30
55897_39
55901_18
55909_55
55910_27
55918_42
55919_64
55921_25
55922_27
55933_27
55934_48
55937_78
55941_21
55942_83
55944_14
55958_55
55959_77
55960_71
55965_51
55969_42
55970_16
55991_50
56001_11
56004_62
56019_7
56021_46
56023_70
56032_25
56033_9
56036_57
56047_88
56054_72
56055_68
56078_8
56083_14
56084_13
56088_18
56091_88
56095_74
56104_81
56113_67
56114_43
56115_7
56116_79
56120_24
56129_39
56130_34
56133_52
56137_75
56147_29
56152_26
56156_8
56158_64
56171_84
56186_42
56187_5
56191_75
56196_8
56198_84
56200_41
56204_25
56209_89
56220_68
56226_72
56235_31
56238_20
56257_73
56263_33
56280_36
56281_83
56285_8
56291_6
56293_70
56295_6
56296_81
56307_57
56308_83
56310_9
56316_46
56319_14
56322_61
56326_11
56332_39
56335_66
56341_61
56343_26
56344_14
56349_76
56351_29
56352_12
56361_79
56373_81
56378_28
56379_75
56388_23
56394_76
56401_6
56403_86
56425_74
56429_80
56431_81
56435_15
56440_26
56461_44
56470_77
56471_49
56479_39
56481_74
56490_83
56506_70
56516_24
56517_24
56522_43
56527_37
56530_27
56540_72
56544_74
56548_54
56560_81
56570_89
56571_53
56573_66
56574_61
56578_52
56587_70
56588_71
56592_61
56597_66
56599_51
56600_84
56606_27
56620_75
56623_10
56632_6
56635_61
56639_51
56640_78
56643_18
56649_54
56658_85
56662_66
56663_17
56668_31
56672_41
56674_56
56678_61
56686_39
56688_16
56689_30
56690_30
56696_37
56701_14
56703_78
56704_43
56710_12
56718_25
56721_40
56729_87
56730_30
56749_79
56755_28
56758_21
56762_64
56767_89
56771_79
56772_50
56774_13
56776_49
56782_77
56787_49
56791_30
56799_57
56801_66
56810_40
56811_13
56813_59
56822_29
56824_78
56828_71
56831_88
56858_34
56871_28
56877_4
56878_55
56886_24
56897_35
56902_46
56907_87
56908_51
56911_87
56914_73
56926_64
56930_59
56932_81
56934_4
56940_88
56942_17
56944_86
56949_9
56955_15
56957_9
56969_14
56972_88
56974_50
56978_83
56988_20
56990_12
56997_17
57003_51
57005_78
57008_76
57010_44
57032_82
57041_25
57046_47
57048_27
57056_31
57061_70
57063_13
57071_16
57080_42
57082_59
57089_87
57090_6
57100_88
57105_56
57107_22
57109_89
57117_37
57121_21
57126_75
57131_60
57138_14
57142_82
57143_89
57160_8
57175_85
57181_82
57189_46
57194_44
57195_28
57204_81
57210_56
57212_64
57216_88
57229_44
57240_9
57248_49
57249_7
57250_81
57252_50
57256_72
57277_36
57284_46
57285_60
57286_86
57288_28
57289_35
57291_64
57293_55
57296_25
57299_84
57300_47
57301_35
57303_8
57304_22
57308_17
57311_12
57317_70
57324_21
57325_7
57339_80
57344_42
57352_46
57356_26
57362_76
57367_13
57391_49
57393_39
57394_33
57396_49
57398_81
57400_25
57402_19
57404_75
57411_24
57415_34
57419_41
57424_42
57425_23
57427_11
57436_58
57438_30
57441_63
57455_7
57459_19
57463_65
57467_69
57470_77
57483_67
57489_12
57490_75
57492_35
57495_44
57499_49
57503_35
57508_46
57509_8
57510_66
57512_32
57514_72
57519_48
57525_82
57526_28
57531_86
57539_43
57541_58
57550_64
57552_28
57567_19
57569_26
57571_65
57578_51
57592_42
57593_36
57595_12
57601_26
57604_75
57608_75
57612_12
57651_44
57654_6
57662_6
57673_25
57674_49
57675_74
57688_10
57696_74
57699_7
57705_50
57711_64
57716_80
57719_33
57721_7
57724_36
57734_51
57738_69
57742_62
57748_73
57752_9
57759_31
57765_39
57766_42
57772_56
57774_61
57779_84
57785_81
57802_22
57805_30
57813_34
57814_13
57819_53
57820_85
57822_17
57826_60
57828_81
57843_89
57856_26
57862_17
57866_75
57867_66
57873_35
57888_72
57894_16
57903_39
57915_60
57928_30
57955_40
57957_89
57961_68
57971_36
57988_53
57997_10
58012_82
58015_34
58030_25
58042_85
58043_46
58054_21
58055_82
58056_26
58057_48
58072_70
58075_70
58078_76
58081_74
58086_74
58094_43
58096_64
58099_43
58108_11
58109_14
58112_44
58117_86
58121_27
58123_14
58124_21
58133_13
58134_56
58135_26
58145_64
58168_32
58169_49
58172_53
58176_75
58182_72
58183_38
58186_65
58187_46
58188_82
58192_40
58193_58
58195_26
58203_9
58205_33
58211_72
58220_47
58226_79
58231_72
58233_65
58246_88
58249_48
58257_85
58263_78
58264_48
58267_40
58276_35
58279_20
58283_84
58288_70
58293_32
58297_64
58304_38
58310_21
58333_77
58339_13
58365_62
58377_17
58385_66
58391_15
58417_33
58422_20
58423_88
58425_25
58434_48
58437_34
58441_77
58447_37
58451_47
58468_71
58475_60
58476_81
58484_44
58486_35
58491_66
58494_86
58500_66
58514_16
58518_7
58543_15
58544_37
58559_28
58564_22
58575_13
58576_37
58587_56
58588_84
58591_56
58598_68
58599_26
58609_7
58615_7
58623_83
58627_70
58650_49
58654_50
58661_30
58670_68
58673_29
58676_32
58682_68
58685_14
58686_54
58693_89
58696_5
58709_11
58712_19
58719_27
58721_87
58730_86
58733_78
58739_87
58747_25
58748_83
58757_63
58758_15
58762_86
58767_55
58769_14
58772_17
58777_38
58786_67
58787_45
58791_51
58794_35
58795_33
58799_17
58800_50
58801_88
58807_68
58816_11
58817_25
58819_75
58827_20
58829_38
58835_55
58840_8
58842_80
58852_89
58853_12
58858_39
58860_62
58862_30
58863_44
58866_35
58867_21
58873_74
58879_56
58883_47
58893_21
58894_58
58906_52
58909_55
58913_12
58914_65
58924_50
58931_43
58936_47
58941_7
58949_53
58950_8
58959_41
58960_50
58962_8
58970_30
58973_63
58978_31
58994_14
58995_26
59007_81
59016_56
59026_23
59047_80
59057_47
59068_4
59076_4
59079_15
59082_47
59092_17
59096_48
59103_83
59104_89
59117_57
59121_7
59123_36
59140_60
59145_22
59146_22
59151_50
59152_80
59157_48
59177_25
59180_44
59183_48
59198_8
59199_52
59205_73
59209_81
59215_64
59220_60
59228_55
59235_79
59240_71
59257_70
59258_50
59266_53
59276_30
59277_56
59280_46
59289_41
59290_70
59292_77
59299_87
59306_11
59312_34
59322_43
59325_25
59326_35
59333_55
59338_34
59339_8
59351_63
59354_62
59355_28
59357_15
59360_72
59363_64
59366_58
59371_25
59372_87
59373_78
59376_26
59383_11
59386_84
59387_11
59397_26
59402_60
59407_33
59409_49
59412_36
59427_78
59428_15
59432_6
59433_33
59435_69
59437_8
59439_75
59449_64
59450_33
59452_76
59455_80
59456_14
59457_58
59461_87
59467_30
59473_16
59474_48
59476_12
59490_81
59491_34
59494_63
59500_70
59506_78
59510_74
59514_73
59516_9
59520_12
59522_71
59523_53
59535_76
59536_61
59556_14
59570_83
59574_72
59592_62
59611_89
59619_47
59621_84
59642_18
59646_80
59651_61
59654_80
59657_79
59661_39
59667_7
59677_40
59688_11
59689_63
59725_77
59730_67
59744_4
59747_89
59758_49
59767_56
59780_88
59781_13
59795_25
59803_76
59804_25
59806_34
59812_21
59813_87
59816_16
59821_57
59824_39
59836_46
59841_30
59842_51
59852_87
59857_82
59861_74
59864_54
59866_45
59868_75
59869_57
59871_27
59872_26
59874_72
59879_23
59881_29
59882_8
59890_48
59905_54
59908_75
59910_42
59912_85
59918_57
59920_60
59932_46
59934_5
59935_6
59944_54
59973_61
59978_38
59979_76
59994_7
59999_36
60001_26
60003_75
60026_10
60030_60
60033_49
60037_70
60039_29
60040_33
60060_23
60064_83
60067_77
60068_12
60118_61
60121_76
60127_45
60130_51
60143_65
60145_41
60147_12
60153_31
60159_83
60171_30
60183_47
60185_73
60186_61
60188_6
60191_77
60196_30
60197_47
60202_19
60209_73
60213_8
60214_17
60216_59
60228_50
60236_70
60239_34
60254_40
60260_67
60276_23
60280_12
60289_47
60295_7
60299_88
60315_84
60320_21
60325_30
60334_46
60339_71
60340_28
60341_55
60347_60
60353_52
60355_76
60359_73
60362_16
60378_80
60382_57
60383_43
60398_32
60400_66
60404_36
60409_8
60416_64
60421_25
60424_60
60426_14
60429_26
60452_78
60456_26
60463_67
60481_57
60483_51
60488_66
60501_75
60506_49
60507_20
60510_70
60514_71
60519_67
60524_53
60525_32
60532_12
60539_18
60558_22
60559_77
60563_20
60577_25
60581_5
60591_86
60598_64
60618_86
60642_6
60650_34
60651_54
60668_59
60670_69
60672_13
60676_53
60678_16
60680_88
60684_39
60691_30
60699_59
60725_80
60740_70
60751_80
60756_35
60764_69
60793_54
60811_35
60818_34
60825_85
60831_55
60839_16
60843_14
60858_89
60873_87
60875_53
60878_8
60881_48
60884_23
60905_31
60911_30
60912_89
60915_11
60922_36
60935_10
60937_62
60941_27
60946_8
60949_35
60953_60
60960_36
60970_31
60972_61
60973_12
60978_46
60984_41
60994_53
60999_27
61009_77
61028_39
61029_78
61037_83
61051_67
61057_76
61058_61
61060_52
61066_80
61081_88
61082_65
61083_6
61085_56
61087_52
61092_17
61099_13
61103_20
61105_83
61112_73
61122_35
61132_29
61147_8
61152_84
61160_68
61170_17
61173_38
61182_24
61210_34
61215_25
61219_59
61229_33
61231_74
61232_56
61235_5
61238_34
61246_61
61267_57
61269_20
61273_33
61277_27
61283_43
61284_66
61301_77
61302_16
61323_45
61327_73
61332_69
61334_33
61337_35
61339_33
61352_76
61366_57
61378_20
61385_46
61394_51
61396_6
61409_29
61413_65
61435_15
61453_42
61459_54
61471_64
61472_25
61473_83
61486_66
61488_45
61493_49
61506_71
61510_79
61523_24
61525_55
61548_35
61550_78
61559_25
61576_69
61582_51
61587_11
61597_39
61608_33
61614_63
61616_27
61621_6
61625_40
61628_22
61631_58
61632_77
61635_14
61640_88
61642_25
61646_80
61670_8
61673_57
61692_49
61697_28
61701_16
61713_86
61726_61
61728_27
61731_67
61738_64
61750_7
61755_55
61760_58
61763_78
61765_11
61769_42
61775_75
61796_33
61799_88
61801_37
61813_45
61816_59
61821_12
61827_18
61829_82
61831_19
61833_30
61847_75
61849_47
61856_34
61872_7
61874_17
61879_22
61883_32
61885_88
61888_30
61893_62
61898_81
61904_56
61907_88
61913_8
61914_69
61918_10
61929_84
61939_11
61948_57
61954_86
61957_52
61982_15
61989_66
61990_12
61992_13
61995_64
62002_24
62014_11
62044_84
62045_21
62047_25
62066_28
62086_45
62087_59
62092_48
62098_76
62115_26
62116_16
62128_71
62135_46
62145_71
62148_8
62152_46
62157_44
62158_11
62172_40
62179_83
62182_84
62192_59
62202_43
62218_22
62222_39
62231_63
62232_43
62240_55
62249_81
62252_31
62262_85
62273_9
62278_57
62288_26
62290_9
62309_26
62311_81
62330_19
62335_57
62357_75
62359_89
62360_37
62363_25
62366_61
62372_19
62373_13
62384_82
62397_16
62401_78
62402_57
62403_31
62405_71
62410_51
62420_31
62422_10
62429_71
62433_68
62437_59
62477_30
62480_15
62504_37
62515_21
62523_26
62540_12
62545_29
62546_15
62550_6
62558_49
62559_85
62568_80
62574_88
62577_34
62586_40
62591_47
62606_21
62639_82
62641_48
62645_31
62651_77
62653_59
62654_43
62660_4
62664_43
62673_75
62678_55
62685_20
62687_12
62695_7
62702_46
62704_43
62716_9
62717_8
62740_88
62759_41
62760_31
62785_74
62787_52
62796_23
62803_14
62808_45
62809_27
62829_26
62830_81
62839_11
62848_50
62849_82
62860_35
62874_88
62876_86
62885_50
62902_88
62927_24
62933_37
62940_30
62951_52
62952_24
62953_74
62956_81
62960_61
62962_46
62972_87
62984_54
62991_30
62993_76
62994_31
63005_36
63018_55
63031_22
63035_12
63039_12
63053_57
63059_10
63080_51
63089_58
63090_55
63100_48
63101_26
63104_39
63108_88
63117_46
63123_56
63126_31
63134_88
63142_55
63145_50
63158_22
63163_88
63168_70
63174_33
63184_25
63191_71
63192_39
63195_89
63200_55
63212_76
63230_73
63247_39
63251_65
63254_83
63257_74
63265_65
63266_52
63279_40
63285_13
63309_38
63339_65
63351_60
63353_40
63355_22
63357_28
63360_12
63364_53
63365_46
63383_78
63394_77
63395_73
63403_69
63408_49
63414_46
63417_68
63441_16
63446_27
63447_16
63458_55
63466_57
63475_84
63476_65
63484_23
63492_80
63501_5
63504_45
63512_48
63513_83
63516_19
63522_16
63538_52
63546_86
63547_14
63549_7
63550_70
63551_44
63554_77
63566_7
63570_59
63581_39
63582_36
63584_6
63591_64
63592_66
63593_43
63598_58
63623_86
63627_72
63629_64
63640_7
63641_15
63646_41
63652_60
63655_45
63670_79
63673_75
63683_63
63684_42
63688_38
63699_55
63710_7
63730_48
63731_49
63736_74
63737_34
63780_57
63781_63
63783_15
63797_40
63804_78
63817_76
63818_47
63823_10
63825_80
63826_47
63837_50
63841_78
63850_85
63851_56
63855_16
63864_18
63872_8
63896_75
63898_38
63901_55
63913_11
63916_20
63921_79
63923_87
63924_80
63935_37
63939_29
63944_66
63959_79
63970_26
63971_48
63984_7
63999_58
64002_58
64003_74
64004_18
64006_86
64010_24
64013_47
64014_33
64028_16
64037_78
64061_54
64081_39
64101_54
64102_58
64112_27
64113_28
64115_17
64117_15
64118_4
64131_74
64138_14
64154_21
64160_63
64184_55
64194_54
64204_15
64209_49
64210_13
64212_75
64215_87
64225_41
64229_6
64233_16
64234_22
64235_16
64237_36
64238_68
64240_30
64250_41
64251_42
64254_76
64272_34
64276_84
64287_84
64318_65
64324_39
64345_80
64347_79
64373_4
64374_86
64395_32
64397_80
64405_59
64410_39
64412_43
64415_70
64424_62
64441_30
64460_62
64467_64
64483_29
64489_14
64490_29
64502_67
64511_36
64546_23
64550_15
64561_56
64562_55
64566_36
64587_46
64598_9
64599_19
64602_49
64608_12
64610_81
64623_26
64625_21
64629_52
64636_83
64641_63
64657_53
64665_36
64667_13
64672_68
64679_60
64683_21
64687_10
64708_64
64722_39
64731_53
64757_23
64761_35
64762_68
64773_60
64775_54
64778_49
64780_20
64784_36
64791_45
64794_18
64795_10
64800_85
64808_27
64810_7
64813_22
64816_56
64825_85
64832_9
64839_82
64855_72
64864_15
64870_69
64874_49
64882_37
64891_23
64910_44
64914_5
64933_4
64937_15
64959_80
64963_53
64967_26
64982_67
64989_72
64993_38
65004_53
65020_24
65039_83
65040_17
65049_41
65053_89
65055_58
65056_52
65058_61
65062_80
65064_27
65076_87
65079_56
65092_88
65093_41
65096_33
65104_46
65115_64
65119_10
65126_27
65137_29
65142_36
65143_48
65154_67
65162_46
65165_37
65170_18
65178_65
65192_65
65197_60
65199_57
65219_65
65220_72
65234_57
65238_8
65244_20
65247_50
65251_44
65257_85
65258_82
65263_8
65283_7
65288_47
65302_73
65340_84
65350_50
65358_68
65364_45
65365_24
65372_39
65381_14
65394_18
65395_24
65396_74
65399_25
65410_36
65416_76
65460_6
65465_29
65482_81
65493_70
65500_83
65507_9
65520_26
65522_58
65540_21
65542_8
65552_44
65559_41
65570_16
65576_24
65579_85
65590_18
65597_89
65611_67
65612_8
65613_63
65621_49
65622_53
65629_4
65636_15
65637_13
65655_67
65658_89
65659_83
65675_18
65683_88
65691_54
65692_34
65693_53
65702_71
65703_30
65738_28
65739_41
65752_67
65758_42
65760_62
65769_70
65772_22
65795_12
65808_80
65812_32
65817_76
65819_31
65824_50
65837_26
65840_88
65852_83
65859_60
65860_79
65875_53
65889_44
65891_47
65896_34
65900_83
65906_58
65908_29
65936_72
65945_48
65953_85
65957_8
65960_55
65970_72
65981_73
66003_89
66021_47
66024_17
66026_9
66033_43
66034_14
66038_55
66042_18
66044_45
66045_61
66051_72
66052_70
66060_23
66073_11
66084_31
66098_56
66099_38
66109_12
66110_72
66111_85
66115_89
66117_69
66130_48
66132_11
66136_14
66140_77
66143_58
66147_63
66150_18
66152_45
66165_19
66175_48
66186_79
66192_84
66194_21
66200_45
66207_89
66211_79
66212_19
66217_81
66218_67
66224_7
66232_49
66233_51
66235_35
66241_86
66243_45
66245_62
66251_73
66254_17
66276_66
66279_85
66294_47
66301_28
66303_69
66306_68
66317_39
66327_60
66331_38
66338_33
66341_23
66353_63
66354_57
66355_29
66368_26
66375_22
66382_24
66393_49
66398_81
66399_86
66403_30
66411_59
66422_69
66445_19
66460_49
66471_6
66482_58
66498_85
66506_49
66518_16
66520_45
66521_84
66529_89
66533_29
66544_65
66546_21
66571_26
66579_88
66580_8
66581_86
66587_36
66594_71
66614_5
66621_79
66628_72
66634_9
66642_68
66668_73
66675_83
66683_45
66688_63
66689_85
66694_65
66700_62
66704_60
66706_60
66710_20
66716_19
66719_81
66724_66
66734_4
66742_51
66750_61
66751_30
66752_64
66764_14
66771_44
66774_69
66780_36
66783_34
66785_12
66789_47
66815_58
66818_18
66835_25
66840_39
66854_44
66861_67
66867_81
66873_85
66883_51
66890_20
66893_52
66910_48
66913_15
66921_32
66923_35
66931_31
66932_60
66947_83
66964_13
66984_62
66986_64
66990_21
67006_57
67020_13
67023_66
67024_54
67038_44
67044_75
67075_26
67083_64
67084_36
67089_5
67092_42
67094_33
67095_41
67098_84
67101_86
67102_36
67105_82
67123_39
67124_49
67127_4
67128_28
67132_18
67133_25
67138_33
67141_74
67144_22
67151_42
67161_84
67166_35
67170_58
67172_35
67173_14
67176_72
67192_25
67196_81
67201_12
67202_59
67205_47
67217_87
67220_56
67221_32
67235_42
67250_13
67253_19
67261_80
67265_73
67273_36
67280_78
67288_42
67293_18
67294_49
67295_10
67304_17
67313_86
67315_11
67316_22
67320_80
67321_46
67325_15
67339_8
67344_77
67347_29
67356_74
67357_10
67362_76
67363_53
67369_80
67370_77
67385_59
67390_24
67392_41
67396_42
67405_56
67415_52
67439_49
67443_31
67453_23
67465_47
67469_21
67489_58
67496_59
67497_70
67498_68
67502_45
67507_29
67516_53
67520_20
67538_20
67544_8
67545_41
67562_22
67564_32
67579_80
67587_83
67593_9
67598_67
67599_44
67604_46
67608_26
67610_7
67616_23
67618_45
67629_61
67632_80
67633_42
67640_68
67650_74
67651_18
67659_26
67669_42
67686_88
67688_19
67692_30
67709_68
67712_82
67721_74
67733_87
67734_87
67735_41
67737_39
67740_45
67753_24
67761_74
67765_77
67770_7
67773_9
67774_46
67791_49
67807_65
67811_64
67812_74
67818_31
67820_85
67832_64
67861_35
67872_6
67874_10
67876_85
67878_4
67893_39
67896_55
67901_89
67905_74
67909_85
67911_49
67921_84
67959_14
67966_43
67967_30
67973_15
67974_17
67978_64
67980_30
67989_13
67996_67
68003_12
68007_49
68010_23
68015_34
68018_84
68019_20
68020_40
68027_37
68031_86
68034_49
68036_37
68054_18
68065_63
68074_77
68083_25
68099_38
68100_64
68101_88
68109_34
68113_10
68126_56
68129_83
68135_52
68138_41
68142_37
68152_79
68156_50
68167_14
68168_7
68174_70
68181_20
68183_42
68197_76
68206_24
68221_13
68225_53
68231_52
68238_49
68251_32
68259_85
68268_22
68269_44
68274_49
68279_15
68280_12
68281_43
68285_32
68287_68
68295_17
68306_13
68307_28
68308_35
68315_28
68316_79
68321_7
68335_60
68338_12
68345_70
68351_39
68366_74
68367_81
68379_57
68381_30
68393_62
68395_35
68409_66
68412_38
68413_84
68420_88
68424_10
68436_58
68437_5
68443_58
68444_84
68458_60
68463_75
68474_32
68477_81
68479_27
68488_26
68489_9
68491_27
68494_44
68496_7
68506_57
68509_69
68510_42
68512_28
68519_86
68521_12
68526_34
68533_23
68540_67
68541_50
68545_61
68559_29
68566_77
68567_39
68573_25
68594_42
68610_53
68616_15
68617_80
68633_42
68635_53
68638_75
68642_59
68654_87
68660_38
68663_40
68672_84
68678_35
68679_18
68682_39
68684_75
68685_36
68686_31
68688_66
68689_74
68695_61
68698_85
68701_74
68702_21
68722_28
68729_52
68730_62
68735_40
68738_78
68757_52
68759_75
68762_20
68776_62
68781_35
68784_42
68805_6
68806_24
68810_21
68814_70
68827_64
68837_52
68839_84
68845_41
68857_41
68859_45
68861_83
68865_47
68867_76
68872_7
68873_11
68881_81
68882_19
68890_55
68891_27
68892_24
68893_41
68895_20
68900_83
68908_18
68911_29
68915_62
68916_37
68922_26
68924_31
68933_9
68935_46
68938_63
68944_44
68971_21
68980_27
68989_71
68997_34
68998_86
69004_71
69005_20
69016_8
69017_13
69024_75
69026_21
69037_50
69043_64
69045_48
69062_74
69074_75
69078_74
69106_64
69107_64
69127_76
69149_69
69154_71
69158_47
69159_38
69160_12
69177_37
69181_77
69187_60
69188_71
69198_68
69201_56
69205_6
69211_16
69212_10
69216_35
69221_77
69224_47
69225_72
69226_72
69228_55
69229_13
69238_23
69245_69
69252_56
69261_75
69264_42
69265_35
69271_85
69272_61
69273_23
69276_17
69281_85
69282_9
69290_85
69299_74
69300_64
69303_23
69306_83
69308_63
69310_26
69318_81
69322_27
69331_71
69332_70
69344_9
69348_63
69355_45
69361_67
69366_82
69373_37
69381_51
69386_55
69397_41
69402_80
69405_72
69407_47
69409_82
69411_82
69420_80
69428_78
69430_81
69436_84
69446_11
69457_75
69464_63
69468_19
69474_46
69477_79
69487_75
69494_89
69500_80
69505_74
69513_37
69515_69
69522_56
69524_51
69526_66
69532_38
69542_83
69545_50
69547_71
69558_48
69563_40
69570_22
69579_14
69583_84
69585_39
69586_18
69587_61
69592_16
69603_73
69605_47
69611_21
69631_51
69634_23
69635_14
69640_53
69648_24
69649_7
69662_18
69665_8
69668_49
69672_76
69677_26
69685_12
69686_74
69689_8
69706_64
69711_52
69715_76
69717_38
69720_25
69730_86
69732_53
69737_58
69740_7
69744_77
69748_86
69751_50
69754_69
69766_79
69770_80
69775_12
69776_80
69781_17
69782_39
69788_52
69823_76
69840_9
69847_26
69861_23
69867_31
69868_21
69874_53
69878_29
69882_89
69888_22
69895_40
69896_19
69900_38
69906_26
69911_50
69912_25
69919_35
69922_56
69930_45
69937_16
69939_83
69941_39
69942_40
69946_59
69947_25
69950_16
69966_89
69968_46
69972_35
69978_50
69984_86
69989_40
69990_58
69998_16
70011_48
70012_72
70014_28
70015_8
70017_88
70019_25
70023_45
70029_25
70036_23
70043_88
70044_20
70047_88
70048_62
70049_70
70050_34
70065_16
70071_55
70073_40
70075_53
70076_63
70081_51
70091_26
70104_77
70107_55
70111_80
70114_19
70115_19
70117_38
70118_33
70128_7
70130_58
70133_42
70135_51
70148_31
70149_50
70168_14
70169_24
70174_70
70175_60
70186_81
70194_51
70197_67
70209_50
70220_31
70222_6
70223_62
70237_82
70247_19
70249_40
70250_72
70253_49
70259_46
70264_22
70266_10
70273_46
70284_37
70299_10
70300_86
70307_39
70308_40
70309_11
70311_6
70317_25
70321_89
70322_20
70333_12
70340_21
70343_69
70347_7
70358_11
70363_30
70370_75
70378_21
70379_16
70385_33
70387_14
70390_47
70396_46
70400_57
70405_17
70406_62
70410_79
70416_86
70418_6
70420_42
70421_60
70431_66
70442_42
70454_19
70463_41
70472_38
70478_56
70481_4
70485_78
70495_30
70498_37
70501_51
70505_46
70510_63
70512_64
70521_13
70522_22
70528_36
70530_9
70536_78
70570_67
70579_9
70580_73
70582_36
70589_79
70593_36
70594_78
70616_15
70617_11
70624_53
70626_58
70627_87
70635_85
70637_15
70650_6
70654_86
70655_69
70658_46
70660_89
70665_12
70667_80
70668_12
70673_45
70678_45
70679_10
70680_34
70686_56
70687_66
70703_62
70708_12
70711_29
70715_46
70730_48
70731_81
70745_65
70749_88
70757_56
70759_82
70762_89
70774_28
70784_18
70792_62
70797_69
70802_26
70804_7
70808_29
70812_72
70817_71
70821_9
70826_87
70830_54
70836_33
70849_10
70850_13
70852_54
70853_50
70860_16
70870_19
70875_13
70881_11
70884_62
70890_79
70891_24
70893_53
70894_39
70902_53
70903_9
70908_51
70913_37
70920_17
70929_78
70930_76
70932_69
70935_45
70936_84
70939_25
70952_81
70953_19
70962_31
70965_55
70975_28
70977_87
70987_74
70996_21
71000_6
71002_81
71006_59
71007_51
71012_80
71016_58
71018_52
71033_68
71038_14
71040_71
71042_53
71055_72
71060_89
71061_11
71071_14
71088_56
71094_21
71101_13
71105_5
71108_66
71111_54
71113_65
71117_15
71118_72
71129_18
71135_86
71137_63
71143_71
71144_57
71146_62
71147_58
71160_7
71166_24
71180_72
71183_20
71186_57
71192_58
71193_86
71195_61
71199_71
71200_80
71202_32
71206_39
71207_58
71210_27
71219_36
71226_70
71228_80
71231_42
71235_49
71237_58
71238_65
71239_46
71249_15
71250_84
71254_14
71261_81
71262_55
71268_52
71277_37
71281_63
71283_54
71284_54
71285_30
71287_74
71288_72
71293_66
71296_76
71302_40
71307_81
71309_40
71320_71
71323_31
71326_9
71328_65
71337_72
71339_75
71346_60
71349_65
71351_47
71360_11
71363_72
71367_57
71377_11
71378_16
71382_10
71389_7
71391_59
71412_22
71416_15
71418_4
71420_69
71428_21
71430_83
71431_56
71435_45
71436_11
71439_61
71464_42
71466_82
71481_37
71488_34
71496_80
71510_29
71511_24
71530_20
71531_19
71534_72
71544_88
71548_50
71552_70
71559_53
71560_19
71562_5
71581_21
71586_14
71588_61
71589_62
71596_69
71602_32
71609_88
71610_86
71616_57
71620_59
71622_47
71626_15
71635_71
71638_36
71654_67
71655_70
71656_12
71660_89
71666_89
71668_59
71672_48
71673_78
71680_36
71689_33
71701_79
71706_43
71711_27
71717_48
71720_39
71726_36
71734_8
71735_9
71746_50
71747_87
71748_29
71761_86
71768_32
71772_55
71777_42
71783_38
71784_36
71789_82
71790_62
71796_46
71799_23
71800_67
71801_16
71803_62
71809_88
71811_86
71816_31
71817_13
71828_36
71840_41
71843_5
71844_84
71846_82
71849_54
71853_42
71866_71
71868_5
71873_21
71880_86
71889_35
71899_87
71907_53
71908_28
71915_73
71920_86
71923_54
71935_41
71939_68
71983_52
71985_88
71996_34
71997_42
72027_11
72029_17
72039_68
72048_82
72063_20
72064_22
72065_89
72073_28
72080_23
72084_38
72087_78
72095_69
72096_32
72101_68
72107_67
72111_16
72113_15
72121_22
72125_79
72132_89
72138_27
72141_65
72142_20
72144_34
72145_64
72154_47
72155_46
72168_67
72175_17
72177_50
72183_19
72186_29
72192_85
72194_29
72199_60
72209_48
72212_80
72215_12
72217_33
72225_11
72226_14
72228_59
72236_43
72246_88
72253_25
72271_17
72273_65
72282_42
72286_83
72290_11
72291_55
72295_47
72296_53
72299_14
72303_15
72315_20
72319_40
72320_28
72326_59
72334_76
72341_85
72349_64
72354_25
72357_51
72378_31
72381_20
72382_84
72387_16
72391_75
72393_41
72396_39
72403_50
72407_57
72424_69
72427_47
72434_20
72437_15
72442_21
72443_52
72444_49
72448_26
72452_60
72458_51
72462_56
72469_68
72471_6
72477_20
72486_54
72487_14
72490_85
72491_18
72505_88
72521_74
72522_15
72524_49
72525_88
72529_8
72530_36
72543_35
72547_11
72555_67
72567_18
72569_78
72570_69
72579_78
72584_46
72587_60
72591_63
72601_89
72604_14
72613_52
72631_80
72632_59
72633_79
72640_47
72642_38
72646_88
72660_12
72666_24
72675_61
72677_54
72686_14
72691_58
72699_26
72710_12
72717_84
72721_59
72722_57
72734_10
72738_43
72740_17
72742_73
72748_58
72752_53
72756_39
72760_26
72762_79
72766_77
72775_75
72776_46
72788_7
72789_45
72806_24
72809_84
72810_78
72815_40
72817_7
72820_41
72827_50
72833_57
72838_12
72840_51
72854_73
72857_40
72866_39
72868_89
72871_73
72874_38
72876_78
72889_81
72893_57
72895_73
72909_20
72910_89
72913_43
72918_87
72929_19
72934_31
72935_48
72960_71
72973_51
72987_28
72988_68
72991_33
72997_51
72999_40
73001_54
73002_86
73005_45
73008_9
73010_21
73015_80
73019_20
73024_46
73025_63
73031_7
73041_53
73044_68
73045_55
73050_22
73055_83
73077_87
73082_10
73098_86
73099_10
73108_73
73109_75
73113_79
73114_31
73115_55
73124_16
73126_74
73129_54
73130_47
73132_7
73133_48
73134_23
73143_70
73149_77
73153_55
73155_88
73160_68
73161_20
73162_24
73179_21
73182_38
73186_71
73194_47
73196_63
73197_60
73206_44
73207_43
73212_85
73214_23
73216_28
73217_44
73223_9
73231_89
73232_74
73247_24
73249_23
73250_19
73261_57
73262_20
73264_83
73265_59
73288_42
73289_10
73292_48
73293_59
73309_42
73310_21
73323_84
73324_74
73332_53
73339_36
73348_54
73353_38
73365_79
73377_38
73384_26
73398_60
73403_63
73407_22
73421_39
73424_28
73425_31
73436_44
73437_71
73438_78
73444_66
73452_20
73459_27
73462_32
73471_76
73475_60
73477_24
73489_49
73495_81
73508_24
73511_36
73517_45
73519_56
73521_84
73527_8
73562_61
73566_29
73567_41
73574_67
73589_84
73591_19
73601_22
73603_30
73604_30
73606_4
73607_6
73616_6
73623_63
73630_64
73631_33
73635_56
73640_46
73654_50
73663_54
73668_57
73671_85
73673_21
73674_16
73678_33
73681_13
73683_32
73684_71
73691_40
73702_55
73705_24
73708_32
73721_35
73737_57
73740_52
73743_7
73751_4
73756_82
73758_9
73760_61
73778_12
73779_67
73791_10
73804_82
73823_23
73833_70
73835_34
73849_10
73860_36
73861_68
73869_67
73871_18
73872_78
73877_31
73882_8
73898_79
73910_81
73919_69
73920_64
73932_8
73936_35
73941_87
73943_77
73947_65
73948_64
73957_85
73958_11
73962_71
73978_41
73982_60
73985_38
73992_31
74007_71
74015_50
74017_81
74032_84
74033_24
74034_17
74037_49
74046_33
74055_24
74059_86
74065_69
74066_53
74082_22
74084_27
74096_35
74097_25
74102_29
74105_67
74112_70
74126_56
74140_45
74152_43
74157_12
74160_11
74162_81
74169_50
74174_51
74175_7
74181_35
74184_34
74194_22
74200_84
74217_79
74228_7
74240_29
74255_82
74260_83
74262_36
74263_81
74267_84
74280_30
74282_77
74284_46
74288_82
74289_29
74290_37
74294_82
74318_84
74321_57
74325_60
74328_38
74337_37
74351_41
74358_24
74359_51
74371_4
74400_85
74407_81
74408_16
74425_10
74440_37
74445_34
74446_29
74448_58
74452_23
74463_89
74466_80
74468_10
74470_43
74473_33
74479_75
74480_89
74500_69
74503_8
74504_76
74506_74
74520_44
74523_71
74524_84
74530_24
74531_18
74533_55
74551_45
74562_30
74565_73
74571_40
74572_66
74580_75
74585_52
74586_82
74592_47
74593_31
74594_7
74612_17
74613_76
74631_43
74638_47
74661_37
74681_42
74683_53
74691_34
74693_29
74698_59
74700_85
74715_13
74727_5
74741_46
74744_25
74750_55
74753_52
74757_35
74763_70
74764_86
74767_71
74774_75
74775_26
74777_67
74786_55
74788_14
74799_11
74807_79
74810_69
74811_70
74812_88
74817_4
74825_49
74831_37
74838_56
74839_30
74854_77
74857_60
74863_26
74877_50
74880_47
74901_42
74916_31
74919_38
74923_68
74930_61
74941_63
74945_88
74948_36
74958_59
74961_29
74966_32
74969_55
74974_18
74982_21
74984_37
74992_16
75014_42
75018_80
75019_5
75020_66
75026_66
75038_46
75043_49
75045_25
75076_55
75088_33
75094_54
75101_45
75106_37
75107_8
75108_17
75110_49
75112_54
75121_58
75135_82
75141_89
75146_33
75162_21
75170_36
75174_6
75177_49
75194_68
75200_73
75208_31
75214_45
75222_78
75256_81
75257_89
75261_25
75277_55
75295_25
75296_53
75298_60
75308_40
75314_86
75316_24
75317_10
75321_51
75323_61
75329_58
75351_75
75355_48
75365_18
75372_84
75374_24
75383_88
75388_37
75394_9
75396_31
75398_89
75408_83
75417_86
75428_70
75433_42
75461_89
75462_20
75464_79
75466_31
75478_64
75481_49
75487_68
75494_62
75496_21
75501_47
75502_80
75508_47
75510_32
75518_33
75522_77
75526_23
75529_9
75530_36
75536_12
75538_21
75539_27
75540_75
75546_10
75560_48
75564_50
75567_63
75570_80
75571_75
75578_11
75610_45
75618_8
75623_72
75643_15
75646_9
75655_51
75665_5
75676_38
75681_41
75685_34
75689_59
75694_89
75702_12
75706_15
75718_82
75730_86
75731_71
75741_76
75748_32
75763_52
75764_69
75782_40
75788_81
75792_60
75795_29
75804_86
75815_17
75819_82
75820_70
75824_12
75837_82
75848_74
75850_36
75851_56
75855_71
75858_80
75865_87
75882_24
75888_39
75910_80
75913_54
75925_61
75926_54
75927_77
75929_88
75939_31
75944_49
75952_89
75953_7
75972_75
75978_78
75988_9
75993_38
75996_81
76001_23
76007_15
76009_14
76015_62
76020_69
76024_32
76032_64
76038_10
76041_16
76045_47
76051_73
76054_53
76058_40
76069_71
76080_83
76085_24
76092_13
76095_19
76097_18
76100_85
76109_8
76110_13
76116_76
76123_49
76136_61
76140_71
76149_84
76151_61
76164_9
76165_50
76166_17
76167_61
76171_33
76184_83
76195_49
76208_53
76217_43
76225_12
76226_12
76233_45
76234_36
76238_50
76239_64
76240_82
76257_67
76258_89
76259_73
76268_28
76270_76
76293_51
76301_72
76309_47
76348_14
76353_24
76355_89
76367_12
76369_89
76372_39
76373_15
76377_61
76379_53
76387_44
76389_76
76399_55
76400_67
76402_24
76404_20
76414_56
76431_46
76436_71
76442_79
76445_38
76452_75
76467_79
76483_14
76491_29
76500_18
76514_10
76520_51
76539_34
76555_43
76559_55
76560_19
76565_15
76566_60
76567_23
76576_18
76578_27
76580_9
76583_81
76586_67
76587_49
76588_35
76592_39
76600_33
76602_25
76606_10
76611_10
76615_14
76619_81
76631_20
76658_22
76660_56
76672_60
76678_64
76687_45
76688_31
76689_70
76691_25
76695_81
76705_46
76714_17
76720_18
76725_31
76736_55
76737_20
76741_30
76751_54
76761_60
76766_82
76770_14
76772_60
76777_28
76792_54
76803_85
76807_46
76814_85
76815_24
76818_23
76827_27
76837_24
76839_88
76854_37
76858_44
76864_45
76890_52
76895_60
76896_65
76897_45
76899_81
76903_28
76904_11
76913_38
76922_56
76926_25
76933_60
76939_58
76952_15
76964_38
76973_21
76979_6
76980_80
76983_85
76984_30
76992_10
76997_33
77011_76
77013_46
77014_48
77021_24
77028_62
77041_76
77047_80
77048_75
77050_68
77060_64
77062_54
77065_66
77067_52
77073_20
77075_36
77077_77
77084_79
77093_52
77097_63
77099_29
77104_75
77109_28
77112_39
77116_17
77123_71
77126_29
77138_26
77139_78
77141_20
77142_59
77145_66
77153_35
77154_45
77159_71
77165_75
77171_63
77173_62
77174_30
77182_72
77189_31
77190_88
77193_71
77198_74
77204_79
77207_11
77210_32
77211_50
77212_76
77214_73
77223_50
77228_37
77231_20
77244_65
77246_82
77253_17
77261_11
77270_81
77272_11
77273_10
77276_78
77287_13
77288_71
77294_8
77299_11
77305_32
77308_76
77313_14
77315_47
77316_10
77319_24
77323_42
77325_80
77334_81
77335_60
77342_80
77344_53
77349_66
77364_52
77372_51
77378_62
77387_30
77388_37
77407_4
77411_85
77412_40
77424_50
77438_10
77443_82
77455_34
77461_68
77466_64
77468_63
77469_66
77473_6
77489_54
77493_60
77501_47
77518_86
77525_33
77541_66
77550_59
77564_18
77569_27
77579_46
77584_85
77585_55
77614_55
77617_20
77621_79
77628_10
77636_40
77638_8
77639_31
77664_78
77666_17
77677_24
77682_62
77685_81
77694_15
77704_71
77706_60
77715_64
77718_54
77721_85
77726_24
77728_78
77732_40
77733_47
77735_89
77740_87
77751_66
77753_51
77759_81
77774_6
77805_13
77809_67
77823_85
77825_48
77826_5
77855_78
77857_72
77858_83
77861_25
77864_41
77874_29
77894_75
77904_34
77908_35
77910_31
77923_76
77927_67
77933_45
77946_48
77947_24
77954_28
77963_31
77967_60
77976_27
77987_77
77995_39
77996_73
77997_33
78005_21
78024_78
78028_7
78029_12
78039_21
78050_20
78063_17
78068_70
78072_13
78074_31
78085_8
78092_21
78099_72
78100_87
78101_24
78105_74
78110_16
78127_42
78129_81
78130_55
78140_37
78142_68
78146_62
78150_25
78151_89
78164_84
78171_75
78172_18
78176_58
78186_19
78204_63
78207_56
78210_40
78216_56
78222_76
78223_55
78226_27
78227_17
78228_66
78238_12
78265_87
78268_78
78280_67
78283_76
78306_11
78316_8
78318_15
78324_32
78329_85
78330_12
78343_32
78346_9
78347_53
78348_59
78350_31
78368_86
78376_69
78380_63
78381_63
78390_33
78400_76
78412_29
78424_39
78427_67
78433_8
78435_44
78438_18
78449_47
78451_66
78452_55
78461_60
78481_37
78484_56
78495_82
78505_6
78517_24
78524_37
78544_48
78552_12
78565_9
78568_33
78575_68
78577_71
78581_24
78585_35
78587_45
78589_69
78592_62
78608_21
78621_14
78623_78
78628_76
78637_63
78639_44
78648_15
78649_6
78666_64
78677_35
78684_21
78688_18
78701_18
78708_83
78712_85
78714_27
78715_29
78721_33
78734_57
78746_77
78756_66
78767_25
78774_67
78779_75
78780_17
78781_60
78789_47
78798_29
78814_34
78823_89
78824_60
78825_84
78837_47
78840_53
78845_45
78850_64
78851_30
78872_14
78877_50
78885_61
78902_81
78903_13
78906_28
78910_14
78915_19
78923_84
78927_56
78936_88
78938_20
78940_59
78950_82
78951_80
78955_49
78957_82
78980_17
78989_71
78992_50
78994_33
78995_47
79004_11
79011_69
79017_79
79037_69
79047_37
79057_26
79061_44
79062_89
79063_50
79075_57
79089_20
79090_56
79092_71
79093_82
79109_35
79112_68
79113_43
79115_72
79121_79
79124_11
79133_64
79138_10
79139_46
79140_73
79144_35
79146_13
79150_71
79159_67
79186_32
79191_58
79197_45
79203_74
79211_49
79212_62
79225_6
79227_77
79230_74
79235_23
79242_62
79245_45
79246_18
79257_59
79270_16
79271_84
79290_61
79297_30
79299_81
79302_22
79305_36
79307_61
79336_77
79347_42
79355_20
79359_78
79365_34
79369_28
79377_8
79380_88
79385_66
79389_63
79391_46
79392_35
79403_62
79409_11
79420_50
79422_69
79423_31
79430_55
79431_11
79445_75
79446_59
79456_89
79457_51
79480_80
79486_77
79491_8
79492_41
79506_37
79517_73
79519_11
79522_87
79533_48
79567_26
79571_81
79577_38
79594_73
79595_57
79608_40
79612_21
79618_46
79625_56
79639_81
79643_7
79644_40
79647_50
79659_40
79672_89
79675_55
79681_33
79688_19
79706_30
79710_66
79713_7
79721_71
79723_31
79734_73
79735_36
79737_83
79753_26
79789_7
79798_58
79799_32
79806_81
79814_13
79831_47
79843_77
79845_18
79869_64
79889_84
79891_83
79897_9
79915_69
79917_36
79922_10
79924_54
79930_38
79933_44
79940_59
79941_36
79947_88
79949_25
79962_12
79967_86
79976_47
79979_51
79980_53
79984_62
79998_14
80001_26
80003_10
80005_85
80019_58
80020_63
80021_33
80034_27
80038_65
80049_29
80053_71
80060_60
80062_27
80069_72
80070_26
80072_74
80074_24
80097_85
80099_83
80110_88
80113_73
80127_46
80129_56
80142_16
80144_47
80176_55
80185_70
80195_53
80199_21
80219_18
80227_13
80229_46
80230_21
80234_61
80236_29
80239_38
80249_66
80265_72
80267_73
80271_36
80280_9
80282_54
80289_28
80295_6
80296_44
80304_71
80305_87
80316_68
80320_5
80327_55
80329_16
80334_87
80343_34
80344_29
80356_57
80358_80
80370_67
80377_11
80383_84
80385_82
80391_24
80407_55
80408_24
80413_56
80425_8
80438_21
80444_21
80446_73
80452_31
80468_73
80478_30
80484_66
80487_31
80491_7
80498_69
80502_43
80503_21
80504_52
80509_13
80522_25
80524_66
80526_9
80534_36
80538_11
80543_40
80550_45
80564_26
80565_25
80570_89
80573_28
80574_40
80584_32
80586_87
80588_37
80594_82
80598_87
80605_87
80608_19
80613_78
80616_29
80620_24
80623_21
80636_27
80638_39
80649_65
80650_49
80652_61
80659_77
80668_42
80677_59
80683_76
80691_89
80696_36
80697_26
80700_22
80703_6
80709_46
80753_35
80755_26
80757_10
80762_82
80774_86
80777_40
80785_51
80799_60
80814_77
80815_33
80831_19
80832_38
80834_34
80839_24
80841_12
80857_67
80860_54
80868_50
80876_10
80878_78
80879_12
80890_61
80895_74
80900_37
80902_47
80915_57
80929_68
80931_35
80940_59
80945_64
80949_35
80952_19
80954_22
80975_87
80985_81
80986_57
80990_83
81002_75
81003_76
81007_22
81010_49
81017_40
81039_57
81040_12
81043_22
81044_67
81053_86
81058_34
81061_48
81068_30
81070_77
81071_75
81076_46
81080_62
81089_89
81092_17
81094_68
81096_23
81109_46
81110_31
81111_53
81114_24
81115_58
81119_77
81122_14
81126_84
81128_46
81129_30
81132_62
81133_17
81149_57
81150_5
81165_46
81176_84
81181_54
81183_24
81189_27
81196_86
81199_69
81202_30
81203_34
81204_32
81206_88
81208_46
81214_80
81216_7
81217_80
81223_57
81226_87
81235_31
81243_6
81261_52
81265_50
81274_67
81275_73
81289_35
81292_12
81301_10
81302_87
81309_76
81312_76
81316_27
81324_68
81340_29
81345_52
81346_31
81353_27
81360_10
81365_86
81371_19
81384_58
81389_51
81391_33
81396_42
81400_10
81406_22
81407_89
81416_38
81417_40
81435_32
81442_83
81448_8
81457_86
81459_22
81463_74
81465_78
81469_46
81504_32
81514_46
81518_12
81520_32
81528_36
81556_77
81564_79
81565_86
81566_25
81568_66
81579_32
81580_34
81586_51
81589_66
81597_50
81599_44
81621_33
81645_40
81650_84
81654_77
81655_55
81662_55
81663_55
81665_64
81667_53
81681_26
81683_5
81685_65
81690_80
81693_51
81701_70
81704_22
81737_59
81738_70
81739_89
81747_32
81764_45
81781_33
81785_69
81786_64
81787_84
81798_58
81799_70
81800_57
81801_27
81810_77
81816_73
81819_58
81828_22
81829_51
81835_52
81839_71
81844_85
81853_25
81871_31
81889_87
81901_33
81903_19
81917_68
81933_24
81942_60
81958_16
81968_62
81972_50
81977_75
81978_49
81982_71
81989_66
81992_23
81999_88
82014_27
82025_18
82030_23
82044_10
82047_30
82049_44
82055_66
82057_50
82076_88
82087_30
82098_43
82103_12
82107_20
82125_68
82128_17
82143_69
82176_27
82193_54
82194_89
82195_74
82206_9
82221_88
82222_32
82224_47
82229_51
82231_28
82235_80
82236_45
82240_83
82245_15
82246_79
82250_80
82252_20
82253_42
82254_47
82263_82
82268_82
82276_73
82283_67
82286_73
82299_18
82300_8
82319_87
82323_26
82325_82
82330_55
82331_27
82337_31
82339_13
82341_18
82357_71
82366_71
82369_16
82380_43
82386_86
82389_26
82415_38
82422_72
82427_79
82435_74
82443_68
82446_22
82447_10
82457_39
82463_52
82467_77
82475_14
82483_8
82491_36
82506_53
82507_20
82512_15
82515_51
82516_29
82517_58
82526_34
82528_12
82531_83
82536_84
82538_81
82539_45
82543_65
82547_76
82552_23
82554_40
82556_45
82558_6
82559_63
82569_52
82584_34
82587_27
82588_6
82591_64
82596_21
82607_67
82608_33
82609_59
82619_11
82625_43
82628_25
82636_69
82659_49
82665_35
82684_55
82687_28
82698_89
82709_22
82712_33
82715_71
82724_36
82734_8
82739_27
82741_44
82745_68
82751_72
82757_70
82761_57
82783_44
82801_43
82802_23
82810_20
82845_22
82849_21
82864_25
82883_16
82887_69
82907_45
82910_73
82920_27
82925_88
82944_84
82953_88
82968_76
82974_80
82977_26
82981_19
82988_48
82989_79
82994_24
83000_23
83012_89
83035_13
83045_29
83053_9
83057_40
83068_22
83071_16
83077_52
83093_78
83105_63
83119_23
83122_73
83126_41
83127_35
83146_81
83152_85
83155_86
83160_47
83178_22
83182_77
83183_8
83184_88
83189_32
83192_23
83196_63
83199_61
83205_82
83209_17
83211_72
83220_12
83223_68
83224_33
83225_41
83236_70
83243_56
83251_43
83255_8
83264_46
83266_72
83286_39
83292_50
83297_61
83306_14
83310_22
83311_85
83317_34
83333_61
83335_77
83337_24
83341_80
83345_24
83350_38
83356_80
83366_65
83376_73
83378_30
83382_55
83384_31
83398_23
83403_35
83413_12
83414_82
83417_23
83420_36
83432_45
83434_8
83478_5
83483_32
83486_86
83504_57
83508_65
83511_88
83514_46
83516_19
83535_51
83556_81
83561_44
83562_11
83563_62
83581_38
83598_67
83616_29
83625_46
83628_23
83631_85
83644_58
83656_9
83669_55
83677_48
83697_86
83700_50
83711_9
83732_10
83738_59
83759_27
83765_49
83767_32
83778_67
83781_31
83783_52
83784_32
83789_64
83790_46
83808_56
83816_44
83826_89
83828_71
83830_89
83837_51
83838_64
83861_89
83865_46
83887_40
83889_44
83890_88
83893_63
83894_6
83906_61
83908_44
83916_73
83919_17
83924_67
83925_68
83928_80
83933_54
83935_21
83957_9
83966_47
83969_39
83976_23
83977_10
83980_54
83983_85
83984_48
84006_49
84016_51
84023_26
84024_55
84038_53
84044_74
84056_19
84057_62
84073_12
84078_20
84085_30
84087_26
84088_76
84090_42
84095_28
84100_35
84101_18
84136_79
84137_5
84140_25
84144_63
84146_4
84155_75
84157_51
84165_88
84173_4
84174_68
84176_39
84180_47
84181_48
84183_63
84195_70
84213_76
84216_76
84221_87
84226_23
84229_60
84233_54
84239_27
84255_26
84257_31
84259_9
84260_70
84269_62
84293_67
84294_63
84304_88
84306_67
84310_68
84313_84
84325_66
84326_62
84330_26
84355_77
84366_60
84368_83
84370_16
84379_66
84383_29
84385_69
84387_58
84390_57
84397_30
84402_67
84418_45
84423_16
84425_42
84429_39
84436_35
84461_11
84473_72
84474_41
84496_84
84501_61
84502_11
84503_51
84504_22
84510_62
84511_13
84513_71
84529_44
84532_50
84546_46
84553_84
84555_54
84557_74
84576_84
84577_60
84579_14
84586_19
84591_58
84600_73
84613_15
84617_80
84618_23
84626_44
84629_56
84639_17
84656_64
84674_30
84681_40
84705_31
84712_26
84714_10
84720_17
84727_41
84743_73
84751_43
84762_62
84763_52
84765_61
84767_71
84770_13
84773_40
84775_55
84781_53
84798_13
84803_31
84811_60
84822_35
84844_44
84847_12
84849_38
84850_45
84875_10
84878_25
84880_9
84886_41
84887_6
84888_72
84901_32
84908_86
84912_61
84913_64
84914_64
84930_21
84950_69
84965_18
84969_34
84972_81
84979_32
84981_23
84985_19
84990_73
84993_21
85000_51
85002_12
85016_8
85020_31
85024_36
85035_27
85038_82
85042_89
85051_11
85055_13
85068_78
85071_25
85073_54
85076_22
85080_8
85090_86
85094_11
85095_60
85096_67
85102_31
85107_32
85113_78
85116_16
85128_23
85132_12
85139_70
85154_71
85161_29
85166_23
85167_77
85184_37
85188_20
85198_45
85201_13
85206_41
85216_38
85221_29
85224_53
85229_30
85237_4
85248_63
85251_57
85259_66
85272_58
85274_70
85275_41
85280_35
85285_58
85300_30
85305_52
85307_17
85309_19
85310_41
85319_55
85339_7
85347_22
85351_61
85362_57
85379_73
85408_82
85420_61
85446_88
85459_75
85461_70
85468_25
85493_12
85502_14
85503_48
85504_54
85508_74
85516_44
85518_13
85530_57
85534_45
85542_16
85549_40
85550_18
85551_20
85552_51
85554_80
85564_9
85571_89
85572_82
85578_45
85588_77
85598_13
85609_49
85612_62
85621_20
85628_22
85634_65
85640_45
85642_47
85645_36
85654_40
85655_24
85664_35
85672_73
85675_80
85683_51
85686_11
85688_8
85690_86
85691_73
85707_25
85716_27
85718_32
85721_71
85722_58
85725_55
85744_25
85748_80
85750_44
85751_64
85753_75
85762_8
85773_20
85792_67
85797_13
85808_82
85823_20
85836_84
85852_65
85863_84
85870_33
85872_45
85879_33
85886_11
85903_59
85909_44
85916_9
85917_32
85919_21
85921_10
85923_34
85929_84
85941_7
85950_51
85951_16
85952_46
85956_12
85960_57
85975_44
85978_55
85986_35
85992_56
86001_7
86020_27
86033_85
86035_60
86044_26
86058_89
86080_58
86083_59
86084_67
86086_88
86087_32
86096_72
86105_84
86110_31
86111_59
86123_46
86140_89
86141_64
86146_17
86147_61
86148_19
86159_38
86160_46
86164_17
86193_23
86202_59
86204_38
86209_10
86215_41
86235_27
86248_64
86251_9
86253_24
86258_37
86263_55
86264_69
86270_86
86271_62
86272_44
86281_45
86283_27
86298_44
86345_81
86348_55
86353_9
86361_38
86364_85
86365_73
86368_14
86370_45
86377_55
86392_46
86396_79
86398_49
86399_8
86401_38
86407_19
86410_6
86412_52
86416_13
86434_6
86437_19
86438_87
86439_80
86442_9
86452_80
86459_47
86464_23
86467_49
86471_34
86481_29
86494_84
86516_39
86522_49
86545_80
86553_67
86554_64
86555_32
86565_63
86568_44
86584_33
86589_41
86596_87
86597_55
86614_44
86617_29
86618_89
86626_31
86628_60
86629_83
86642_19
86654_74
86655_14
86661_73
86665_75
86667_19
86669_61
86683_52
86685_86
86694_45
86706_17
86719_66
86722_52
86729_22
86736_25
86755_78
86770_58
86771_12
86782_24
86790_29
86808_36
86821_80
86825_62
86852_75
86858_70
86864_48
86866_29
86870_89
86872_69
86881_70
86887_13
86891_84
86895_72
86899_31
86906_49
86933_82
86941_34
86943_76
86945_30
86958_46
86968_38
86972_15
86985_16
86987_39
86989_28
87000_36
87005_22
87012_45
87027_47
87065_50
87075_60
87082_11
87091_78
87092_32
87097_40
87101_35
87109_39
87128_35
87132_33
87137_25
87143_45
87144_74
87152_13
87153_64
87160_40
87170_13
87179_65
87188_79
87197_89
87203_83
87219_27
87220_53
87229_6
87274_89
87286_42
87291_88
87293_62
87294_45
87304_51
87313_6
87326_43
87340_74
87346_69
87353_32
87358_79
87364_44
87381_33
87383_68
87385_35
87401_34
87403_80
87409_72
87411_78
87412_69
87425_85
87429_17
87434_12
87435_80
87455_9
87457_79
87463_47
87464_80
87476_19
87481_87
87484_37
87489_18
87510_40
87515_56
87527_75
87530_4
87534_60
87544_74
87547_12
87558_67
87559_32
87561_88
87566_66
87579_64
87580_58
87582_48
87587_84
87595_88
87596_89
87600_67
87607_49
87617_62
87619_18
87620_59
87621_74
87628_76
87630_61
87631_9
87636_88
87641_43
87654_60
87658_89
87670_17
87672_52
87677_20
87686_47
87700_72
87710_6
87714_80
87720_77
87721_19
87723_87
87731_85
87732_16
87735_11
87737_25
87739_82
87740_68
87741_65
87742_23
87745_66
87750_20
87751_11
87752_18
87767_36
87779_36
87781_53
87787_60
87796_71
87806_6
87823_28
87825_48
87828_37
87829_39
87830_61
87834_60
87835_70
87836_7
87838_25
87847_32
87854_68
87859_37
87879_62
87884_15
87889_31
87893_20
87895_81
87899_41
87901_54
87902_21
87903_56
87913_14
87918_52
87932_41
87933_30
87936_59
87940_64
87941_17
87944_12
87950_42
87961_57
87966_60
87971_63
87974_65
87979_33
87989_53
87991_85
87993_85
87994_79
88000_83
88004_22
88010_69
88012_26
88013_11
88020_55
88024_19
88029_75
88031_52
88033_26
88036_16
88039_13
88044_85
88045_34
88047_17
88061_23
88065_67
88067_47
88070_29
88072_21
88073_76
88085_28
88093_74
88105_67
88111_18
88120_76
88129_58
88136_32
88151_48
88152_69
88173_77
88183_49
88187_74
88188_68
88205_36
88223_80
88243_86
88248_51
88251_7
88256_66
88260_88
88261_29
88267_74
88271_21
88273_84
88283_86
88286_9
88295_38
88299_72
88316_73
88343_8
88346_24
88349_46
88357_75
88362_72
88374_80
88378_69
88381_11
88388_12
88396_67
88400_49
88402_8
88416_77
88421_41
88428_5
88432_27
88439_84
88442_6
88446_14
88451_49
88452_61
88458_53
88461_54
88465_48
88467_72
88479_32
88481_89
88486_89
88495_79
88498_75
88500_68
88511_46
88521_6
88526_43
88533_87
88539_38
88546_71
88547_11
88551_7
88555_37
88558_66
88563_41
88566_58
88573_30
88593_59
88594_10
88643_54
88644_52
88652_23
88657_58
88659_15
88665_71
88671_11
88676_56
88679_25
88683_31
88685_14
88687_9
88689_73
88690_83
88693_26
88694_37
88695_30
88702_45
88703_43
88709_47
88715_19
88719_23
88720_11
88721_31
88722_50
88727_19
88729_62
88733_9
88749_32
88758_82
88762_58
88765_58
88769_57
88770_17
88781_14
88798_80
88811_52
88818_30
88820_9
88826_47
88830_19
88836_84
88844_16
88851_9
88855_86
88856_4
88866_63
88874_11
88876_52
88885_33
88888_22
88891_9
88892_41
88906_89
88909_49
88918_7
88922_26
88933_50
88934_53
88948_78
88950_18
88968_56
88970_6
88972_64
88981_44
88985_18
88994_13
88995_15
88997_77
89025_59
89038_44
89052_61
89064_6
89065_9
89094_24
89111_8
89112_61
89126_22
89135_37
89142_47
89144_49
89154_30
89155_51
89167_23
89189_41
89194_54
89195_18
89199_57
89207_87
89209_29
89214_8
89216_80
89222_20
89226_10
89229_70
89232_73
89236_21
89237_56
89238_26
89259_57
89263_12
89264_23
89275_66
89276_84
89281_58
89298_67
89299_72
89301_40
89303_34
89307_54
89312_21
89317_72
89328_60
89340_11
89342_56
89343_75
89349_87
89352_6
89353_10
89354_28
89360_34
89371_19
89395_10
89402_88
89404_63
89406_16
89408_68
89422_39
89428_80
89440_6
89444_75
89446_27
89449_15
89464_87
89465_42
89476_16
89487_30
89491_20
89493_88
89500_14
89509_53
89515_51
89522_74
89524_85
89525_15
89531_43
89546_78
89547_62
89555_21
89556_67
89558_37
89562_83
89568_29
89571_12
89576_65
89580_63
89581_56
89583_21
89609_20
89610_30
89620_17
89622_45
89628_56
89631_89
89632_70
89634_63
89646_37
89647_48
89657_73
89660_20
89661_75
89680_19
89681_21
89694_50
89710_71
89724_51
89726_7
89727_36
89740_6
89749_49
89752_72
89769_58
89772_42
89783_83
89786_51
89795_32
89800_28
89802_18
89803_20
89806_35
89808_89
89811_86
89821_20
89825_48
89832_21
89849_72
89867_61
89887_87
89889_46
89893_76
89898_76
89919_51
89920_28
89924_85
89936_63
89937_33
89949_24
89954_34
89966_40
89967_36
89986_20
89990_44
90000_51
90008_66
90010_53
90013_60
90028_72
90055_59
90062_44
90065_28
90075_40
90076_84
90078_33
90085_73
90101_55
90104_78
90114_57
90115_78
90123_30
90125_54
90141_79
90142_60
90144_75
90145_76
90156_61
90159_82
90163_73
90164_19
90165_24
90169_70
90173_48
90188_54
90196_57
90198_33
90200_24
90204_74
90214_12
90216_78
90217_50
90238_66
90245_6
90253_26
90254_70
90261_83
90269_13
90273_11
90280_59
90284_57
90287_21
90293_16
90301_83
90306_70
90307_36
90310_47
90311_12
90313_6
90314_78
90315_34
90316_64
90321_67
90322_8
90324_10
90327_82
90329_34
90340_55
90342_75
90344_45
90351_42
90354_9
90355_5
90359_65
90362_23
90368_31
90376_87
90385_55
90387_81
90389_42
90395_10
90398_16
90416_55
90428_56
90431_32
90442_58
90457_42
90462_27
90466_27
90469_10
90477_10
90484_36
90492_23
90503_58
90506_87
90515_38
90516_19
90518_15
90528_84
90529_46
90534_55
90537_69
90538_11
90542_38
90543_24
90546_11
90547_84
90552_7
90555_49
90573_87
90581_47
90589_9
90590_68
90591_27
90592_73
90597_88
90599_16
90610_8
90615_45
90617_60
90618_77
90624_72
90628_47
90629_19
90639_23
90652_23
90658_42
90662_27
90684_11
90697_55
90701_88
90708_89
90716_67
90717_20
90732_32
90734_24
90736_44
90744_70
90748_11
90756_68
90785_71
90791_80
90798_87
90807_64
90815_65
90817_36
90818_34
90833_18
90842_22
90848_43
90850_74
90859_32
90864_86
90865_16
90870_58
90879_69
90881_55
90882_10
90888_13
90898_66
90903_62
90910_44
90911_80
90914_57
90926_50
90946_11
90953_15
90962_74
90963_12
90964_78
90968_62
90971_63
90978_30
90981_88
90995_11
91003_55
91004_80
91012_84
91015_62
91019_54
91043_21
91052_88
91065_23
91067_43
91074_77
91076_85
91085_78
91087_8
91093_77
91095_78
91120_72
91124_87
91127_49
91133_11
91135_19
91137_57
91138_88
91141_88
91158_44
91160_63
91167_36
91182_44
91185_15
91186_78
91189_4
91191_19
91197_71
91208_46
91217_39
91220_89
91230_8
91237_63
91266_16
91273_66
91278_69
91279_62
91289_14
91291_35
91292_37
91303_26
91309_14
91313_17
91315_27
91320_56
91326_79
91330_85
91335_17
91336_8
91341_11
91350_26
91353_69
91359_69
91366_71
91367_35
91373_20
91374_89
91380_13
91405_58
91434_12
91435_75
91442_81
91448_36
91450_68
91451_35
91461_61
91463_6
91466_68
91481_67
91485_11
91491_25
91494_77
91495_67
91515_87
91516_83
91536_7
91541_22
91544_69
91546_67
91549_51
91551_88
91553_66
91558_5
91567_55
91572_83
91583_80
91588_44
91596_37
91597_72
91600_65
91601_65
91608_44
91611_34
91618_80
91622_35
91624_5
91625_43
91628_39
91640_50
91649_24
91650_14
91662_10
91664_17
91672_80
91676_89
91677_70
91679_50
91685_80
91686_78
91689_61
91699_45
91700_18
91703_41
91705_29
91706_14
91709_62
91710_71
91712_24
91728_70
91734_84
91735_9
91736_25
91757_22
91760_44
91761_48
91763_53
91768_56
91774_48
91789_4
91803_75
91811_36
91825_20
91826_12
91828_40
91842_79
91847_41
91857_27
91858_35
91861_15
91867_43
91869_79
91887_57
91888_43
91897_16
91914_58
91928_56
91939_80
91945_40
91949_74
91950_47
91970_55
91973_53
91978_44
91982_78
91986_37
91995_56
91999_72
92003_85
92004_51
92006_52
92018_8
92025_88
92034_88
92036_40
92041_9
92045_50
92048_18
92050_33
92056_70
92062_8
92063_70
92075_16
92087_49
92093_84
92102_58
92103_9
92106_81
92107_73
92111_69
92128_8
92132_79
92133_56
92137_15
92138_45
92144_62
92156_49
92167_49
92172_45
92175_29
92181_53
92184_30
92185_45
92189_62
92194_5
92201_73
92219_53
92221_54
92223_7
92234_44
92240_49
92246_26
92248_14
92253_24
92259_52
92269_6
92271_52
92273_61
92279_20
92287_78
92288_58
92316_42
92319_63
92322_21
92324_66
92326_14
92328_80
92331_20
92332_30
92334_28
92339_20
92343_78
92346_40
92349_63
92356_59
92361_9
92366_39
92367_82
92370_55
92378_84
92381_6
92383_74
92387_18
92390_47
92391_59
92392_48
92395_68
92406_36
92408_68
92415_81
92436_69
92440_62
92444_47
92448_87
92449_6
92450_56
92451_35
92453_39
92455_40
92457_5
92461_59
92479_9
92482_46
92483_64
92484_40
92488_48
92506_39
92515_19
92521_70
92522_59
92527_30
92532_47
92533_73
92537_51
92538_47
92540_86
92549_84
92563_21
92565_18
92567_57
92570_83
92584_70
92588_50
92589_45
92594_30
92596_18
92600_67
92618_71
92619_68
92625_35
92627_83
92632_20
92644_15
92660_12
92662_37
92674_75
92684_86
92686_64
92689_56
92698_22
92699_27
92701_43
92702_66
92716_32
92720_56
92729_9
92744_11
92757_22
92758_74
92767_78
92768_86
92771_80
92772_33
92773_14
92777_33
92785_64
92805_34
92810_86
92813_64
92818_18
92822_29
92826_31
92833_13
92843_71
92858_61
92867_62
92871_22
92874_22
92876_68
92881_35
92885_29
92888_47
92891_76
92895_28
92896_46
92898_69
92904_67
92906_65
92914_16
92915_4
92921_74
92923_82
92926_72
92928_10
92932_22
92953_15
92961_59
92978_48
92981_84
92982_37
92999_65
93003_21
93004_57
93009_49
93010_45
93019_19
93033_47
93036_69
93048_4
93051_73
93059_75
93062_60
93069_30
93071_48
93078_52
93085_54
93090_26
93092_33
93096_18
93102_16
93115_89
93119_63
93121_85
93124_11
93129_56
93132_13
93140_22
93166_48
93175_15
93181_18
93190_34
93194_60
93196_46
93208_57
93213_69
93220_60
93245_68
93257_21
93262_10
93268_15
93275_20
93277_87
93278_56
93279_74
93283_28
93287_13
93295_11
93299_61
93305_38
93316_56
93318_69
93320_78
93321_10
93325_42
93329_53
93332_78
93337_56
93340_41
93343_59
93345_39
93350_88
93354_13
93365_6
93373_14
93380_61
93395_83
93396_20
93403_43
93413_8
93419_24
93420_55
93424_40
93434_49
93438_24
93440_63
93441_27
93443_64
93445_7
93446_88
93450_64
93452_72
93456_61
93462_9
93486_24
93488_80
93497_80
93498_43
93499_75
93514_63
93515_82
93516_77
93522_23
93523_70
93533_28
93539_21
93544_35
93556_37
93557_56
93564_72
93565_66
93566_69
93575_35
93582_78
93587_73
93594_33
93596_6
93598_51
93600_39
93601_52
93604_82
93608_33
93612_87
93618_52
93621_67
93623_17
93625_24
93632_45
93641_64
93649_83
93667_31
93671_75
93687_13
93689_40
93692_53
93697_24
93704_55
93709_40
93713_52
93721_12
93724_13
93734_5
93739_74
93742_34
93760_65
93763_18
93768_68
93778_59
93782_75
93794_87
93795_67
93797_9
93801_70
93802_81
93808_68
93812_57
93819_56
93820_32
93829_32
93833_28
93840_42
93849_28
93850_29
93855_59
93862_14
93863_85
93868_61
93877_38
93881_80
93886_67
93889_22
93890_65
93895_53
93896_12
93904_21
93906_26
93909_86
93913_16
93925_59
93929_71
93935_27
93945_57
93947_9
93951_13
93956_64
93961_29
93964_81
93972_4
93979_11
93981_42
93984_36
93995_5
94000_11
94001_86
94009_30
94018_81
94023_87
94024_43
94025_72
94026_79
94032_72
94033_86
94037_89
94041_47
94044_82
94054_57
94058_36
94061_9
94067_56
94068_30
94072_29
94078_30
94085_86
94088_12
94094_17
94099_21
94101_57
94105_8
94110_77
94114_61
94125_45
94127_80
94133_56
94135_50
94140_44
94141_14
94146_81
94154_61
94156_17
94158_9
94160_73
94161_67
94162_12
94163_13
94177_41
94178_7
94180_57
94187_11
94194_88
94198_7
94205_77
94206_46
94213_33
94217_81
94224_45
94225_65
94231_29
94232_45
94233_7
94235_70
94236_77
94245_77
94246_76
94247_50
94256_74
94257_15
94258_8
94268_26
94269_26
94274_55
94282_54
94288_22
94295_25
94297_28
94312_25
94319_54
94322_41
94330_59
94335_55
94338_56
94343_57
94346_89
94367_77
94371_34
94378_12
94381_20
94390_82
94391_51
94392_69
94397_24
94399_52
94401_15
94405_84
94414_70
94417_21
94419_13
94424_87
94444_6
94455_37
94457_29
94458_7
94459_47
94460_59
94464_7
94466_38
94469_5
94473_37
94484_55
94486_64
94494_51
94499_39
94512_55
94514_47
94520_10
94526_10
94550_6
94553_41
94564_61
94565_55
94567_26
94571_6
94572_56
94578_55
94581_11
94582_7
94586_10
94587_82
94589_39
94592_55
94595_8
94596_50
94605_36
94612_51
94613_52
94623_76
94634_53
94635_72
94636_72
94637_49
94640_49
94653_79
94654_81
94679_5
94681_9
94682_74
94684_10
94685_58
94686_55
94689_25
94692_55
94699_49
94700_39
94705_12
94716_71
94718_13
94729_13
94731_88
94740_43
94746_46
94751_5
94754_43
94755_77
94768_72
94775_19
94795_81
94799_63
94810_56
94812_38
94817_43
94818_89
94843_55
94849_52
94861_70
94866_89
94872_89
94876_22
94881_4
94882_72
94889_41
94898_66
94907_20
94916_23
94917_25
94921_51
94922_35
94928_22
94931_38
94936_15
94939_35
94940_46
94944_54
94949_15
94950_48
94954_18
94955_85
94957_13
94958_36
94966_6
94970_38
94987_54
95003_36
95012_83
95016_65
95021_42
95033_69
95043_25
95056_49
95065_64
95081_78
95086_84
95094_61
95102_17
95108_75
95116_10
95124_61
95138_87
95147_83
95148_81
95161_40
95164_10
95165_44
95175_20
95176_67
95197_64
95226_17
95227_88
95229_17
95240_33
95242_32
95256_73
95266_77
95269_21
95271_48
95273_4
95281_82
95283_45
95288_66
95297_43
95298_19
95301_36
95308_34
95309_80
95312_70
95316_81
95318_68
95337_87
95339_33
95345_53
95352_78
95361_38
95371_29
95379_63
95393_47
95402_61
95406_32
95410_41
95418_44
95422_87
95429_15
95437_56
95448_52
95454_28
95457_9
95483_72
95514_71
95531_86
95532_52
95557_25
95570_10
95581_28
95584_86
95596_39
95607_42
95614_8
95615_31
95618_40
95620_21
95628_58
95629_7
95638_33
95644_89
95646_72
95654_76
95662_86
95668_64
95669_49
95693_54
95694_32
95695_77
95697_68
95703_89
95708_84
95722_16
95737_25
95746_55
95747_57
95749_45
95760_17
95763_22
95767_58
95771_81
95775_68
95780_25
95783_63
95786_68
95792_13
95807_32
95815_53
95819_73
95823_78
95828_74
95838_8
95842_79
95844_34
95854_84
95859_39
95874_55
95889_58
95891_60
95896_55
95898_7
95905_32
95906_42
95909_31
95922_6
95929_69
95933_9
95935_23
95939_67
95943_42
95945_89
95946_7
95947_44
95955_43
95958_10
95959_77
95979_77
95984_37
95989_33
95990_26
96009_71
96015_50
96020_9
96030_38
96038_11
96043_62
96051_30
96052_69
96054_50
96056_74
96063_35
96065_57
96067_43
96090_23
96097_7
96102_60
96104_52
96105_77
96106_64
96114_30
96115_39
96124_59
96125_80
96127_79
96129_38
96132_81
96141_40
96146_60
96151_15
96158_86
96159_79
96169_68
96194_40
96206_30
96213_55
96219_17
96227_86
96229_79
96237_16
96238_33
96243_64
96246_28
96249_32
96252_4
96253_41
96267_32
96294_8
96296_51
96298_47
96302_38
96304_58
96307_73
96310_74
96311_51
96315_83
96320_46
96321_88
96325_10
96327_54
96332_29
96347_17
96351_63
96360_9
96370_83
96371_70
96377_49
96393_55
96395_89
96401_73
96403_79
96409_63
96414_87
96422_27
96424_10
96431_64
96434_87
96440_84
96443_81
96445_14
96449_61
96450_32
96451_16
96452_35
96455_47
96457_29
96463_57
96464_13
96466_13
96474_59
96477_24
96480_38
96482_86
96484_30
96499_86
96505_78
96507_27
96508_9
96510_81
96522_47
96546_85
96554_69
96555_46
96569_12
96570_20
96575_41
96580_42
96581_45
96584_63
96585_70
96587_71
96594_61
96604_75
96619_73
96631_10
96640_60
96642_72
96643_55
96659_13
96662_87
96666_13
96668_89
96675_70
96695_51
96696_69
96700_77
96718_43
96721_40
96729_79
96739_82
96744_59
96746_8
96749_77
96751_10
96752_5
96756_75
96764_26
96783_79
96785_13
96786_6
96790_69
96795_76
96799_23
96809_59
96810_61
96812_17
96813_58
96839_10
96846_47
96858_63
96860_66
96867_87
96878_51
96893_30
96896_86
96910_49
96912_23
96915_54
96922_16
96927_40
96930_82
96942_73
96946_16
96951_70
96952_23
96957_53
96958_46
96964_49
96965_18
96968_54
96971_24
96976_76
96978_67
96986_34
96993_34
96996_72
96999_76
97009_18
97024_42
97034_60
97035_17
97038_35
97044_8
97050_77
97057_18
97068_88
97081_76
97082_59
97092_86
97094_10
97099_56
97102_69
97108_58
97109_87
97110_78
97126_6
97128_28
97134_60
97138_87
97142_89
97145_38
97151_44
97155_10
97158_25
97159_20
97160_63
97176_6
97177_77
97180_49
97181_66
97187_71
97191_12
97197_34
97216_8
97218_67
97224_33
97238_57
97242_25
97244_14
97249_82
97250_30
97252_88
97262_10
97266_62
97270_66
97271_10
97274_8
97276_24
97282_18
97285_67
97286_10
97287_9
97293_15
97296_50
97300_74
97302_19
97303_65
97307_23
97313_67
97317_69
97322_32
97323_66
97331_8
97335_71
97343_14
97357_76
97390_5
97393_55
97396_61
97404_25
97417_64
97419_70
97435_74
97438_53
97445_76
97447_46
97449_39
97469_53
97470_87
97474_87
97486_87
97497_84
97512_34
97514_85
97523_16
97538_9
97541_50
97543_72
97550_57
97559_49
97560_30
97564_33
97569_84
97570_23
97571_66
97573_29
97579_11
97590_18
97597_29
97607_35
97612_15
97638_46
97643_5
97645_14
97650_70
97667_29
97669_32
97670_32
97704_13
97708_38
97721_55
97726_25
97730_61
97740_65
97743_32
97747_24
97751_27
97768_48
97769_33
97770_5
97773_33
97791_60
97794_7
97803_40
97814_31
97820_84
97825_55
97826_67
97841_58
97842_31
97861_9
97862_32
97864_64
97883_36
97888_39
97898_44
97901_75
97902_22
97903_88
97904_29
97909_17
97914_84
97921_62
97922_86
97924_64
97946_89
97948_79
97950_38
97955_52
97964_70
97967_15
97979_7
97980_33
97994_53
98006_30
98016_54
98017_43
98020_51
98038_74
98045_42
98048_87
98052_64
98063_64
98072_8
98074_14
98077_85
98079_35
98085_52
98094_59
98097_33
98098_56
98100_56
98103_76
98106_59
98112_55
98113_27
98132_37
98134_63
98145_68
98146_13
98155_4
98157_51
98159_35
98162_76
98164_30
98173_47
98180_53
98183_40
98184_51
98196_75
98215_62
98220_32
98221_42
98223_14
98226_12
98232_43
98233_47
98235_53
98251_45
98256_80
98263_27
98273_28
98280_14
98295_7
98306_89
98312_52
98320_11
98328_9
98340_15
98341_11
98346_58
98348_7
98349_56
98353_32
98354_25
98359_51
98361_10
98368_75
98372_20
98374_51
98397_16
98401_66
98408_59
98420_5
98432_28
98435_70
98437_21
98442_61
98455_84
98459_22
98464_81
98472_61
98482_21
98489_10
98491_31
98496_89
98509_13
98511_52
98514_7
98521_82
98523_4
98532_59
98538_70
98543_37
98545_29
98553_53
98554_63
98557_35
98559_30
98564_36
98586_51
98589_85
98590_44
98596_67
98601_42
98603_75
98607_29
98609_39
98620_39
98623_13
98626_10
98642_19
98649_83
98654_57
98655_75
98658_18
98660_17
98688_9
98690_48
98693_56
98694_13
98700_35
98708_13
98727_29
98730_81
98738_36
98740_60
98741_34
98745_79
98747_43
98748_15
98751_45
98757_72
98760_71
98765_60
98771_16
98774_85
98776_52
98778_7
98779_38
98786_33
98793_88
98798_22
98809_43
98812_25
98819_78
98856_44
98869_25
98887_54
98889_7
98890_66
98900_10
98901_24
98905_85
98913_89
98915_43
98920_61
98922_66
98925_40
98927_27
98932_73
98935_56
98937_31
98949_4
98954_67
98955_56
98956_54
98959_83
98969_27
98970_63
98971_56
98972_10
98976_21
98983_66
98985_49
98988_34
98993_52
99005_57
99009_8
99010_89
99018_65
99027_11
99052_13
99053_43
99069_13
99071_60
99072_57
99073_71
99075_15
99095_68
99097_25
99108_43
99122_76
99126_76
99128_50
99134_70
99149_15
99155_35
99162_64
99167_55
99170_81
99182_79
99189_43
99192_18
99198_54
99199_71
99210_46
99211_72
99214_66
99215_61
99221_71
99226_65
99227_7
99229_69
99236_25
99245_29
99253_54
99257_10
99263_60
99272_11
99277_41
99280_79
99281_87
99295_58
99298_47
99303_40
99304_4
99306_45
99316_31
99323_48
99325_62
99329_54
99330_9
99343_30
99366_20
99387_73
99402_18
99403_79
99412_78
99417_58
99422_77
99425_63
99426_49
99427_46
99432_33
99440_8
99443_72
99444_78
99451_32
99452_58
99458_66
99462_41
99468_85
99472_21
99481_50
99484_63
99490_43
99495_61
99499_41
99501_54
99504_83
99506_66
99512_12
99523_32
99551_28
99559_14
99561_66
99563_44
99572_67
99573_73
99578_31
99580_18
99584_49
99591_4
99599_8
99608_39
99613_89
99615_15
99621_48
99635_62
99642_89
99645_15
99656_83
99662_71
99677_84
99679_34
99681_70
99686_15
99687_13
99691_7
99692_60
99693_68
99699_75
99703_8
99704_78
99711_56
99713_54
99725_45
99727_9
99728_50
99742_77
99743_72
99745_60
99749_31
99753_55
99759_56
99765_63
99767_16
99768_73
99770_71
99781_53
99783_65
99786_46
99788_39
99789_64
99805_22
99814_75
99815_39
99818_12
99821_7
99823_27
99847_12
99849_52
99852_31
99853_78
99858_87
99860_15
99874_82
99875_64
99882_11
99892_50
99893_63
99901_76
99910_32
99913_40
99917_78
99922_47
99929_76
99933_57
99936_13
99951_70
99953_8
99963_45
99967_41
99970_20
99973_86
99984_45
99987_51
99992_40
99994_19
99996_33
100006_60
100010_78
100013_43
100028_31
100032_81
100035_45
100037_83
100055_89
100056_47
100061_73
100063_66
100068_59
100071_34
100074_86
100077_29
100091_50
100094_41
100095_56
100106_55
100111_40
100112_77
100113_75
100121_19
100134_53
100137_13
100139_74
100146_59
100147_20
100150_34
100156_68
100159_12
100173_32
100174_85
100176_27
100179_33
100184_25
100190_56
100191_6
100194_52
100201_66
100203_23
100208_52
100214_28
100216_16
100224_21
100233_64
100237_16
100240_5
100241_69
100242_11
100247_49
100255_36
100256_28
100269_21
100270_72
100271_26
100272_49
100273_12
100274_27
100295_40
100296_9
100298_80
100304_40
100308_45
100310_80
100315_39
100325_88
100329_72
100330_29
100348_57
100353_67
100362_40
100363_85
100372_84
100379_26
100383_28
100388_28
100390_78
100394_20
100401_23
100404_11
100415_45
100419_83
100422_72
100427_86
100438_60
100439_73
100459_66
100463_76
100470_72
100472_83
100475_58
100476_89
100479_55
100493_66
100496_51
100501_87
100513_75
100524_4
100527_26
100531_84
100533_41
100537_33
100539_42
100540_47
100544_82
100554_89
100560_34
100569_15
100570_51
100571_35
100574_51
100576_73
100578_11
100585_41
100595_50
100600_9
100608_37
100610_31
100617_7
100620_50
100630_38
100635_63
100645_35
100646_69
100647_9
100648_18
100654_73
100659_48
100660_37
100661_51
100665_75
100667_61
100670_23
100673_65
100679_18
100681_82
100682_74
100704_63
100707_45
100709_24
100720_49
100722_29
100736_40
100744_79
100760_52
100762_53
100764_66
100765_32
100776_38
100781_7
100795_47
100809_9
100812_49
100816_45
100817_33
100820_68
100821_16
100833_34
100835_12
100840_35
100842_81
100845_61
100847_65
100850_33
100854_82
100855_60
100859_46
100862_88
100866_59
100876_53
100877_71
100878_66
100888_89
100889_24
100890_86
100899_21
100903_33
100905_31
100908_74
100914_60
100917_45
100918_64
100923_84
100937_80
100940_70
100942_60
100946_28
100951_14
100954_49
100960_13
100964_67
100965_31
100976_85
100985_16
100986_29
100990_15
100997_11
100999_26
101002_86
101009_84
101010_85
101020_75
101021_17
101023_66
101028_38
101034_52
101037_31
101040_8
101042_73
101059_41
101065_39
101069_66
101071_50
101074_21
101077_85
101088_34
101090_9
101093_11
101096_27
101103_16
101110_44
101112_23
101119_63
101133_4
101134_11
101136_11
101139_75
101148_88
101154_15
101156_4
101160_51
101167_24
101175_76
101176_80
101201_56
101203_12
101208_52
101211_45
101212_20
101214_21
101218_79
101228_49
101232_23
101248_88
101255_75
101262_89
101266_77
101270_77
101271_56
101273_77
101281_57
101282_6
101283_89
101291_5
101303_15
101304_58
101305_35
101306_35
101310_69
101311_31
101316_83
101324_58
101336_24
101339_46
101344_51
101347_53
101348_21
101350_44
101364_75
101372_12
101382_44
101383_48
101387_41
101423_34
101425_21
101426_9
101435_61
101438_29
101446_83
101464_61
101467_15
101470_45
101477_33
101478_75
101479_59
101487_21
101489_77
101495_24
101507_25
101514_89
101515_81
101516_58
101522_47
101523_25
101526_25
101538_75
101539_36
101543_77
101559_17
101563_30
101570_65
101579_31
101583_11
101591_34
101594_51
101603_62
101607_12
101611_75
101612_85
101615_32
101644_56
101648_79
101653_30
101658_18
101661_81
101666_75
101667_76
101668_32
101679_68
101683_78
101699_5
101704_70
101713_79
101714_39
101715_66
101721_79
101724_19
101733_30
101740_64
101741_20
101743_63
101749_71
101756_29
101762_50
101763_72
101767_58
101784_87
101793_64
101794_38
101797_64
101801_43
101803_76
101804_38
101807_45
101821_79
101832_86
101833_30
101851_13
101855_83
101858_61
101867_87
101868_69
101869_72
101873_23
101878_87
101885_35
101887_77
101891_74
101893_53
101895_43
101904_19
101909_54
101925_13
101927_48
101930_25
101931_9
101939_66
101943_72
101952_82
101954_50
101961_16
101966_17
101971_74
101975_72
101976_4
101979_60
101980_8
101981_30
101983_25
101991_18
101994_19
101995_32
101997_69
102005_80
102006_46
102016_77
102019_9
102022_19
102027_66
102048_56
102049_67
102052_50
102059_50
102073_54
102078_54
102081_78
102097_14
102099_63
102100_52
102107_11
102109_7
102114_53
102127_21
102129_31
102130_30
102133_59
102140_52
102141_66
102143_41
102147_43
102150_89
102163_36
102168_17
102174_30
102181_32
102183_75
102191_53
102193_63
102195_62
102199_11
102203_58
102204_83
102214_25
102217_10
102219_8
102223_50
102226_85
102237_20
102238_85
102240_24
102243_31
102250_53
102260_78
102268_89
102271_46
102275_24
102282_39
102283_88
102285_52
102292_24
102294_15
102296_73
102303_86
102312_50
102324_79
102326_11
102331_38
102339_47
102341_68
102356_75
102357_23
102364_38
102370_20
102383_53
102387_66
102397_30
102398_85
102405_47
102406_63
102408_40
102413_14
102417_76
102427_59
102428_83
102436_25
102437_60
102438_58
102452_28
102453_87
102456_80
102460_75
102463_74
102468_73
102470_63
102472_52
102474_29
102479_21
102482_18
102489_54
102492_9
102501_60
102533_63
102542_74
102547_50
102550_30
102552_28
102558_69
102559_38
102563_68
102564_55
102575_4
102577_83
102580_24
102582_74
102585_52
102598_62
102607_43
102616_21
102624_52
102626_11
102628_52
102634_36
102635_63
102638_22
102640_65
102641_64
102648_25
102650_59
102655_88
102665_7
102673_65
102687_11
102692_57
102695_24
102697_82
102708_76
102713_74
102717_23
102723_24
102728_82
102737_42
102741_79
102747_78
102748_89
102754_69
102755_86
102766_6
102774_28
102777_38
102779_76
102789_32
102798_24
102804_13
102807_76
102808_44
102809_76
102823_60
102824_76
102832_31
102836_47
102837_40
102838_49
102841_64
102862_88
102865_55
102874_19
102877_81
102882_15
102892_18
102894_69
102901_15
102909_72
102912_89
102916_20
102919_62
102925_77
102932_30
102934_54
102939_13
102942_68
102943_69
102944_56
102946_55
102950_74
102954_55
102958_82
102959_10
102964_52
102970_42
102976_59
102978_17
102979_25
102982_48
102992_66
102998_75
103002_58
103004_44
103009_14
103014_59
103022_28
103023_19
103025_10
103026_76
103039_71
103047_6
103048_49
103052_10
103058_78
103067_72
103073_80
103074_12
103076_36
103077_39
103081_29
103085_24
103088_14
103089_19
103092_47
103099_57
103105_58
103106_77
103112_59
103126_55
103128_50
103133_44
103152_78
103160_83
103162_67
103165_48
103177_32
103186_57
103197_73
103204_28
103209_35
103218_35
103221_18
103222_73
103229_42
103232_48
103233_53
103242_55
103248_9
103249_39
103256_37
103265_17
103266_59
103267_60
103271_28
103273_15
103275_9
103285_65
103286_68
103291_55
103298_6
103313_35
103321_56
103332_57
103335_82
103336_23
103337_42
103344_14
103346_44
103347_16
103348_47
103353_32
103372_80
103399_24
103405_34
103418_7
103420_35
103421_25
103427_58
103433_89
103445_75
103447_86
103449_57
103455_45
103468_83
103469_37
103475_76
103489_70
103491_16
103496_45
103501_77
103502_34
103512_20
103531_73
103534_73
103539_67
103549_35
103555_74
103561_58
103568_65
103578_50
103582_35
103603_25
103606_25
103607_86
103609_55
103623_17
103631_9
103645_60
103647_68
103651_41
103652_56
103658_48
103666_42
103670_58
103671_18
103677_29
103686_45
103689_82
103690_17
103692_62
103705_53
103706_34
103707_80
103708_89
103724_70
103729_80
103737_46
103739_35
103742_34
103749_10
103754_61
103756_11
103764_68
103769_58
103771_39
103774_46
103790_59
103794_39
103808_13
103816_24
103819_38
103822_38
103837_13
103844_12
103847_77
103849_43
103850_47
103860_80
103861_55
103871_42
103879_72
103880_42
103887_69
103901_27
103915_49
103923_70
103926_19
103927_48
103928_40
103929_82
103935_24
103944_29
103947_82
103952_9
103964_45
103986_74
103988_85
103990_28
103992_54
103994_86
103995_12
103997_54
103999_65
104003_46
104010_70
104015_28
104017_58
104018_23
104031_71
104034_52
104038_61
104043_79
104077_46
104085_8
104086_21
104089_57
104097_29
104098_74
104099_73
104103_86
104116_60
104126_69
104139_26
104141_53
104161_7
104164_84
104180_78
104182_11
104202_74
104210_55
104213_82
104227_35
104230_63
104237_22
104241_65
104245_75
104246_71
104250_70
104251_52
104253_50
104255_47
104259_24
104272_69
104277_40
104278_12
104288_7
104291_54
104293_48
104301_16
104305_55
104313_34
104318_88
104322_13
104323_23
104324_26
104330_10
104342_45
104344_9
104345_33
104363_34
104377_20
104378_22
104382_22
104383_34
104410_79
104411_27
104413_34
104418_35
104419_26
104426_50
104430_4
104446_31
104455_84
104460_30
104489_33
104490_48
104493_68
104496_27
104497_5
104507_27
104521_8
104533_48
104536_29
104555_46
104556_67
104564_67
104566_86
104576_57
104577_30
104581_14
104590_53
104592_11
104610_62
104630_65
104645_35
104646_75
104652_73
104666_56
104667_56
104673_6
104674_57
104678_46
104681_79
104694_31
104722_9
104735_47
104753_86
104754_26
104755_61
104764_27
104784_69
104797_52
104801_18
104807_40
104810_86
104812_70
104835_71
104838_8
104840_48
104843_72
104847_70
104862_23
104864_35
104901_40
104905_63
104907_19
104909_59
104918_89
104919_42
104943_4
104950_55
104952_28
104953_82
104956_84
104959_83
104962_24
104972_46
104986_72
104988_29
104997_45
105004_26
105005_51
105007_61
105013_77
105016_66
105018_4
105039_22
105041_55
105044_52
105051_60
105060_88
105061_68
105069_49
105071_23
105073_29
105077_76
105078_31
105081_8
105091_31
105092_43
105097_30
105099_78
105120_8
105129_45
105131_70
105132_33
105137_43
105138_33
105141_10
105154_16
105156_86
105159_62
105170_63
105172_22
105185_62
105196_19
105200_11
105201_21
105222_42
105223_5
105229_48
105230_34
105234_23
105248_80
105267_30
105287_17
105292_40
105297_49
105321_47
105329_44
105335_28
105337_88
105356_60
105362_74
105363_23
105367_72
105369_27
105374_78
105394_73
105396_9
105397_37
105412_60
105415_31
105419_45
105421_43
105428_83
105434_53
105443_17
105456_30
105459_67
105474_85
105475_28
105484_23
105485_65
105505_9
105506_72
105510_78
105536_25
105537_40
105544_10
105546_36
105569_65
105576_11
105579_34
105583_76
105591_73
105593_51
105594_47
105604_67
105609_61
105635_89
105637_28
105639_45
105645_24
105654_67
105665_65
105666_26
105669_38
105676_83
105682_10
105694_83
105704_39
105708_43
105711_42
105717_76
105718_29
105729_81
105730_30
105731_40
105736_45
105737_31
105739_10
105756_72
105759_28
105761_15
105762_56
105764_84
105766_65
105775_34
105776_66
105779_20
105780_38
105784_14
105790_70
105791_35
105799_80
105801_73
105811_81
105814_10
105818_54
105820_56
105822_77
105826_6
105829_17
105836_11
105842_61
105846_73
105847_69
105851_32
105857_87
105858_44
105859_80
105871_56
105883_44
105885_78
105897_15
105901_31
105908_38
105913_41
105916_79
105917_70
105929_46
105934_23
105935_16
105937_17
105947_8
105963_44
105964_41
105971_16
105974_88
105978_78
105988_62
105990_35
105997_13
105999_80
106002_31
106004_56
106008_23
106034_9
106036_8
106039_58
106047_21
106053_35
106059_19
106061_18
106063_53
106069_66
106076_8
106080_89
106091_67
106093_74
106106_20
106111_30
106123_43
106129_83
106135_10
106141_62
106149_85
106179_56
106181_14
106183_51
106193_29
106201_62
106208_8
106224_35
106230_66
106233_12
106235_12
106241_67
106244_32
106246_41
106247_8
106262_34
106266_68
106269_35
106271_45
106285_44
106286_49
106297_25
106309_50
106310_38
106311_24
106315_42
106316_20
106325_37
106328_36
106332_20
106337_87
106338_53
106340_17
106348_74
106358_19
106359_85
106364_77
106369_18
106373_15
106386_26
106391_80
106400_12
106403_60
106423_60
106426_50
106445_33
106448_82
106463_23
106465_9
106470_80
106474_30
106476_34
106478_82
106498_74
106500_37
106501_24
106506_54
106535_30
106539_80
106549_6
106570_15
106574_81
106588_24
106593_23
106594_61
106596_64
106597_61
106606_37
106609_74
106613_45
106627_85
106632_41
106639_52
106640_80
106644_40
106646_85
106647_17
106651_10
106652_25
106667_80
106683_19
106685_38
106690_12
106698_50
106704_39
106708_67
106709_42
106718_32
106721_6
106723_7
106728_63
106732_16
106736_22
106740_59
106744_59
106748_47
106762_9
106774_61
106786_65
106787_83
106793_56
106799_69
106803_45
106805_81
106813_27
106816_58
106818_30
106828_79
106834_52
106843_44
106848_5
106850_80
106869_43
106873_24
106883_88
106885_71
106915_40
106918_35
106919_8
106925_78
106926_26
106930_69
106938_35
106941_81
106951_49
106955_31
106956_81
106963_53
106981_53
106983_85
106988_27
106994_87
106995_20
107005_78
107006_22
107009_26
107010_26
107011_34
107037_8
107042_29
107047_62
107051_68
107057_20
107071_11
107073_18
107077_58
107088_54
107090_31
107096_32
107098_40
107101_34
107116_31
107127_85
107139_74
107178_35
107218_29
107227_24
107229_9
107230_12
107232_50
107234_12
107237_7
107239_57
107241_36
107263_59
107279_18
107280_74
107295_49
107303_18
107304_49
107306_53
107308_32
107337_30
107347_6
107353_46
107380_36
107393_87
107396_32
107404_23
107407_80
107410_83
107412_17
107413_8
107418_78
107426_82
107429_39
107430_49
107434_54
107437_36
107438_89
107447_42
107452_29
107469_14
107475_20
107476_34
107478_71
107483_10
107487_33
107490_18
107492_84
107503_68
107506_78
107528_50
107532_57
107535_61
107540_41
107553_86
107556_80
107558_81
107565_85
107579_14
107581_61
107585_29
107590_30
107594_59
107603_78
107623_14
107637_44
107644_53
107649_11
107655_17
107660_84
107661_58
107669_29
107671_39
107673_48
107675_27
107677_84
107680_50
107686_5
107693_73
107695_78
107699_25
107705_35
107706_11
107708_85
107709_11
107716_15
107728_19
107746_77
107749_34
107752_38
107757_48
107767_27
107770_68
107773_28
107787_48
107792_10
107803_7
107804_14
107810_20
107816_26
107823_43
107827_26
107835_55
107849_61
107859_13
107871_23
107874_79
107882_42
107883_54
107889_86
107892_76
107893_42
107900_58
107901_56
107902_89
107911_87
107913_40
107921_80
107929_13
107950_59
107952_7
107961_33
107968_65
107973_44
107978_87
107980_62
107984_21
107987_40
108000_77
108005_57
108018_41
108029_73
108030_27
108035_88
108045_86
108052_45
108054_82
108058_27
108060_36
108067_51
108069_45
108070_66
108074_56
108086_10
108088_61
108089_85
108091_33
108093_86
108101_89
108108_12
108113_76
108119_23
108126_47
108137_57
108138_54
108142_34
108146_83
108154_73
108166_30
108171_48
108173_26
108176_18
108177_73
108185_8
108188_22
108189_23
108192_55
108195_89
108202_41
108206_84
108210_17
108217_71
108219_29
108232_64
108234_34
108249_12
108250_22
108254_89
108257_39
108258_68
108260_77
108268_63
108271_83
108276_46
108277_58
108284_35
108296_14
108300_57
108308_33
108315_41
108318_12
108326_42
108328_31
108335_44
108350_86
108371_38
108375_49
108377_54
108381_36
108385_80
108404_78
108407_84
108417_26
108419_55
108421_26
108422_74
108428_45
108436_56
108442_68
108445_28
108450_30
108458_55
108459_64
108466_18
108467_76
108468_18
108479_45
108486_55
108495_9
108506_73
108516_44
108534_12
108539_50
108540_23
108542_59
108543_27
108552_15
108564_34
108567_9
108568_10
108569_83
108571_76
108572_8
108592_24
108598_66
108615_4
108618_77
108625_24
108641_80
108644_49
108651_18
108673_25
108679_36
108685_34
108695_13
108699_58
108710_10
108721_51
108740_24
108741_33
108742_55
108755_62
108757_41
108764_88
108770_79
108774_37
108778_39
108779_24
108802_39
108806_69
108811_28
108820_9
108825_16
108833_54
108835_84
108841_31
108849_51
108853_34
108859_34
108862_89
108863_55
108872_45
108875_16
108895_86
108899_65
108902_72
108908_31
108909_39
108933_27
108948_35
108954_40
108957_34
108958_8
108960_59
108965_37
108981_9
108997_52
108998_27
109005_43
109046_56
109048_26
109057_35
109060_15
109095_70
109101_23
109102_55
109107_8
109120_45
109131_17
109143_71
109162_80
109173_32
109185_39
109189_37
109197_67
109198_30
109200_48
109201_30
109205_64
109216_74
109218_39
109225_18
109236_21
109240_9
109267_46
109271_10
109295_84
109298_13
109307_55
109310_17
109313_82
109316_82
109322_82
109323_14
109325_26
109332_54
109340_34
109347_86
109350_11
109355_64
109358_24
109363_23
109365_21
109369_51
109375_24
109380_8
109388_53
109389_65
109390_74
109401_69
109407_77
109417_65
109422_81
109427_6
109429_48
109432_44
109439_48
109440_53
109443_36
109444_82
109454_17
109458_68
109461_47
109480_46
109482_58
109487_84
109498_79
109509_45
109516_11
109517_67
109519_21
109520_54
109524_84
109531_47
109542_60
109544_82
109568_57
109572_69
109580_47
109583_25
109589_55
109595_63
109596_4
109597_73
109600_55
109601_58
109604_17
109605_77
109609_89
109627_11
109628_52
109638_77
109639_81
109650_58
109658_81
109659_70
109664_35
109665_55
109669_47
109672_7
109682_60
109686_28
109687_12
109688_25
109689_36
109691_9
109703_18
109709_14
109714_41
109724_14
109735_65
109737_29
109738_52
109748_8
109749_69
109751_67
109763_30
109766_8
109771_85
109781_20
109787_51
109791_74
109797_84
109803_6
109808_52
109809_68
109812_38
109814_32
109819_67
109821_55
109827_13
109829_20
109841_24
109848_32
109854_7
109857_38
109862_72
109864_69
109868_72
109875_87
109878_10
109879_84
109880_29
109890_71
109899_24
109901_28
109907_28
109908_71
109912_17
109913_33
109915_69
109916_45
109932_66
109934_79
109938_45
109940_7
109951_70
109952_71
109957_62
109958_20
109967_86
109977_80
109990_87
110004_60
110012_22
110013_16
110015_88
110018_16
110020_79
110021_21
110027_68
110029_15
110031_19
110039_71
110057_74
110059_31
110064_72
110072_47
110085_39
110092_84
110100_44
110108_88
110112_84
110124_37
110127_8
110134_75
110135_23
110138_15
110139_47
110140_31
110148_20
110156_51
110157_40
110161_76
110169_67
110174_25
110178_82
110180_45
110184_44
110189_79
110214_36
110218_63
110221_23
110227_28
110247_18
110258_10
110279_25
110295_44
110321_69
110324_29
110327_47
110332_42
110346_17
110361_41
110362_89
110375_38
110376_71
110383_22
110388_34
110401_21
110407_63
110411_72
110418_14
110431_79
110434_12
110463_4
110471_43
110477_26
110479_84
110489_58
110497_85
110498_49
110501_63
110503_34
110514_22
110516_45
110517_14
110521_62
110522_24
110525_69
110526_38
110527_57
110535_17
110543_87
110567_18
110572_42
110575_30
110576_72
110596_57
110606_82
110609_61
110610_82
110611_67
110612_62
110613_62
110616_82
110618_14
110628_48
110642_81
110644_63
110653_72
110664_4
110679_41
110689_28
110696_18
110704_79
110708_39
110711_71
110719_44
110724_25
110727_41
110729_60
110748_58
110754_5
110757_11
110759_43
110766_8
110781_20
110784_50
110785_43
110786_17
110793_13
110801_16
110806_19
110807_81
110814_21
110818_44
110821_67
110822_67
110828_18
110831_14
110849_15
110857_56
110862_34
110872_62
110880_24
110882_75
110897_55
110902_89
110905_68
110917_36
110944_47
110963_6
110970_83
110996_80
111014_65
111055_48
111067_80
111100_50
111112_82
111139_28
111140_17
111146_71
111147_62
111159_50
111180_66
111193_26
111198_55
111217_40
111274_62
111277_11
111294_27
111296_68
111299_29
111321_52
111352_39
111366_57
111377_22
111440_15
111488_80
111499_26
111513_70
111552_89
111570_5
111637_24
111643_68
111663_82
111693_71
111714_59
111750_24
111829_75
111909_18
111933_36
111942_33
111980_25
111985_18
112078_64
112085_83
112089_65
112101_83
112102_59
112127_60
112157_65
112188_55
112209_64
112225_19
112248_48
112261_21
112390_24
112422_54
112430_52
112540_86
112549_22
112565_73
112602_7
112609_40
112612_77
112639_42
112651_13
112656_38
112664_67
112726_18
112812_13
112901_21
112912_68
112958_26
112978_80
112988_55
113091_72
113093_84
113094_14
113096_13
113116_13
113120_60
113123_31
113133_13
113184_33
113188_16
113194_6
113221_70
113236_66
113237_4
113259_79
113267_11
113291_9
113294_57
113313_22
113331_85
113407_67
113423_5
113458_57
113494_34
113506_11
113541_46
113546_56
113549_70
113593_60
113605_60
113608_21
113637_32
113649_26
113658_68
113668_69
113898_59
113915_79
113968_17
114036_36
114061_66
114081_82
114082_52
114100_47
114128_53
114135_7
114173_42
114252_76
114275_79
114278_87
114297_43
114329_80
114343_40
114349_52
114388_13
114394_55
114412_56
114437_18
114440_28
114490_14
114515_34
114557_59
114558_43
114608_16
114655_14
114659_6
114687_6
114696_77
114736_13
114774_52
114843_88
114849_72
114930_45
114951_86
114993_58
115003_18
115013_61
115038_32
115042_22
115170_84
115224_72
115252_54
115303_6
115312_36
115316_83
115329_18
115330_65
115358_69
115391_35
115404_73
115429_80
115451_39
115463_31
115540_83
115555_71
115579_52
115581_49
115662_74
115704_24
115738_39
115765_33
115770_74
115781_87
115815_70
115845_87
115853_12
115951_88
116007_30
116090_11
116095_35
116099_71
116109_7
116125_17
116139_14
116168_46
116175_61
116201_40
116266_10
116311_72
116324_26
116384_68
116434_73
116442_54
116464_53
116505_80
116511_67
116528_63
116531_78
116547_78
116601_46
116609_28
116610_4
116651_85
116684_11
116711_44
116725_46
116771_57
116780_26
116793_26
116824_78
116868_56
116885_77
116909_15
116919_75
116959_24
117010_81
117026_59
117040_87
117067_75
117077_75
117079_33
117090_20
117103_43
117249_27
117309_49
117322_71
117431_71
117439_43
117449_89
117450_38
117457_57
117469_14
117511_71
117527_31
117542_42
117575_24
117584_66
117590_23
117621_68
117672_37
117675_58
117676_46
117682_61
117684_63
117686_45
117745_59
117774_81
117780_34
117802_13
117809_86
117814_71
117831_63
117870_19
117892_12
117915_81
118042_66
118046_9
118048_9
118218_75
118375_53
118379_8
118389_65
118408_42
118427_53
118474_36
118525_83
118530_41
118610_56
118633_48
118653_11
118660_36
118687_75
118706_38
118811_77
118852_51
118914_88
118921_78
118924_40
118966_89
118973_13
119001_21
119010_65
119033_29
119041_82
119083_13
119092_78
119095_43
119131_21
119148_81
119183_84
119195_56
119212_86
119237_60
119334_33
119337_47
119350_28
119453_71
119480_53
119499_48
119519_38
119567_72
119596_88
119779_48
119782_47
119792_81
119796_71
119863_48
119975_55
119999_19
120019_74
120028_40
120042_17
120071_67
120126_7
120209_9
120275_75
120307_83
120331_37
120335_40
120363_31
120408_49
120415_34
120432_58
120453_79
120493_34
120496_35
120507_51
120612_62
120662_65
120677_76
120692_32
120714_77
120744_29
120775_84
120839_5
120855_20
120879_47
120891_69
120898_82
120915_34
120989_6
121059_16
121071_19
121072_15
121169_61
121261_72
121411_8
121647_89
121844_74
121848_41
122126_8
122306_50
122402_70
122525_84
122583_59
122757_5
122814_63
122963_34
123047_87
123121_53
123220_28
123358_38
123407_84
123607_12
123668_78
123881_87
123890_55
123911_50
124042_65
124053_89
124062_38
124168_62
124299_44
124386_7
124396_7
124438_71
124445_35
124530_62
124607_7
124629_73
124676_62
124700_75
124869_8
124935_36
125121_51
125313_40
125316_20
125345_27
125375_39
125465_42
125478_83
125510_68
125518_38
125551_55
125634_71
125729_28
125762_15
125795_48
125827_59
126167_51
126388_72
126547_69
126596_82
126682_39
126768_84
126829_16
127045_31
127152_33
127274_66
127291_84
127311_45
128104_26
128314_32
128693_26
128895_44
129181_11
130877_34
132582_84
133085_52
133332_60
134577_47
136601_17
136695_71
137019_71
137934_16
138171_20
138404_49
138796_78
140735_75
141394_61
141981_57
142905_19
142968_61
142983_43
143177_51
144033_81
144418_73
144484_79
148676_39
150567_18
Pop
Mescalerai_A35 ,  130120 120120 130130 110110 130130 110110 130130 120120 130130 120120 100100 130130 110130 120120 120120 120100 110110 130130 100100 110110 120120 120120 110130 120120 120120 130130 120100 110110 120120 130130 130120 120120 110110 000000 120100 120120 120120 120120 120120 000000 120120 100100 120120 120120 100120 130130 130130 120120 130110 130130 110110 120130 130130 130130 120120 000000 120120 100100 100100 130130 120120 100100 000000 130130 120120 130130 130110 120120 120120 120120 120120 130130 100100 130130 130130 120120 130130 130130 120130 130130 120120 000000 120100 120120 000000 130130 100100 130130 120120 110110 110110 120120 000000 130130 100100 130130 130130 130130 120120 120120 120110 100100 110110 120120 000000 120120 120120 110130 110110 120120 110110 000000 100100 110130 130130 100100 130130 120120 120120 130130 110110 130130 110130 130130 130100 000000 130130 110110 000000 120120 120120 130130 110130 120120 130130 110110 130130 120120 120120 000000 130130 120130 130130 130130 120120 120120 110130 120130 130130 100100 100110 100100 130130 130130 130130 120110 120130 000000 000000 100130 000000 110110 120110 120120 000000 130130 100100 000000 130130 120120 110110 120120 120120 110110 130130 120120 120120 130130 120120 110110 000000 120120 130130 130130 120120 120130 100100 120100 110110 110110 100110 130130 100100 130130 120120 120100 120120 110110 100100 130130 120120 100100 130130 120100 100110 130130 120100 110110 130130 130130 110110 000000 130130 130130 100100 000000 110110 120120 120120 130130 120100 130130 110130 120120 130130 100100 000000 110130 100100 120120 130130 120120 000000 100100 120120 130130 110110 110110 120120 110120 000000 120120 100100 130130 130130 100120 100100 110130 120120 110130 120100 000000 110130 130130 120120 110110 120120 100100 130130 110110 120120 120120 110110 130120 110110 000000 130130 120120 120120 110110 130110 130130 100130 130130 120120 110110 130130 130130 100100 100100 110110 000000 100100 120100 130130 110110 100100 130130 120120 000000 130130 100100 120120 120120 130130 110110 130120 110110 120120 130110 110110 130110 120120 110110 120120 110130 120120 120120 100120 000000 100100 120120 100100 100120 130130 000000 100100 120120 130130 130130 100120 120120 120120 120100 100120 100120 110130 120100 100100 120120 110130 130130 120120 110110 120100 110130 110110 100120 100100 130130 110130 120120 120120 130130 100120 100100 100100 130130 110110 130130 120120 120120 130130 110120 120120 130130 110110 100100 110110 120120 100100 120120 130130 130130 100100 120120 100100 130130 130130 130130 130130 130130 130130 120110 130130 130110 120120 130130 130130 100120 120120 120120 120120 130130 120120 130130 120120 100100 110130 120120 110110 100120 100120 130130 100120 110110 120120 000000 120120 120120 130130 130130 100100 100100 130130 120120 100100 110130 130130 100120 120120 110130 120120 110130 100100 120120 110110 110130 100120 110110 110100 110110 110110 120120 120120 130130 130130 120120 110130 120120 100100 130130 110130 100100 120100 130130 120120 130100 100100 130130 130130 120120 110110 110110 120120 120130 120120 000000 110130 120120 120120 130130 000000 120120 130130 100130 110110 130130 110120 130130 100100 110110 110130 110130 100120 130130 130130 110110 130130 120120 130100 130130 130130 100100 110110 120120 110110 100100 110110 120120 120120 100120 120120 110110 130110 130110 120120 110110 130130 120120 130130 120120 120120 100100 130110 110110 000000 120120 100120 130130 110110 100120 130130 110110 120130 130110 130120 000000 130130 110110 130120 110110 120120 000000 120120 120120 120120 120120 130100 110130 100120 130130 130130 130130 130130 130130 130130 130110 110120 120120 120120 100100 130130 120120 120130 120120 100100 120100 130130 130130 130130 130130 130110 100130 110110 120120 130130 120120 120120 110110 100120 110110 120120 000000 130130 100100 100100 110110 100100 110120 100100 100110 130130 120120 110100 120120 130130 120120 120110 120120 100100 120120 100120 130130 130130 130130 100120 100100 120120 000000 120120 120120 130130 120120 130130 130130 100100 130110 130120 130130 120120 120120 110110 110120 130130 130130 130130 120100 110130 120120 100100 120120 120110 120120 100120 120100 130130 130130 100100 000000 110110 000000 120120 130130 110110 120120 130130 130130 000000 130130 120120 130130 100130 110130 100100 110110 130130 100100 100110 130130 000000 120120 120120 120120 110130 120120 120100 100100 100100 120120 100100 130130 130110 100130 110110 130130 000000 120120 130130 130130 110110 120120 120120 110110 130130 110110 120120 130130 110110 110110 120120 120120 110110 120120 100100 130130 100120 100100 120120 100100 130130 130130 120120 130130 120120 100100 120100 110110 130130 100120 110110 130130 130130 130130 110110 110110 130130 100100 120120 100100 120100 120120 110110 110100 110110 100120 100120 130130 100100 100100 000000 130130 110110 130130 120120 110110 000000 130130 100120 100100 110110 130130 000000 130130 110130 110130 130130 110130 110110 100130 110110 100130 130110 110110 130110 130110 120120 130130 100100 130130 100100 110110 120120 130130 110110 130130 130130 130130 100100 120120 120120 120120 120120 120120 110110 130130 100100 110130 130130 100100 130130 100100 100100 110110 100120 130130 130130 110110 130130 130130 100120 130130 130130 000000 130130 110130 120120 110130 120120 110110 110110 110130 130130 110110 000000 130100 100100 100100 120120 120120 130130 120120 130130 130130 130130 130130 130130 120120 130130 120120 130130 110120 100120 120120 130130 110110 000000 110110 110110 130130 100120 130130 100100 110110 130110 120120 100100 130130 100100 130130 100100 110130 100120 120120 120120 120120 130130 120120 110120 110110 130130 110110 110110 100120 100100 130130 130130 120120 100120 100100 130130 120120 120130 130130 000000 120130 110110 110110 120110 100120 130130 110130 110110 120120 120120 100100 100100 110130 100100 100100 120120 110110 130130 130130 110130 130130 120120 120120 000000 130130 100130 110110 120120 100100 130130 100100 120120 120120 120120 000000 110120 110110 130130 120120 100120 130130 000000 130130 130130 130130 130110 100130 120120 130130 100120 000000 130130 110110 120120 100100 110110 120120 110110 130130 110110 110110 000000 120120 100120 120120 110130 110110 110110 130130 000000 130130 120120 100100 130110 130130 110110 130130 130130 120120 130130 110130 120120 120120 000000 130130 120120 130130 110110 130130 100100 100100 130130 130130 110110 130110 120120 120120 130130 100120 130130 120120 110110 130130 120120 130130 100100 130130 130110 120120 110110 100120 110110 110110 110110 110110 000000 120120 110110 130130 120120 100100 120100 110130 120120 100100 110110 110110 120130 130130 110130 120100 100120 130130 120120 120120 100100 120120 110110 120120 000000 000000 110110 110130 120120 130110 120120 130110 130130 000000 110110 120120 100100 110110 130130 130130 120120 110110 000000 130120 130130 100100 110130 120130 130130 130130 120120 120120 120120 110110 120120 130130 130130 100100 120120 120120 000000 100100 100100 130100 100120 130130 110110 100120 130110 110110 110130 110110 110110 130130 000000 120120 130130 130130 120120 120120 130130 110110 100100 100100 130130 100120 100110 120120 100110 120120 120120 120120 130130 130130 120100 110100 120120 120120 000000 120120 120120 120100 110110 120120 110110 130130 100100 110130 000000 120120 100120 000000 000000 110130 130130 110130 130130 120120 110110 130130 130130 120120 100100 110110 110100 110110 120120 120130 000000 120120 120120 120120 130130 110110 110130 110130 110110 130130 000000 130110 100100 130130 120120 000000 100100 100120 100100 120120 130130 100100 110110 130130 130130 110110 120120 130130 130130 130130 110110 130130 110110 130120 120120 130130 130130 120100 100100 110130 130130 120120 130130 130130 120100 120100 110130 120120 120120 120120 130130 130130 100100 130130 120120 100120 100110 110130 000000 120100 100100 000000 000000 000000 110120 120120 130110 130130 130130 130100 110110 130130 120120 130130 130110 130130 130130 100100 130130 110110 100110 110110 000000 130130 130130 100100 120120 130130 120120 110130 130130 000000 120120 120120 100100 100100 110110 120120 110110 120100 120120 000000 110110 110110 130130 120120 130130 110110 130130 130130 120120 120130 120120 120120 120120 000000 120120 120120 130130 120120 110110 120120 110130 120120 110130 120120 130130 120120 120100 130130 100120 120120 120110 100100 130130 120130 000000 110110 120130 110130 120120 130110 120100 110110 000000 130130 110110 130110 130130 130130 100100 120120 120100 110110 120120 120120 100100 100100 100120 000000 100130 130130 100100 120120 120120 120120 130110 100100 000000 000000 110110 130120 000000 110110 130130 130110 130100 130130 120120 130130 130130 120120 120120 130130 130130 110110 110130 130130 120130 120120 120120 110130 100100 130130 110110 000000 100100 110110 130130 130130 120120 120120 110130 130130 120120 100100 120110 100100 120120 000000 100100 120120 120120 120100 120120 120120 130130 000000 120120 100130 130130 130120 130130 100100 110100 130110 130110 100100 120120 120120 130130 130130 100120 000000 110100 100100 130130 130130 130130 120120 100100 120120 120100 130130 110110 130110 130130 000000 110110 120120 110110 110110 120120 100100 000000 130130 120120 120120 110110 130130 110110 110110 120120 100130 000000 110130 110110 120120 100100 110100 120100 120120 100100 120120 100120 100130 120130 100100 130130 130130 100120 120120 130130 100120 110130 110110 000000 120120 110130 120120 100120 100100 130130 100100 120120 130130 110130 130110 130130 130120 110130 110110 120120 130130 130130 120110 100130 100100 110130 130130 130130 130130 000000 130130 120120 120120 120120 110110 130130 110110 110110 120120 100100 120120 120120 120100 130130 120120 110130 120120 110130 130130 130130 110110 120120 120120 000000 120120 100100 100120 120120 130130 000000 130120 110110 130130 130130 130130 000000 100100 100120 100100 110130 110110 120120 100120 130130 120120 110110 130130 130130 130130 130130 110110 120120 120120 110130 000000 130130 110110 120120 130130 130130 120120 120120 100100 130130 130130 100100 110110 120120 000000 100100 120120 130130 100120 100100 100120 130130 110130 120120 110110 000000 100100 110110 130110 120120 110110 110130 100100 120120 130130 100120 130130 130130 110130 130130 110110 110100 110130 110130 120120 120100 130130 130110 100100 120120 100120 110110 100100 130130 130130 120120 130130 130130 100100 120100 100100 130100 100100 120120 100100 120120 110110 130130 110100 130130 120120 110110 120120 120120 120120 100100 000000 130130 130130 130130 120120 130130 110130 130130 130130 110110 110110 130130 110110 120120 130130 130130 100110 120110 110110 110110 130130 100120 120120 000000 110110 130130 110110 130130 110130 100100 000000 110110 000000 120120 100100 110110 130130 120120 130130 110110 120120 100100 120110 110130 110110 120120 110110 110110 110130 120120 130130 130130 110110 120120 120120 110130 120120 100100 110110 000000 130130 120120 100100 110110 110130 120130 130130 110120 110130 120120 000000 100130 130130 120100 120120 120120 110110 110130 130130 120120 000000 120120 130110 120120 130110 130130 130130 120120 100120 130130 120120 130130 130130 120120 120120 100120 120100 120120 000000 120120 120120 100110 120120 110110 100120 110110 100100 100130 130130 130130 130110 120120 100100 100100 000000 120120 120120 130130 130130 120120 120120 110110 120120 130130 100100 130130 110100 120120 120120 100130 100100 110110 120110 130130 000000 120120 130110 130130 120120 120120 100120 110110 120120 120120 120120 120120 000000 120120 130130 110110 000000 110130 100120 110110 120120 130130 120120 130130 120120 120120 120120 110100 120120 000000 120120 130130 130130 130130 100100 120120 130130 120120 100100 130130 130110 100100 110110 130120 130130 120120 100100 130100 120120 100120 100100 110130 120120 130100 130130 110130 110110 130130 130130 110110 100120 120120 110110 130130 120120 120120 120120 100100 100120 120120 100100 130130 100100 110110 000000 100100 130130 120120 120120 130130 130130 110110 130130 110110 120120 130130 110110 120120 120120 110110 130130 110110 110110 110110 100120 100100 110110 130130 130110 100100 110110 120120 130110 130130 120120 120120 100100 120120 120120 130130 110110 130130 110130 100100 130130 130130 120120 110130 120120 120120 110130 130130 110110 110130 110110 120120 120120 000000 130130 130130 120120 120100 130130 110110 100100 130130 120120 110110 120120 100100 130130 120120 120120 120120 130130 110110 110110 130130 100100 130130 120120 110110 130130 120120 130130 120120 110110 100100 120120 130130 120120 110110 110110 100120 120120 130130 110110 110110 130110 110110 100100 100100 110110 110110 000000 110110 100120 100110 130130 120120 120110 100110 130130 130130 130130 130130 130130 110120 130130 110130 120120 120120 110130 120120 110110 130130 130130 120120 100100 130130 110130 110110 120100 130130 120120 120120 100100 130130 130130 110130 110130 130130 120120 100120 120120 100100 130120 120120 120120 130130 130130 100100 130130 130130 110130 130130 130110 130130 130130 110110 120120 110110 100100 130130 130130 100120 000000 110110 000000 110130 110110 130130 120100 100120 100100 120120 100100 110130 100110 100100 110110 110130 120120 100100 130130 120120 100120 130130 130130 120120 110120 110110 110110 130130 130130 130130 130130 130130 100100 130130 120120 130130 120110 130130 130130 110130 120120 120120 100100 100100 120120 120120 120120 100100 130130 110110 130130 130130 130130 110110 130130 120100 130130 120120 100100 120120 110110 130130 100120 120120 120120 130110 120120 120100 120120 100100 000000 130130 110110 130130 110110 120120 120120 120120 130130 120120 130130 110130 130130 120120 130130 100100 130110 130130 100120 130110 130120 120120 110110 130110 130120 130130 130130 100100 100100 130130 100100 130130 100100 000000 110130 130130 130130 000000 130130 120120 110130 100100 130130 120120 120120 130130 110110 120120 000000 120120 110110 120120 130130 130100 100100 130130 100100 130130 120100 100120 120120 110110 130130 110110 120120 130130 110120 110130 110110 120120 130130 120120 120120 120120 130120 110130 120120 100120 110110 100100 100100 120120 120120 120120 120120 000000 130130 120120 120120 130130 120120 120100 130130 100100 100110 000000 120120 110110 120120 120120 110110 130130 120100 100120 110110 000000 110110 130130 120120 100130 110110 110100 130110 130130 100100 100120 110110 100100 130130 120120 120120 130130 120120 110110 100100 110100 110110 000000 130130 130130 120120 130110 120120 100100 100100 100100 100130 110110 130120 120120 100100 100120 100100 110110 130100 130130 130130 110130 120100 120120 100100 130110 120110 130130 130130 100120 120120 130130 000000 120120 130110 130130 100100 120120 120120 120120 120120 130130 100100 110110 110130 130130 100100 130130 120100 120120 100100 100130 130130 000000 100100 130130 000000 000000 110110 120120 130130 130130 120120 100100 130130 110110 130130 100100 130130 130130 130130 110110 120130 100100 100100 120120 130130 120120 130130 120120 120120 100120 130130 130130 110130 130130 110110 120120 100100 120120 000000 120120 120120 130130 120100 120120 110110 120120 130130 110110 100120 110130 120120 120120 120120 120120 120100 000000 110110 100120 130130 100100 100100 120120 110110 110110 110110 000000 130130 120120 120120 110110 130130 120100 130130 120120 130130 130130 120120 110110 120120 130110 100100 130130 100100 130130 110110 100100 120120 120120 120120 130130 130130 120120 110130 120120 130130 130130 120120 110110 100100 100130 130130 130130 100120 000000 110110 110110 110110 120120 100100 130130 100130 120130 120120 120120 130130 110110 110110 130130 130130 130130 100110 130130 130130 100100 120130 110120 100100 120120 120120 120120 120110 120120 100100 110110 110130 120120 130130 130100 110110 110110 110110 130130 120130 130130 100100 120120 130130 100100 100100 100120 110130 130130 120120 100100 120120 110110 100100 130130 100110 100100 120130 120120 120120 130130 120120 120120 120100 130130 130130 130130 100100 120100 130130 110110 100100 130130 110130 130130 130130 130130 110100 120120 000000 120120 130130 130130 130130 130130 130130 120120 120120 130130 130130 130130 100100 120120 120120 100120 130130 110110 120120 130130 120120 130130 120120 110120 130130 130130 120120 120120 130130 130130 120120 130110 130130 110110 120120 000000 100100 110130 120100 120100 120120 130130 120120 100100 130130 120120 110110 100100 120120 130110 120120 120100 000000 120120 100100 130130 100100 100100 110110 100100 000000 120120 130130 110110 120120 130130 130130 130110 100130 130130 130130 120120 120120 120120 000000 120120 000000 000000 120120 100100 100100 100100 120120 110110 110110 100120 110110 130110 130130 120120 110110 130130 110110 120120 100120 130130 130130 100100 120120 110110 110110 120120 120120 110110 120120 110130 000000 130130 110110 120120 120120 130120 120120 130130 130120 100100 130130 100100 130130 120100 120120 100120 130110 130130 110110 000000 120120 120120 130130 100100 120120 110110 100130 110110 130130 110110 100100 110110 120130 110110 130110 130130 120120 130130 000000 130130 130130 120120 110130 110130 120100 130130 100120 120120 130130 100100 130130 130130 130130 000000 130130 120120 120120 110130 120100 100120 100100 110130 120120 130130 100100 120120 100100 120120 130130 120120 110110 120120 120120 130130 100120 110110 120120 000000 130130 000000 120120 130130 120120 110130 100130 110110 130130 120120 100120 100100 120120 000000 100100 130130 100100 120120 120120 100100 120100 110110 120120 110110 130130 130130 120120 130130 100110 000000 130130 130130 120110 100100 100100 130130 000000 130130 100120 110110 130130 130130 110130 110130 120120 120120 130130 130130 110130 130130 110110 120120 110110 110110 100100 120120 130110 100120 120120 130110 120120 130130 110110 130130 130130 130130 120120 110110 100120 100100 120120 130130 100100 130130 130130 110130 130130 000000 000000 110120 120120 110110 130130 130130 000000 110110 120120 000000 110110 130130 130130 130130 130130 120120 000000 130130 130110 100100 110110 100100 100100 100100 130130 120120 110120 120120 120120 000000 130130 130130 130130 120120 130130 110110 120120 110130 120120 110110 130130 110110 120120 120120 100100 130130 120120 100100 120100 120110 100100 120120 120120 130130 100100 120100 130130 130130 100120 120120 000000 120120 130130 120100 120120 130120 000000 120120 130130 100100 100100 110110 000000 120120 000000 120120 120120 130130 130110 130130 120100 130130 100120 100120 120120 110110 000000 120120 100100 100100 100100 130130 000000 130130 120120 100100 120120 120120 120120 130130 120100 100100 130130 130130 100120 120120 120120 130130 100120 130130 130130 130120 100100 100100 130110 130130 120100 110130 100100 120120 120120 110110 120120 000000 130130 130130 110130 100100 120120 120120 110110 110110 100100 110130 130130 130110 100100 100110 110110 120120 110110 110110 130130 120120 120120 120120 100100 130130 100100 130130 110110 120120 120120 100100 120120 120110 120120 120120 120120 110110 110130 130130 100100 130130 120100 000000 110110 120120 110110 100120 120120 120120 100120 120130 110120 120120 110130 110110 120120 110110 120120 110130 120120 000000 120120 130130 110110 120120 110110 100100 110110 100120 120120 130130 110110 100100 100100 110110 130130 120120 130130 110110 000000 100100 130110 120130 130130 110110 100100 120120 130130 130130 130130 120120 000000 110110 100120 100120 130130 120120 130130 120120 100100 100100 130130 120120 120120 120120 120120 110120 100120 100120 000000 000000 130110 000000 000000 130130 110110 120120 110120 100120 110110 110130 110110 100130 100100 130130 120120 130130 110110 120120 120120 120120 120120 100100 100100 100100 100100 130130 110110 130130 110110 110110 120100 130130 130130 100130 100100 120120 110130 120120 110110 120120 100100 100100 110110 000000 100100 100100 000000 130130 100130 120120 100120 130130 110110 100120 120120 100120 120120 120120 130130 120120 130130 130130 100100 130130 100120 120120 130130 120120 120120 120120 100100 110120 000000 120120 120120 130130 130130 110130 120120 100130 100100 100100 100100 130130 130110 110110 130110 120120 110110 110110 000000 130130 130110 100100 130130 130130 120120 100130 100120 100110 130130 110130 130120 120120 130130 130130 100100 130130 110110 110110 100100 120120 130130 130130 120120 100100 110130 130130 000000 130130 110110 110130 130130 130130 110110 120120 130100 110130 110110 130110 120120 130130 130130 130130 100120 130130 110110 130130 100100 130130 100110 100100 120120 110110 100100 120120 120100 000000 130130 130130 130130 110110 110130 110110 100100 120120 120120 120100 120120 000000 100100 100120 000000 120100 100100 110110 130110 120120 100100 100120 130130 100120 120120 100120 110110 130130 120120 110120 130130 110110 100100 130130 120100 120100 130130 100120 000000 120120 100100 120110 110110 100100 130130 100120 120100 120120 120120 110120 100100 120120 120120 130110 100100 120120 120120 120120 100100 110110 110130 100100 110110 000000 110130 120120 130130 120120 120120 110100 130130 100120 130130 120120 110130 100100 120120 000000 120120 130120 130130 100100 130120 130130 110110 100100 130130 130130 120120 110110 120120 130130 110130 100100 000000 130130 130130 120120 000000 000000 120120 110110 100120 120120 120120 120120 120120 110110 100100 130130 110110 120120 000000 130130 130130 130130 130130 130130 100100 120100 130130 110130 120120 120120 120120 130130 100100 110130 110110 120120 120120 120110 130110 120120 110120 120120 130110 120110 100100 130130 130130 100120 130130 100100 110130 120120 000000 000000 130120 120120 130110 100100 100130 100100 120130 100110 130130 120100 000000 120110 130130 100100 130110 120120 000000 110100 120120 110110 130130 100100 130130 120130 130130 130130 100120 130130 000000 130130 100100 120120 130130 110130 130130 120120 110120 110130 110110 000000 130130 100100 100130 130130 110130 110110 130130 000000 000000 120100 110110 120120 130130 000000 110130 120100 120120 100100 110110 100100 110110 110110 110110 130130 120120 130100 100120 120120 130130 110110 100120 120120 130130 130130 130130 100120 130130 120120 100100 120130 110110 130130 000000 110120 100100 120120 110130 110110 000000 120120 130130 120120 120120 100100 100100 110110 100100 110110 130130 100100 110110 120120 130130 120120 100130 100100 120100 130130 000000 120120 110110 120120 100100 100100 110130 110130 110110 120120 130110 130130 130130 120120 130130 130110 120130 130130 000000 130130 130130 120120 120120 100100 110110 120120 100100 100120 110110 130130 000000 000000 120120 130130 130130 130130 100100 000000 110110 110110 110120 000000 130130 120120 130130 000000 100100 100100 130130 100100 130130 100100 120120 000000 120120 130130 110110 100120 120110 100100 120120 100100 120120 120120 130130 120120 100100 130130 100100 130130 100100 100100 120120 120120 110110 100100 110130 130130 000000 130130 110110 100100 100100 100100 120120 110110 110110 120120 130130 100100 130130 120120 130130 110110 100100 100100 100120 110110 100130 100100 130130 100100 110130 120120 100100 120120 130110 120120 100100 130130 110110 130130 100100 120120 120120 130130 130130 120120 110110 120120 110130 130130 100100 120120 130130 120120 130130 110130 120120 100100 130130 110110 130130 120110 100120 130130 100100 110110 120120 130130 100120 120120 130130 100100 130130 120120 120120 130130 110110 110110 120120 120100 100100 120120 130110 120120 120100 100100 110110 100100 130130 130130 120120 120120 100100 100100 120130 130130 100100 120120 100100 130130 100100 100100 110110 100100 120120 130130 100120 000000 110120 110110 110110 130130 130130 130120 120120 100100 130100 130130 110110 110110 130130 130130 130110 130130 120120 110110 100100 110110 110110 130130 120130 130130 130130 120120 110110 120120 130130 110130 130130 110110 120120 120120 120120 110110 110110 120120 110110 120110 100100 130110 130130 100100 120120 110130 100100 130130 130130 130130 130130 120120 130130 130130 100120 110110 120120 120120 130130 110110 130130 120120 110130 130130 120120 110110 130130 100100 000000 130130 100100 110110 130130 130130 130130 130130 110110 110110 130130 120120 130130 120120 120120 000000 130130 110110 110110 000000 100100 110110 130130 130130 110110 100100 130130 000000 130130 110130 130130 130130 130130 110110 110110 100120 120120 110110 120120 120120 100120 130130 120120 110110 000000 120120 110110 120120 130130 130110 120120 130130 130130 120120 120120 130130 110110 120120 100100 100100 130130 130130 100100 120120 130130 100100 130130 100100 000000 100100 100100 100120 100100 130130 120120 130130 130130 120120 100100 110110 130130 110120 100110 120120 120120 100120 130130 120120 130130 130130 100100 100100 130130 130130 120100 120120 130130 130130 110110 130130 120120 100130 120120 110110 110110 100120 120120 130130 100100 110130 120120 100100 100100 130130 120100 110110 120100 120120 110130 120120 120120 120110 110110 100100 000000 110130 120120 110130 110110 000000 120120 130130 120120 100100 100100 110110 110130 130130 000000 110110 100100 120120 130130 100120 120120 100120 120120 130130 110110 100100 000000 100100 120130 130130 100100 130130 120120 120100 100130 120120 100120 120120 130130 000000 120110 120120 120120 120120 100100 100100 120120 120120 130110 120100 120120 130130 130100 110130 120100 120120 110110 110110 110110 110110 130120 100120 100100 120120 130130 110110 100120 120120 130130 130130 110110 120120 100110 130110 120120 120120 100120 100100 000000 120120 110130 120120 120100 100100 100100 100100 110110 110110 120120 120100 110110 100100 120120 100120 120120 130130 100120 100100 120120 130130 100100 120120 100100 110130 100100 110110 100120 000000 120100 130110 130130 120120 110110 130130 100100 120120 120120 130130 110130 110110 120120 100100 120120 120120 120120 120120 130130 120120 110110 130130 100100 120120 130130 110120 130130 100120 130130 130130 130130 100110 120120 120120 100100 120120 130130 130130 110110 120120 100100 130130 110130 120120 100100 130130 100100 110110 110110 100130 130130 130130 100100 110110 110110 120120 120120 130110 100130 110110 120120 120120 120120 120120 000000 120120 110110 120100 120100 000000 130130 100100 100100 100120 100100 120120 130130 120120 100130 120120 000000 120120 130130 000000 130130 000000 120120 110110 120120 130110 130130 100110 110120 120120 130130 130130 120120 120120 110110 110110 130130 120120 000000 100120 100120 120120 120120 110110 120120 110110 130130 120120 130130 130130 120120 100100 100100 110130 000000 130130 120120 110110 110130 120100 130130 110130 130130 110100 120120 130110 110130 100100 120120 120120 110110 000000 120120 110130 120120 130130 100100 000000 120120 130130 120120 130130 120120 130130 110120 110110 120100 120120 130130 100100 120120 130130 130130 120120 110110 000000 120120 120120 110120 130100 000000 100120 110110 110130 110110 110110 130130 100120 100120 120120 120120 110110 130130 110110 110110 110110 130110 000000 000000 120100 130120 100100 110100 130110 130130 120120 120120 130130 130130 120120 130130 130120 130130 130130 100100 110130 110110 000000 100120 120100 120120 110110 120120 130130 110130 120120 110110 110110 120120 110130 120120 000000 120120 120120 130130 130130 130130 110110 100100 130130 100100 130130 000000 110110 110110 110110 120100 120120 120120 000000 100100 110110 130130 130100 100120 120120 120120 100100 130110 120120 110110 000000 130130 130130 110110 120120 100100 110110 120120 120120 130130 120120 110110 120120 130130 130130 110110 130130 130130 110110 110110 100130 100100 120120 000000 100120 130110 100120 130130 120120 120130 130130 100100 120120 100100 000000 110130 100100 120120 120120 100100 120120 130130 130130 110110 130130 100100 130130 110110 130130 100100 120120 120120 120120 000000 130130 120120 120120 120120 110110 130130 120120 120120 130130 120120 120120 130110 120100 120120 130130 130130 120120 120120 110110 120120 120120 000000 100100 130110 130130 120120 130130 120120 110110 120130 000000 130130 120120 130130 110110 130130 120120 120120 100100 100130 130130 130130 130130 130110 100100 100130 120120 130130 120120 100120 130130 100100 130130 100100 100120 100130 100100 120120 110110 110110 100100 110110 120120 130130 110110 110110 120120 120120 120120 100110 120110 120120 130130 130110 000000 130130 130110 130130 120100 100100 100100 110110 130130 130130 130130 130110 100100 120120 130130 100100 100100 130130 110110 120120 100120 110110 130110 120110 120100 120120 110110 110110 130130 000000 120120 110110 120120 120130 120120 100100 120120 100100 110110 110110 120130 130130 110110 130110 100120 110110 110110 100120 120120 110130 110110 110110 120120 130130 120120 100120 120120 120120 100120 120130 130130 100100 110130 110130 100100 120120 100100 110110 130130 130110 100110 130130 130130 110110 130110 130130 110130 120120 100100 100100 100100 110130 000000 120120 110130 120120 120120 130130 120120 110110 130130 110110 110110 130130 000000 120100 130130 100100 130130 120120 130130 120120 130130 130130 100100 100110 110110 110110 000000 110110 120100 110110 100100 000000 110130 100100 120120 120120 100120 120130 130110 130130 130130 130130 120120 130110 130130 130130 120120 120120 100100 110110 100100 120120 130130 000000 130130 120100 110130 120120 120100 100130 100100 130130 120120 110110 000000 120120 120120 120120 120120 130110 120120 100120 110110 120120 110130 110130 130130 130130 120120 100120 100100 130130 000000 130130 110110 110110 130110 000000 120120 110110 110110 120120 120120 100100 110130 130110 110110 120120 110110 120120 100120 100100 120120 000000 120120 120120 110130 120120 130130 000000 130130 100100 100100 000000 120120 120120 110110 110130 110130 130130 110120 130130 000000 120120 110110 120120 130130 120110 000000 100130 120100 130120 120120 000000 110110 120120 110110 110120 120110 130130 120130 130130 130130 100100 110110 000000 120120 100100 110110 100100 130120 110110 000000 130130 130130 000000 100100 100100 110110 110100 130130 120120 110110 130130 100100 120120 120120 130130 130130 110110 130130 120120 110130 130130 100100 130130 110130 130130 110130 110110 130130 120120 120120 100100 110130 000000 120120 130130 100130 100100 130130 120120 130100 120120 120120 000000 120120 110130 120120 100100 100100 120120 120120 100100 120120 110110 120120 130130 100130 100120 000000 120120 130100 130130 130130 130130 120120 130130 130130 130130 130130 110130 130130 100110 110110 110110 000000 100100 120110 120120 000000 100100 120120 110110 110130 110110 120120 120130 110130 130130 120100 130130 100100 120120 100100 120120 120120 120100 120120 000000 120120 120120 130130 120120 100120 100100 100120 000000 120120 120120 120110 130130 100100 130130 120120 120120 130130 120120 130130 130130 100120 100120 100120 130130 120120 130130 000000 130130 100120 100120 000000 130130 100120 130130 110110 120120 100130 110130 130130 120120 100100 130130 130130 130130 120120 130130 100100 120120 130130 120120 120100 130130 110120 110110 110110 130130 100100 120120 100100 130110 100100 110110 130120 130130 120120 110130 130130 120120 000000 110110 130130 000000 120120 130130 130110 120120 000000 120100 130130 100100 100130 000000 110100 130130 120120 120110 110110 130130 100100 120120 120120 130130 130130 100100 130130 110130 120120 100100 130130 120120 110100 130130 100100 130130 130130 130130 120120 000000 100100 100100 110110 120120 110130 000000 100100 130110 100130 130130 120120 000000 120120 130130 130130 000000 120100 100100 000000 000000 110110 120120 130130 100120 120110 130130 130130 110110 120120 120120 120120 110130 110130 110110 000000 100100 120100 110130 120120 100120 100100 120120 100100 130130 130130 130110 110110 100100 120120 100100 100100 100100 110110 100100 120120 120120 130130 130130 130130 120100 130130 100110 110110 100100 130130 000000 000000 100120 130130 120120 120120 120120 120120 100100 130130 120120 100100 130130 100100 120120 130130 100100 120120 130130 130120 100100 100100 110110 100120 110110 100100 000000 120120 120120 130130 130130 120120 110110 100120 110110 130130 120120 130130 120120 130100 130130 130100 120120 110110 130130 130130 130130 130130 120120 000000 130130 110110 110130 100100 130130 110130 120110 120120 110110 100100 130130 130130 120120 120120 100100 100100 120120 120120 130120 130100 130130 110110 130130 120120 130110 100100 120120 100100 120120 110110 130130 100120 120120 100120 130100 110110 120120 130130 100100 110110 130130 130110 130130 120120 130130 120120 120120 120120 120120 100120 110110 130130 110130 120120 110110 110110 100130 120110 130130 100120 100120 100120 130130 000000 130130 130130 110110 110110 130130 120120 120120 130130 130130 120120 130130 100100 110120 130130 120120 100120 130130 110130 110110 120120 130130 120120 120120 120120 110110 100100 110130 000000 120120 110100 100120 130130 120110 110110 110110 120120 100100 120120 130130 100100 100120 100120 110110 120120 120120 130130 130130 130130 120120 000000 120120 130130 110110 130130 130130 120120 100100 100120 120120 130130 100130 120120 110130 130110 120120 130130 120120 120120 110110 120120 120120 120120 130120 110130 000000 110130 110110 110110 130130 120120 100120 000000 130130 120120 100100 120120 000000 100100 130130 100100 120120 000000 130130 100100 110110 130130 120100 100100 120130 120100 110130 100100 120120 110110 120100 130130 110110 100100 130130 130130 120120 110110 000000 120120 110110 130130 130130 130130 130130 130130 120120 000000 120120 120120 130130 110130 000000 110110 110110 130130 100100 130130 130130 130130 100120 120120 100100 120120 130130 000000 100100 100100 120120 100100 100120 120120 120120 100120 100130 000000 100100 110130 120120 120120 120110 120130 130130 130130 100100 100100 100100 130110 100100 110130 120120 120120 110130 100100 110110 130130 000000 110130 100100 110110 110110 120120 110130 120120 120100 130130 100100 130130 120120 120100 120110 000000 100100 110110 100100 120100 130130 120130 130130 130130 000000 120120 000000 110110 120120 130130 120100 000000 100100 110110 000000 130130 120120 120120 120120 100100 110110 130130 130130 110110 130130 110130 110110 120120 110130 130130 100100 130130 100100 000000 110110 110110 120120 130130 120100 120120 120120 110130 120120 110110 130130 110110 110110 130130 100120 120120 100100 000000 130130 100100 110130 120120 000000 100120 130130 110110 120120 110130 130130 110130 120120 120120 130130 100110 100100 130130 130130 120120 130130 100100 130130 130130 130130 130110 100100 130130 130130 120120 130130 130100 130130 100100 130130 130120 130130 120120 120120 120120 130130 100100 130130 130130 110120 120120 130130 120120 110110 120110 100100 110130 100100 000000 120120 120120 120120 120120 130130 100100 130130 100100 100100 130130 130130 120120 120120 120100 110110 130130 000000 120120 130110 120120 110130 100100 120120 130130 120120 110110 100100 120120 120100 130130 100100 110110 120120 100100 120100 100100 130110 110130 100100 100100 100100 120120 120120 130130 110110 110110 100120 110130 100100 100100 120120 100100 000000 130130 110130 110110 110110 130130 110130 130110 120120 110110 100120 100100 120120 110130 130130 130130 000000 110110 000000 130110 120120 000000 130130 100100 110110 100100 000000 130130 120120 130130 120130 110120 120110 110110 130130 130100 130130 120120 100120 100100 100120 130130 120120 130130 120120 120120 000000 110130 130130 120120 120120 110130 130130 110110 110120 130130 110110 130130 130120 130130 100120 000000 110110 110110 100100 120120 130130 100100 130130 130130 110130 100100 120120 130130 120120 120120 100100 130130 130130 100100 120120 120120 130130 130120 100100 100120 130130 120120 130120 130130 100100 120120 120120 000000 100100 110110 100100 100100 100120 120120 100120 110110 130130 120100 110130 100100 100120 000000 100100 000000 130130 130130 120120 100100 130130 110100 110110 000000 110110 100100 120100 130130 100120 130100 110110 100100 110130 000000 120120 000000 120120 120120 100100 130110 100120 120120 130130 130130 120120 100100 120120 120120 100100 130130 110110 120120 110130 130130 120120 120120 110110 130130 120120 120120 130130 120120 130120 120120 110110 130130 110130 120120 000000 100100 120100 120120 110110 100100 110110 130110 120120 100100 000000 120120 110130 120120 100100 120120 120120 100100 130130 100100 100110 130130 120100 110110 120120 130130 120120 100100 110110 130130 130130 130130 130130 130110 110110 130110 100120 120120 130130 130130 130130 110120 120120 120120 100100 130130 120100 100100 120120 110110 120100 130130 120120 120120 110110 110110 130130 110110 120120 100100 130110 110130 120120 130130 130110 100100 120120 120120 130110 120120 110130 130130 120120 120120 000000 100120 100100 130120 130130 120130 120120 100120 000000 120120 110110 000000 110110 120130 100100 120120 130130 110110 130130 100100 130130 000000 000000 130130 000000 120120 130130 130130 130120 000000 120120 130130 130130 130130 130130 120100 130130 100120 110110 110110 110110 120120 120120 100100 120120 120120 000000 110110 120120 110110 110110 120120 130130 120120 130130 100100 130130 100100 120120 130130 120120 120120 120100 120120 130130 130130 120120 000000 100100 120100 100120 100100 120120 100120 100100 100100 100100 130130 100100 120120 110110 130130 100100 100120 110130 120120 100130 120120 110110 000000 120120 130130 120120 120120 120120 130130 130130 110110 000000 130130 100100 100100 130130 000000 130130 130130 110130 000000 110110 120120 110130 120120 120120 000000 120120 120100 120120 000000 110130 120120 130130 100100 100120 120120 110110 130130 130130 130130 130130 120120 130130 120120 130130 100100 110110 100100 120120 130130 130130 130130 130130 120100 120120 130130 100100 120120 110110 110110 130110 100100 130130 130130 120120 000000 130130 100100 000000 110130 120120 130110 120130 110110 100100 120120 100100 120130 130120 110130 130130 130130 120120 120120 110110 120120 100100 130130 120120 130130 000000 120130 130130 120100 130120 120120 130130 110110 110110 130130 110110 130130 120110 110110 130130 110130 130130 130130 120120 120120 100120 000000 130130 130120 100100 120120 130130 100100 130130 120130 130130 110110 120120 100100 130130 100100 130100 100100 120120 110130 130130 110110 100100 110110 110110 120100 120120 110110 130130 100100 110110 100130 120120 120120 120120 130130 100100 000000 110110 110110 130130 110110 130130 110110 100100 100100 130130 110110 130130 000000 120120 130130 110110 130130 000000 110110 110110 130130 120120 110120 120120 130130 130130 100120 130130 130130 130130 130130 100130 120120 130130 120120 120120 110110 120110 110110 110130 110110 100100 100100 110130 120120 120120 130130 130130 110110 110110 130130 110120 120120 120100 110110 120120 110120 130120 120120 000000 110110 000000 130130 110110 110110 000000 100100 120120 120120 130130 130130 110110 120130 100120 100100 120120 130130 130130 110130 000000 120120 000000 100100 110130 100120 000000 100100 120120 120120 120120 110110 130130 120120 110130 110130 130130 100100 130130 130130 130130 100100 100100 120120 100120 130130 100100 130100 120120 110130 100100 000000 100100 110110 130130 110110 110110 100100 100100 120120 100100 110110 120120 100100 100120 100100 130130 110110 110110 130130 130130 100100 130130 130130 120120 100120 120120 130130 110110 120100 120120 100100 110130 100100 130130 100100 110110 120120 120120 130130 110110 130130 100120 130100 120120 110110 120120 110110 130130 100100 110110 100100 120120 000000 130130 100100 100100 100120 000000 120120 110110 110110 110110 120120 130110 110110 100120 130130 120110 110120 120120 130130 000000 130130 100120 100100 130130 130120 110110 130130 100100 130130 100120 120120 100100 130130 000000 110130 120120 130130 130130 130120 100100 110130 000000 130110 100100 000000 130130 100100 130130 110110 100100 120120 100100 130130 110110 130130 110100 130130 110120 100100 110120 110130 120110 120120 110130 110110 130130 100120 130130 100120 130130 100100 110110 130120 130130 100100 000000 100100 120120 110110 120120 120120 100100 120120 130100 120120 110110 120120 100100 110110 130130 100100 130130 130130 100120 130130 120120 130130 130130 100100 110110 000000 110110 120120 110130 110130 120120 130130 130130 110110 130130 120120 110110 120120 130130 130100 110110 130130 120120 130130 120120 130130 120120 000000 100120 100100 120120 100100 100100 120120 130120 110130 100100 120120 130110 120130 120120 100100 000000 120120 120120 130130 120120 000000 130130 120130 100100 000000 120120 100120 120120 100110 120120 120100 130130 130130 120120 110130 130130 110130 100100 120120 110130 100100 100100 130130 100120 130130 120130 130110 120120 120120 120100 000000 000000 130110 110110 120120 130130 130130 100100 120120 100120 000000 120120 130110 120120 120120 100100 110130 120120 110110 110130 130130 120120 130120 100120 130110 120120 130130 120120 100100 130130 130130 100100 100120 130110 000000 130130 130130 130130 100120 120120 120120 110110 000000 000000 120120 110110 100100 130130 130130 100100 120120 100120 120120 100100 110130 110110 100100 130110 110110 120120 120120 130130 100100 130130 130130 120120 130110 100110 120120 110110 100120 130130 130130 130130 120120 100100 110110 110110 130130 110110 130130 100100 120120 130130 110130 120110 130110 100100 120120 120100 100100 130130 120120 130130 130130 110110 130130 120120 110110 100120 120120 130130 110110 130130 100100 130100 130130 120120 130130 130110 130130 130130 120120 100120 120120 100100 000000 120120 130130 130130 120120 000000 130130 120120 130130 120120 130130 130130 110130 120120 100100 110110 110110 120120 110110 110120 100100 130130 110130 120120 130110 120120 120100 130130 120120 110110 130130 000000 110130 130130 110110 110110 130130 130130 110130 120120 110110 120120 120100 100100 100100 110110 120120 130130 130130 100120 130130 120100 120120 130130 130120 130130 100100 120120 100100 110130 110110 130130 130130 100100 130130 100100 120130 120120 100100 120120 120120 120120 100100 100100 120120 100100 110130 130130 110130 110110 100100 110110 130110 120120 120120 130130 110110 110130 120120 110110 100100 130130 110130 110110 110110 120120 100100 120120 120120 100120 100120 120120 100120 100100 100100 130130 110110 100100 110110 000000 130130 120120 120130 100100 130120 000000 100100 000000 130130 100100 120120 130130 130130 120120 120130 120110 130130 000000 120120 110110 130130 120120 130130 110110 110110 100120 130130 120120 110100 130130 130130 120120 130100 110110 120120 110110 130130 130130 110110 120120 130130 110110 100100 110110 120120 100100 120120 120100 130130 110110 120120 130130 120120 000000 100100 000000 100100 120110 130130 110110 110130 110110 110130 100100 130130 130130 120120 110130 110110 130130 120120 000000 120120 100120 130130 120120 130130 100100 130130 130130 110120 100100 130130 120100 120120 120120 110110 100120 110100 120120 130130 120120 120120 110110 000000 120120 110110 100100 110110 130130 110130 130130 100100 120120 130130 130130 110110 130130 120120 130110 110110 130100 130130 100120 110110 130130 120120 120120 120120 110130 100100 130130 130130 120120 120130 120120 000000 130130 120130 120120 100100 110110 100100 110110 110120 100120 120120 120120 100100 130130 120130 120120 100100 130130 130130 110130 100100 120120 100120 130130 130130 130130 110130 130130 110130 100100 130130 100100 120110 110110 100110 100100 120130 120120 120120 110110 100100 100100 110110 120120 120120 130130 100100 110110 120120 120120 120120 120120 000000 130130 120120 130130 130130 120120 000000 120120 100100 130130 110110 100100 100100 130130 130130 120120 130130 130130 100130 110110 000000 120120 120120 000000 130130 100100 120120 120100 110110 120120 120120 000000 000000 130130 130130 130130 100100 130130 100100 110110 130100 100120 100100 100100 110110 130130 130130 000000 100100 110110 110130 110110 110110 120120 100100 110110 120120 110130 130130 100120 100120 130130 130130 100130 110110 120120 130130 120120 130130 100130 130110 120120 100120 120120 130130 100100 130130 120120 120120 120120 130130 110130 120120 120120 120100 130130 120120 110110 130130 100100 120120 120120 120120 130130 110130 100100 130110 130130 100100 130130 120120 110110 120120 130130 120120 120100 120120 120120 100120 130130 130110 120120 100100 120120 100120 100110 130130 130110 120130 110130 100120 120120 120120 120130 120120 130130 120120 130130 110110 130130 130130 130110 130130 110100 130130 110110 120120 120120 110110 100100 120120 120120 120120 110110 110110 120120 120120 110110 120100 110100 120100 120120 130130 100100 000000 130130 130130 120120 110120 120130 120100 100100 110110 130100 100100 110110 100100 130130 120120 100100 110110 130130 120120 110110 130110 100100 130130 110110 120120 110130 100100 100120 000000 110130 130130 130110 110110 000000 130130 130130 130130 120120 000000 120120 120120 120120 130130 120130 130130 130130 120120 130130 120120 120120 130130 120120 000000 130130 110130 110110 000000 130130 120120 130130 100100 130130 120120 120130 110110 130130 120120 100120 120120 100100 110110 130130 000000 120120 120120 110130 120120 120130 130130 130130 110110 120100 110110 130130 100120 000000 000000 110110 100120 120120 130130 110130 110110 110110 130130 120120 120120 100100 130130 100120 130130 130130 130130 000000 120120 120120 110110 110120 130110 130130 120120 100120 110110 110110 130130 110130 100100 100100 130130 120120 130130 130130 110100 130130 130130 100100 120120 100100 130130 110110 130130 100120 100100 100100 110110 100120 100100 100100 130100 120120 120120 130130 110110 100120 130130 100100 120120 120120 110110 120120 000000 110110 130130 110110 120120 110110 100100 100100 120120 000000 120120 110130 120120 110110 120120 110130 130130 130130 100100 130110 110110 100100 130130 000000 130130 130130 110100 110110 120120 130130 120120 100100 130130 130130 100100 110110 100100 110110 110110 100100 130130 120120 120120 100100 000000 120120 110110 130130 120120 110110 120120 130130 110110 130130 110130 120120 120120 100100 110110 000000 110130 120120 110130 130130 130130 110110 000000 130130 110120 120120 000000 100100 130130 120120 120120 130130 120100 120120 120120 000000 120120 100100 000000 120120 120130 130130 110110 110130 130130 110110 120120 120120 120120 100100 100100 110110 100100 120120 100100 120100 100100 100120 130110 120120 000000 120120 110110 120120 120120 120120 100100 130130 000000 000000 100100 110110 100100 130130 120100 000000 120120 100100 130130 120120 120120 100100 100100 120120 130100 120120 130130 110130 130130 110110 110110 100120 100100 110120 130130 120100 130130 130130 130130 120120 120120 130100 110110 130130 120120 130130 120120 120100 110110 110110 130130 110110 120120 100100 110130 130130 110100 130130 130130 100120 110110 130130 110130 100100 100120 000000 120120 120120 110130 110110 100120 100120 120120 110110 110110 130130 110110 130130 100100 110110 120120 000000 130130 130130 110110 000000 100100 120120 120120 110110 110100 120120 100100 130120 120120 130130 120100 120120 120120 120120 120120 110110 130130 120120 100100 120120 120120 120100 130130 000000 120120 120120 130130 100100 130110 110130 130130 120120 100100 110110 130130 000000 100110 120120 100120 110110 120120 100120 100120 100100 000000 120100 130130 100100 120120 130130 120100 130130 100120 120120 000000 000000 120120 130130 110120 130120 110110 110110 100130 000000 120120 110130 120120 120120 110130 110110 110110 120120 120120 120120 120120 120120 120120 110130 120120 110130 110130 120120 130130 110110 100120 120120 130130 000000 100120 110110 100100 120120 120120 130130 120120 100100 110110 120120 110110 130130 130130 120120 130130 130130 110100 130130 130130 110130 130130 100100 130130 110130 110130 110110 000000 110110 000000 100100 130130 120120 100100 130130 100100 000000 120120 110100 130110 120120 110130 130130 130130 130130 130110 120120 130130 120100 130130 130130 120120 000000 120120 100100 000000 130130 110120 120120 110130 130110 110130 110120 130130 000000 130130 130130 120120 130130 130130 130130 130130 100100 120120 120120 110110 100100 100100 130130 120120 100120 130130 110100 120120 120120 120120 120120 130130 110110 120120 110110 130100 120100 000000 120120 100120 100100 000000 130130 110110 130130 130130 130130 110120 110130 130130 100100 130130 110130 120120 120120 100100 110110 130130 120120 100100 000000 110110 120120 120120 120120 120120 110110 130130 120100 130130 120120 120100 120120 130130 110120 130130 100100 130130 110110 120120 130130 130130 100120 120120 120120 120120 120100 100100 110110 100100 100120 110110 000000 130130 130130 100100 000000 130130 110110 120120 100100 000000 120120 130130 100100 130130 120120 130130 120120 120120 120120 130130 130130 120120 120100 120120 120120 100110 110110 130130 130130 130110 100100 120120 110110 100100 120120 120120 110110 100100 120120 100100 120120 130130 100100 130130 120120 130100 120120 120100 120120 120120 120120 000000 110110 110130 110110 100100 120120 120120 100100 110130 000000 100100 100100 100110 130130 110120 130130 120120 120120 000000 120120 130130 110110 120120 130130 110110 120120 120120 110130 120120 100100 120120 130130 100100 110110 130130 120120 100110 120120 130130 120120 130130 000000 120120 100100 120120 120120 130130 110110 130130 000000 130130 100120 100120 100120 130120 130130 100100 120120 110110 120120 120130 110110 110110 120120 130130 120120 100100 100100 120120 120130 130130 120120 100130 110110 120120 130130 120120 110110 120100 120100 000000 130130 120120 130130 110110 110110 130130 130130 130130 110110 130130 120120 120120 110110 110110 100120 120120 130130 120130 120120 100100 100100 130130 120120 120100 120120 130130 110110 120120 120120 130130 130130 130130 130130 120120 110130 100100 110110 130130 110130 000000 100130 110110 120120 120130 100100 110110 130130 120120 110110 120120 130130 110110 100100 110110 120120 130130 130130 120120 130130 120120 120120 100100 120120 110110 130130 130130 130130 100120 110120 110110 120120 100100 110110 110110 130130 100100 120120 110130 120120 120120 110110 130130 130130 110110 120120 120100 130130 100100 100120 100100 130130 130130 120120 130110 120120 120120 120120 120120 130110 110110 120120 130110 120120 130130 000000 100120 110130 120120 100130 100110 130130 130130 130130 130130 000000 100120 120120 130130 120120 130130 130130 130130 130130 120100 120120 130130 130130 130130 120120 110120 130130 110130 120100 120120 130130 130130 130130 120100 110130 120120 120120 130130 130130 120120 130130 100120 120100 130130 000000 120120 120100 120120 130130 100100 120120 120120 130130 130130 120120 100100 100100 120110 130130 120120 130130 120120 120120 100100 110110 120100 120120 110110 000000 130110 120120 130130 100110 120120 120100 120120 130130 110130 130130 100100 130130 130130 130130 100100 120120 120120 110120 120120 110110 130130 120120 110110 100100 130130 120120 130130 120120 130130 100100 120120 110110 100120 100100 100120 100100 100100 130130 000000 100120 120120 130130 130130 000000 130130 110130 130130 130130 130130 130130 130130 120120 130130 100100 120120 120120 100100 100110 100120 120120 130130 130110 130130 110110 130130 110100 130130 100110 100100 120120 130130 110110 110130 130130 120120 110110 100120 120120 120110 130130 120120 130130 100100 100100 110130 110100 110110 110130 130130 110110 110130 130130 100100 130130 120120 130130 130130 110110 130130 130130 110110 130110 120120 130130 000000 100100 130130 110110 120120 100100 100100 120120 120120 120120 110110 130130 130130 120120 120120 130130 130130 000000 110130 130130 120120 120120 130130 130130 130130 130110 120120 120120 120120 110110 120120 120120 110110 100100 120120 130130 130130 120120 120120 110110 100100 120120 110110 100100 130130 110130 120120 100120 130130 110110 110130 130130 130110 110110 120110 120120 110130 130130 120120 000000 130130 110110 130130 100100 130130 120120 000000 120120 100120 130130 100100 120120 130130 130130 110110 100100 110130 130130 100100 100100 120120 130130 120120 100120 130130 100100 130110 120120 120120 130110 120110 120120 120120 120120 000000 120120 130130 120120 110110 110110 100100 130130 130130 120120 120120 120120 120100 100100 130130 110110 120120 130130 100100 100120 130130 130130 130130 100130 120120 110130 130130 110120 120120 120120 110130 110130 110110 120120 130130 130130 100120 130130 120120 120120 120120 120120 120120 130130 100100 120130 130130 130130 110110 130130 130130 100100 110120 130130 130130 100120 130130 120120 130130 130130 120120 120100 130130 130130 100100 120120 120120 100100 120120 120120 130100 110130 130120 110110 110110 120100 100120 120100 120120 130130 110110 120120 100120 100120 120120 120120 110110 120120 100100 130110 110110 130130 120120 130130 100110 100100 120120 120100 130130 110130 130130 130110 130110 130130 120120 120100 130130 120120 120120 130130 120100 120110 100120 130130 100100 100100 130130 120120 120120 110110 130130 120120 120120 130130 000000 120120 000000 110110 100100 120120 110130 120120 130130 000000 130130 130130 100120 130130 130130 110110 120120 100100 100100 110120 120120 120120 110130 120120 130130 120120 130130 120120 130130 120120 120120 110110 110110 100100 100100 100100 120120 120120 130130 110110 110110 130130 120120 110110 000000 100100 100100 130130 100120 130130 130130 120120 120120 100100 110110 120120 100100 120100 110120 130130 120100 000000 110110 130130 130130 110130 100100 120100 100100 120120 130130 110110 120120 130130 130130 130130 130130 130130 100120 120100 110110 110110 120120 120120 100100 130110 130130 100130 120120 120120 110110 130130 130130 110110 130130 110100 130130 120120 100100 120110 100100 000000 110110 130130 120120 120120 110130 130130 110110 130130 130130 130100 130130 130130 130130 100100 120130 110110 120110 120120 100100 120130 130130 120120 130130 120100 120120 100130 110130 120120 110110 000000 000000 130130 100100 130130 100120 120120 100100 120120 110110 110110 000000 120100 100100 100100 100120 130130 100100 130130 120120 130130 100100 130130 110110 130130 130130 130130 110110 110110 110130 120120 120120 100100 130130 100100 110110 120120 120120 000000 110110 120120 110110 130120 120120 120120 130130 120120 130130 130130 000000 130130 130130 100100 100120 110110 130100 110130 130130 120120 120100 120120 130130 110130 110110 130130 100120 130130 120120 120120 120120 100120 100120 120120 110130 100120 130130 120120 100100 110110 120120 130130 120120 130130 110110 130130 130130 100100 120120 100100 130130 120120 110110 000000 130130 130130 120120 130130 110120 110130 130130 120120 130130 110130 120120 100120 130130 120120 110110 130130 130110 110110 110110 120110 110110 130130 120100 120120 120120 130130 120120 120120 130130 120120 120120 100100 130130 120120 120120 130130 120120 120100 100100 130130 100100 130110 100120 130130 100100 120120 120120 120120 130130 000000 130130 100100 100120 100100 130130 100100 130130 130130 110110 120120 120120 110120 000000 110110 130130 110110 120120 110130 000000 120120 110110 100100 100100 120120 120120 100100 120120 120120 110130 100100 000000 120110 130130 100100 120130 130130 100100 120120 110100 000000 100130 110110 100120 130130 100100 130130 120120 130130 100100 120100 120120 110110 110110 110110 100130 000000 120120 100100 110110 120120 100120 120120 110110 110110 100100 120120 120120 110110 100100 000000 130130 120100 120130 120120 120120 100100 130130 110110 120120 110100 130130 120120 130100 130130 120120 120120 130130 130110 120120 120120 120120 110130 130110 110110 120120 000000 100100 130110 130110 100120 130110 110100 120100 120120 120120 130130 120120 110100 130130 120120 120120 110110 120110 120120 110110 130130 120120 110110 130130 130110 110110 120120 120120 120120 130130 130130 000000 120120 130130 120120 130130 110120 110110 120120 110110 000000 100130 120100 000000 130130 100100 130100 100100 120130 130130 120120 110130 130130 130130 110110 120120 110110 100100 130110 110130 100100 100100 120120 100100 120120 120120 130130 130120 100100 130130 120100 120120 110110 120120 000000 120120 120120 130130 120120 120120 120120 100120 000000 000000 130110 130130 130110 120120 100100 110110 130130 110110 130130 130130 130130 120120 120120 130130 110100 120120 000000 120100 110130 110130 130130 130110 100120 110110 100100 130130 100120 110130 120120 130130 000000 130120 100110 110110 120120 130130 120120 130130 130130 110110 130130 110110 120120 120120 120120 120120 130120 110110 110110 100100 110110 120120 110110 120120 100100 100120 130130 100100 130130 100100 120120 130130 120120 120120 110120 130130 120130 130130 130130 100100 110120 100100 100100 120120 110110 100100 120110 130130 120120 110110 000000 110110 120120 100100 000000 110130 000000 000000 100120 120120 130130 100100 120120 110110 130130 110110 130130 100100 120120 120120 000000 100100 100120 130130 100110 120120 100110 120130 100100 100100 100100 130130 130130 110110 120120 100100 000000 120120 110110 130130 130130 120120 100100 100100 120100 130130 130130 000000 000000 120120 130130 100120 100100 120120 000000 120120 120120 130130 130130 110110 130130 120100 130130 100100 000000 100100 120120 110110 110130 100100 130130 110110 110110 100100 130130 130130 110110 000000 130130 110110 110120 100100 120120 130110 110110 120120 100100 100100 110110 120120 110130 100100 110110 120100 120100 110110 100120 120120 120120 130130 130130 130130 130130 120120 100120 100120 130130 120120 120120 130130 110100 130130 130130 120120 130130 120120 110110 130130 130130 120120 110110 000000 130130 130130 120100 100100 100100 120120 120120 110120 130130 120120 130130 100120 130120 120110 110110 100100 110130 120120 120120 000000 130130 110110 130130 130110 120120 120120 130130 120120 110110 110110 120130 130130 110110 100100 110110 130130 100120 000000 120100 110110 130130 120120 100100 110110 130130 130130 130130 100130 100100 110110 100120 100100 110130 100100 130130 120120 120130 100120 100110 130130 130130 120120 120120 130130 120120 110110 100100 110110 130130 110130 120120 130130 120120 120130 130130 120120 120120 100100 130110 120120 100100 130130 120110 130130 100100 110110 130100 130130 100100 100100 120100 120120 000000 120120 110130 100100 120110 130130 130120 130130 000000 100120 100120 130130 110110 100100 100100 130130 120120 130130 130130 110110 130130 120120 100120 130130 100100 000000 110110 130130 110130 110110 130130 120100 110110 100100 120120 120120 130130 110130 110110 120120 130130 110110 110110 130130 100100 130130 110110 000000 100100 130110 100100 110110 120120 100100 130130 100100 110110 000000 110110 110110 110110 130130 130130 100100 130130 130130 130130 110130 110130 120120 130130 100100 130120 120120 110110 120120 100100 130130 130130 100100 000000 000000 100100 100120 100120 130130 110110 130130 100130 100120 130130 130130 120120 130130 100100 110110 120120 120120 120120 100120 120120 120120 100100 120120 110110 110110 120120 100100 130110 110130 130130 110110 100100 130130 130130 100120 110130 000000 110110 120120 130130 130130 110130 130130 100100 110110 110110 130130 130130 110110 100120 130130 110110 120100 120120 130130 130130 120100 110130 120120 110110 100100 130130 130130 130130 120120 110110 130130 130110 100120 110110 130130 130130 110110 110110 130130 100100 130130 130130 100120 100100 120110 120130 130130 120120 130130 110110 110110 000000 110110 130130 100100 120100 120120 130130 120120 000000 100100 100120 120120 100110 120120 100100 110110 130130 120120 120120 110130 130130 110110 130130 130130 130130 130130 110110 130130 120120 120120 130130 120120 120120 110130 110130 100120 130130 100100 110110 120130 100130 120110 120120 110110 120120 120120 130130 130130 130120 120120 130130 100130 100100 110110 120120 120120 130130 100100 100100 110110 110110 100100 120120 120120 120120 100100 130130 130130 120120 120120 110110 120120 130130 100120 110110 110110 120120 130130 000000 130130 100100 100130 110130 110130 100120 100100 000000 110130 100100 130130 110130 100100 100110 100120 110110 110110 000000 120120 110130 100100 110110 120120 120120 120120 130130 100120 110130 120120 110110 120120 100100 130130 130120 000000 100100 100120 130130 120100 110110 130130 120130 100100 000000 110110 130130 130130 120100 120120 120110 110110 120120 110110 120120 110110 110130 100100 120110 130130 000000 100120 120120 120120 100100 100120 120120 100100 120120 100100 120100 110130 130130 120120 120120 120120 110110 130130 110110 120120 100120 120120 130130 130130 110110 130130 100100 120120 130130 130110 120110 110110 100100 130130 110130 130130 130130 000000 100120 130130 100120 120120 130130 130130 110110 130110 100100 110110 000000 130130 130130 100100 130130 110110 000000 100100 110110 120120 120120 100100 120100 110110 120120 130130 120120 100120 130110 130130 100100 100100 130130 100120 110110 120120 110130 130130 130130 100120 130110 130100 100100 130130 100100 110110 130130 120110 100120 120120 110110 130130 110110 130130 110110 120120 110100 120120 120120 100100 100100 120120 100120 130130 130130 120120 120100 110110 130130 130130 000000 110110 130130 120120 100130 110110 120120 130110 120120 120120 110110 120120 100100 110110 120120 100120 110110 100120 110110 130130 120120 130130 130130 120120 100100 130130 120120 120120 120120 100100 110110 100120 100100 120120 100100 110130 100100 130130 130130 120120 120120 000000 120130 100100 120100 130110 120120 100100 110120 130130 110130 130130 130130 110110 110110 100100 100100 130130 120120 130130 120120 110110 130130 100100 130130 120120 110130 000000 100100 120100 100130 130130 000000 110120 130130 130130 100100 130130 110110 100100 120100 130130 120120 130130 120120 120120 110130 130130 130130 120100 100130 130130 110110 120120 100100 120100 120120 120120 110130 110110 000000 120100 120120 110120 120120 120120 130100 130130 110110 100130 120100 130130 130130 100100 000000 120120 110110 130130 130130 100100 100100 130130 110130 120120 120120 120120 130130 120120 130130 130110 120120 130130 120120 100100 120120 120100 110110 130130 130130 120120 120120 120120 130110 120120 110110 100100 120120 000000 000000 120120 100100 130130 130130 100100 120120 100100 130130 110110 100110 100110 130130 100100 100100 120120 130130 100120 130130 100100 120120 110110 100100 120120 110120 120100 120120 130130 130120 110110 120120 130130 130130 120120 100100 120120 120120 130100 120120 100120 110130 120120 130130 110100 120120 100100 130130 100130 100100 110110 000000 100100 130130 130130 120120 120120 100120 110110 130130 100110 120120 130130 100100 120120 100100 120100 130120 110130 120120 130130 110110 000000 120120 120120 100100 100120 100100 130130 120120 130130 100100 130110 100120 110110 120120 130130 130130 110110 130130 130130 130130 120120 130130 100100 100100 110120 110130 120120 000000 130130 130130 000000 130110 100120 120120 130130 000000 100120 130130 130130 130130 120120 120120 110110 100120 000000 120120 130130 120100 120120 130130 100100 100120 110110 110110 120120 130130 110110 120120 110110 000000 000000 110110 130130 130130 120120 130130 120120 130130 130130 120120 130110 110110 120120 130130 130130 130130 130130 110110 100120 130130 000000 100110 100100 130130 110110 100100 110130 130130 120120 100100 120120 130110 130130 130130 100100 110110 100100 110130 110110 110130 130130 130130 110110 130130 130130 100120 120120 100100 120120 110130 100100 100100 120120 100100 130130 110110 100100 000000 110110 110110 130110 000000 120120 130130 110110 110130 130130 110110 130130 120120 110110 100120 100100 000000 120120 130130 130130 100100 130130 120120 120120 100130 000000 130130 120120 120120 120120 120120 120120 110110 130130 120120 120120 110110 130130 130130 110110 120120 120120 130130 100100 120120 100120 120120 100120 100100 120120 100100 120120 130130 110110 120120 110130 120110 110110 120120 110130 100110 100100 130130 120120 120120 120120 130130 110100 120120 000000 120120 120100 100130 130130 110110 120120 120120 110110 120120 100100 110110 130130 130130 120120 130130 120120 100120 130120 130130 100120 130130 130130 130110 120120 130130 110110 120120 100100 100100 000000 130130 100100 100100 100100 120120 100120 130130 100100 100120 110110 110130 130130 120120 110110 130130 120120 100120 130130 130130 120120 120120 110110 130130 100120 130130 110120 120120 130130 120120 120120 100100 120120 130110 110110 100100 120120 110110 130130 120110 100100 130130 130130 110130 130130 130130 110110 110110 120120 130130 120120 120120 110110 120120 120120 110110 120120 130130 100100 110110 120120 110110 110110 000000 100110 130130 100100 120100 130120 130130 120120 100100 000000 120120 120120 100110 120120 130130 110110 110110 100120 000000 120120 100100 110110 130130 110110 120120 120120 130130 130130 100120 110110 130130 110110 110110 110130 120120 130130 130130 110110 110110 130130 120120 130100 110130 130110 120120 110120 120120 130130 110110 000000 130130 100120 120120 130130 100120 100120 110110 120120 120120 130130 100100 130100 120120 110110 100130 120120 130110 120120 100100 100100 120120 130130 100100 110110 130130 130130 130130 110110 120120 120100 100100 100120 120120 110110 110110 100100 110110 100100 100100 110110 120100 100130 110110 100120 110110 120120 100100 130130 100120 110110 110110 120120 130130 130130 100100 120120 120120 100100 120100 110110 110120 000000 130130 110110 100130 110110 110120 120100 130130 130130 100100 110110 000000 130130 110110 110120 100120 100100 120120 120120 000000 130130 130130 120120 120120 110110 120120 110130 120120 100120 120120 100120 120120 130130 130130 110110 110110 130130 100100 110110 100110 110110 130130 130110 120120 110130 120120 130130 110110 100100 110110 100100 130130 100130 110110 130130 120120 120120 110110 120120 100100 110110 100100 130130 100120 130130 130130 100100 130130 130130 130130 120120 120120 110130 120120 100100 120120 120120 120120 100100 100120 100100 110110 100100 110130 130130 100120 130130 120100 130130 130130 110100 120120 130130 110110 110110 120120 100100 120120 100100 130130 100100 100120 110110 130100 120120 100100 100100 120120 110110 130130 120120 120120 120120 120120 130130 130130 100100 130130 100100 130130 110130 130130 130130 130130 120130 130130 110110 130130 120120 120100 000000 110100 120120 130130 120120 110130 100100 130130 100130 120100 100120 110130 110110 120100 130130 100120 100100 120120 100130 100100 120120 100120 100100 120110 100120 120100 100120 130130 100100 120110 120120 130130 130130 120120 100100 100110 110130 000000 110130 130130 120120 130130 000000 130130 120100 130130 120120 130130 130130 130130 130130 130130 110110 120130 120120 120100 120120 130130 100100 100100 110110 100100 110110 120120 100130 130130 120110 120120 100120 130130 120100 100100 130130 130130 100100 120120 130100 120120 110130 110130 120120 130130 120120 120120 100100 120120 120120 110130 130130 120120 130110 000000 130130 120120 130130 120110 110130 000000 130130 000000 130130 110110 120120 100100 130130 110110 110110 100100 110120 120120 130130 120120 100100 110110 110110 120120 120120 130130 130130 120130 130130 120130 100120 130130 130130 130120 130130 130130 110110 120120 110110 120120 130130 130110 110110 110130 130130 110110 110110 130130 130130 120120 120120 110130 100100 110130 120120 120120 120120 120120 130130 000000 130130 100100 120120 120120 100130 110110 120120 120100 120100 120120 100120 120100 100100 130130 130130 130130 130130 120120 110110 120120 110110 110110 000000 120120 100120 120120 100100 120120 100100 120120 130130 120120 110110 120120 120120 100100 120120 130130 130130 100100 130110 120120 130130 000000 100100 130110 120120 130120 130130 100120 120100 120120 130130 130130 120120 120130 120120 100100 110130 130130 130120 110110 120120 120100 120120 000000 120130 100100 110110 100100 120120 120120 120120 100120 130130 130130 130130 100120 120120 100100 000000 100100 120120 100100 120120 110110 120100 130130 110130 100110 120120 130130 130130 100100 130130 120120 130130 120120 110130 120120 120120 120120 120130 100100 120120 100120 100100 110110 110110 130130 110110 120120 110110 110110 130130 100100 100100 130130 130130 120120 130130 130100 110130 110110 110110 110130 120100 000000 120100 120120 000000 110110 130130 120120 110110 120120 110100 100110 120120 130130 110130 110110 120130 130130 120120 100120 000000 110110 120120 130130 120120 120120 110110 110110 110110 130100 100100 100120 100120 120130 120120 120120 120120 120120 100120 120120 100100 130130 120120 120120 130130 130130 130130 100100 120120 120100 100100 000000 130110 130130 120120 110110 130130 130130 100100 130130 130130 100120 120120 100120 120120 100100 130130 110130 130130 110110 130130 110110 120120 100100 130130 120120 120120 120120 000000 120120 110110 100100 000000 120120 130130 120120 130130 130130 120120 100100 120120 130130 130130 130130 100100 110110 120120 130130 130130 130130 110110 110110 100100 110130 130130 110110 100100 120120 130130 130110 120120 130130 130130 120110 000000 100120 100130 120120 130130 110100 110110 110130 120120 100100 120120 120120 100100 100100 100100 130130 130130 120120 130130 110110 120120 100120 110110 100100 110130 110130 130130 120120 130130 110110 130130 120120 120120 130130 100100 100100 120120 100120 130130 130130 120120 120120 120120 120120 130130 000000 130130 130130 110110 100100 000000 130130 120130 130130 100120 100110 100100 110110 130130 120120 130130 100110 110110 120120 110130 130130 120120 130130 120120 120120 130130 130110 120120 130130 120120 100100 120120 110110 100100 100100 110130 110130 130130 100100 130130 110110 110110 130130 100120 120120 100100 110110 110110 100100 130110 000000 100130 000000 100100 130110 130130 130130 110130 100130 110130 130130 110110 130130 120120 130130 130130 120120 120120 120120 120120 130130 130130 100100 130100 130130 120120 110110 100100 130130 110110 120120 120120 120120 100100 110110 120120 130130 100120 110110 130130 100120 120120 120120 100100 120120 120120 100100 130130 120120 130130 100100 120120 100110 130110 100120 130130 130130 120120 130130 110110 130130 120120 130110 110130 130130 110120 120120 100100 110100 120120 120120 100100 130130 130130 130130 100120 120120 110110 120120 110120 000000 110110 110130 130130 120120 120120 130100 100120 110130 120120 120120 130130 130110 100100 130130 130130 120120 120120 110110 120120 100120 130130 120120 130130 100100 100100 110110 120120 100100 130130 100100 120120 130130 120120 120120 120120 130130 100120 120120 130130 130130 120120 130110 000000 120120 110110 110110 120120 130110 120130 100120 130130 120120 110100 120120 130130 110110 130130 130130 120120 100120 100120 000000 130130 120120 110120 130130 130130 100100 120120 110110 120120 120120 110130 100100 130130 120130 130130 130130 120120 130130 120120 120120 110110 100120 130130 110110 100100 120120 100100 110110 120120 130130 100130 120120 130130 130130 000000 130130 100100 120130 130130 120120 130130 000000 100100 100100 000000 120120 110130 130130 110130 120120 120120 110130 100100 110110 110110 120120 130130 130130 110120 120120 120120 000000 120120 120120 130130 110110 120120 120120 130130 110110 120120 120120 130130 120120 130130 110110 110110 110110 130130 130130 130130 130130 120120 120120 120120 130130 110130 110110 100100 100120 100100 130130 100120 130130 110110 100100 120120 130110 120120 100100 100100 130100 130130 130130 120120 120120 000000 130130 130130 110110 120120 120120 110110 120120 110130 110110 130130 130130 110110 120120 120120 120120 130130 130110 120120 100100 110110 130130 110120 120120 110110 120120 100120 120120 130130 120120 130130 110130 130130 130130 130130 130130 130130 120110 100100 100120 100100 110110 100100 100100 120120 110110 130130 130130 130130 110130 120120 130110 120120 120110 100100 130130 100100 120130 130110 120120 000000 120120 000000 130130 110110 000000 120120 120100 000000 110110 120120 100100 120120 120110 110110 110110 100100 000000 130130 120120 110110 110110 120120 100100 130130 130110 130130 120120 120120 110110 130100 110110 120120 100100 100120 130130 120120 110110 130130 130130 130130 120120 120120 100120 130130 130130 100120 100100 120120 120120 130130 100100 100100 120120 120120 100130 130130 100120 100100 130130 130130 130130 120120 110110 130130 100120 110100 130130 100100 000000 130130 130100 120120 130130 120120 120120 120120 000000 130130 130130 130130 130110 110100 110130 110110 120120 110110 000000 110110 100100 120120 120130 120120 100100 130130 120120 120120 120130 130130 130130 120100 120120 110110 120120 000000 100120 130130 110110 120120 120120 130130 120120 100100 100100 000000 120120 120120 130130 100100 130130 130110 120120 000000 120130 130130 120120 120120 000000 120120 110130 000000 000000 120130 120120 110130 100100 000000 120120 120120 130130 130130 130130 100100 120120 110110 120120 120120 130130 100100 130130 130130 000000 110110 130130 130130 120120 130130 120120 130130 100100 130130 130130 110110 120120 110110 130110 100100 100100 120120 100120 120120 110110 120130 110110 100120 130130 130130 110110 000000 110110 100100 120120 130130 130130 110130 130130 110130 120100 100100 110110 100120 120120 110130 130130 120120 100100 110110 130130 000000 110110 130130 100100 120120 120120 130110 100100 130130 130130 120120 120120 130130 100120 000000 130130 000000 100100 100120 100100 130130 130110 110110 120120 130130 130130 120120 130130 000000 130130 110110 130110 120120 130120 120120 130130 130130 130130 100120 100100 110110 120120 110110 120120 110110 130130 130130 110110 130130 130130 100100 110110 130110 120100 120120 100120 130130 120120 000000 120120 120120 100100 130130 100100 110130 110110 130130 110130 130130 000000 120120 110110 110110 130110 110110 130130 130130 130130 100100 120120 110130 100120 130130 130130 100120 130130 120120 110110 000000 100100 000000 120120 100100 100100 120120 130130 100120 100130 130120 110110 000000 100100 110110 130130 110110 130130 100100 130130 120120 120110 110110 130130 100100 000000 000000 120120 130130 130130 120110 110110 130130 130110 120120 130130 100120 100100 110110 100100 130130 110110 120120 000000 120120 100100 130130 100120 100120 120120 000000 130120 110110 120100 130130 100100 120120 120120 130130 130130 120120 120120 120120 120120 120120 120120 120120 100100 120120 130130 000000 130130 110130 100100 130130 130130 120120 120120 120120 110110 130130 120100 100100 110110 130130 130110 110110 120120 120120 110110 120120 110110 110110 000000 120120 000000 120120 100120 120120 110110 100120 120120 100120 110110 130130 110110 100130 130120 100100 130130 120120 110130 130130 120120 120120 130130 120120 110130 120120 130130 110110 100100 120120 120120 120120 130130 100100 110110 110110 110110 130130 130130 100120 130130 000000 110110 120120 130110 130130 120120 000000 130130 130130 120120 120120 110120 120110 130130 110100 120120 100100 110110 000000 120120 000000 130130 110130 120120 120120 130110 100100 130130 130130 130130 120120 130130 120120 130130 100100 120100 130130 100100 100100 100100 100100 120120 100130 120100 120120 120120 110110 130110 130130 130110 120120 110110 120120 130130 130130 120120 100100 110130 120120 100100 120120 130100 120120 130110 130120 120120 110110 100100 120120 110130 000000 110110 120120 100100 110130 130130 100100 110130 000000 100100 110120 100120 130130 120120 110130 110110 120130 130130 130130 110110 110130 130130 000000 120120 110130 100100 110100 120120 130110 120120 130130 120120 130130 120100 130130 130130 120130 120120 130110 130130 130130 110110 110130 130130 110130 130130 130130 000000 110110 120120 120120 120130 110130 100100 100100 110110 110100 100100 110110 130130 100120 120120 130130 120120 120120 120120 120120 110110 120120 130130 120120 100100 130130 130130 100100 130130 120100 100100 130130 120120 000000 100100 120120 110110 120120 130130 110130 100100 120120 110110 120120 130130 110110 000000 120130 110110 130130 120120 120120 110110 130130 120120 100100 110130 100100 110110 100120 130130 100100 110110 120110 130130 100100 100100 130130 130130 130110 130130 100120 100100 100120 120100 120100 120120 000000 120100 130130 110130 120120 120120 100100 000000 120120 100120 130130 100100 130130 100100 110120 130100 100100 130130 110110 110110 130130 120120 000000 120120 130130 120120 130100 130110 120120 120120 100100 130130 130130 130130 130130 120120 130130 120120 130130 130130 120120 100100 120120 110110 130130 000000 120130 110110 120100 120120 130130 120120 120120 110110 130120 110100 120130 000000 100120 130110 120120 130130 130130 120120 100100 110110 110110 120120 100100 110110 100110 000000 130130 000000 120110 100100 120120 110120 000000 120120 100100 100100 110130 120120 100100 000000 100120 130130 120100 130130 100120 120120 130110 120120 130130 100100 100100 120130 130130 110110 130130 130130 100100 120120 100120 100130 120120 130130 120100 130110 110110 110130 000000 130120 100100 130110 120120 100100 130130 130130 110110 110110 110110 120120 100100 120120 130130 130130 130130 130110 120120 130130 120120 110110 130130 120120 120110 110110 120130 120100 100100 110110 120120 120120 110110 130130 100100 120120 120120 120120 130130 100120 120120 130130 110130 120120 130130 100120 120100 110120 110130 130130 110130 120120 100100 100100 130120 120120 120120 130130 130130 120120 100100 130130 110130 130130 100100 100100 120120 130100 100100 110110 130130 130130 130130 130130 120120 110110 120120 000000 100100 120120 130130 120120 110130 000000 100100 000000 130130 110110 000000 120120 110130 000000 110110 130130 120120 110130 110110 120120 100100 120120 110110 100120 130130 110110 120130 130130 110130 130130 130130 000000 100100 120120 130130 120110 130130 130110 120120 110130 000000 130130 100100 110120 100100 120120 110110 120120 120120 130130 120120 120120 130130 120120 130130 130120 120120 130130 120120 110130 120120 120120 130130 120120 110110 100100 130130 120120 120130 130130 130130 100100 120120 130130 130100 120120 120120 110110 120120 110110 110130 110130 100100 110120 130130 100100 110130 130130 120120 100100 110110 130130 110110 120120 110110 130130 120120 130130 120100 130130 120120 120120 130130 120120 130130 130120 120120 120120 120120 120120 130130 100130 120100 100120 120100 130130 120120 130130 120120 100100 130130 120120 100100 120120 130130 120120 130130 100120 100100 130130 100100 130130 120120 120100 130130 100120 120120 120120 000000 100100 100100 000000 100100 130130 100120 110110 100100 130130 130110 100120 100100 130130 100100 130110 100120 000000 120120 100100 130130 100100 120120 100100 130130 110110 120120 100120 110130 000000 120130 110110 120100 120120 120120 130130 000000 130130 100100 000000 120100 100100 130130 110110 120120 100120 130130 120120 120120 130130 110130 130130 130130 130130 110130 100130 100120 120120 120120 130130 100100 120120 110130 120120 130130 100100 130130 110110 100100 130130 130130 130130 120120 100100 120120 120100 120120 110110 130130 130130 110110 130130 130130 130130 120100 100100 110110 100100 000000 130120 130130 130130 120120 110130 100100 130130 130130 130130 110110 120120 130130 120120 120120 130130 110130 100100 110130 130130 130130 120120 110110 130130 120120 120100 110110 120120 130130 110110 110110 130130 120120 110110 120120 110100 100100 100100 130130 120120 110110 100100 100120 110110 100120 100100 120100 110110 120120 130130 120100 130130 100100 100100 120120 130110 100120 130130 120120 130130 100100 000000 130130 110110 130130 100100 100100 130130 100100 130130 120120 110110 120100 110110 100100 100100 110110 110110 110110 110110 130130 120120 100130 130130 130130 110110 000000 120120 120130 120120 120120 120120 100110 110130 100100 120120 100100 130130 130130 130130 110130 120120 000000 120120 130130 000000 110110 100100 110110 110110 110130 110110 100100 100120 120130 120120 130130 110110 110110 130130 130130 110110 120120 000000 130130 000000 130130 130130 130130 120120 000000 110110 120120 100100 120120 110110 120120 120120 130120 130130 110110 120120 110130 100120 120100 000000 120110 100100 100100 110110 100100 100100 130130 130130 130110 100100 130120 130130 100120 100100 120120 120130 100100 000000 120120 110110 000000 000000 120120 130130 100110 100100 130130 120100 120120 130110 100100 130130 120100 120120 110110 120110 130130 100100 120120 110110 130110 100120 130130 100100 100100 120120 000000 100100 120120 130110 120120 100100 130130 130130 130130 100100 100100 120120 130130 000000 110120 120120 110130 110130 100120 130130 120120 130130 130130 130130 100100 110110 110110 110110 130130 130130 100100 100130 120120 130130 130130 120120 000000 120120 130130 100100 130110 100120 120120 130130 120120 130130 100100 000000 000000 130130 120120 130130 130110 130130 130130 130130 000000 130130 120120 120120 130130 130130 110110 100100 130130 120120 130130 100100 120120 130110 120120 110110 110130 120120 120120 100100 120120 000000 120120 120100 130130 130130 120120 100100 100120 130130 110110 000000 120120 100100 130130 130130 110110 100120 130130 130130 120120 130130 110110 000000 100100 120120 130130 100100 100100 120120 120120 110130 100100 130130 130130 120120 120120 130130 130130 100100 110110 120120 100100 130130 100100 100120 100100 120120 130130 000000 000000 120120 130130 120120 120120 110110 130130 110110 120120 120120 130130 000000 130130 100100 100120 120120 120120 120120 130130 110110 130130 110110 120100 120110 120120 130130 130130 130130 110110 100100 100100 110130 110110 110110 110100 110110 110110 110110 110110 120120 110110 120120 120120 110110 120120 130130 110110 120120 110110 130130 130130 110110 120120 100100 130130 110110 130130 130130 120120 120100 000000 000000 100120 000000 130130 110110 100130 130130 100120 130130 100120 120120 130130 100100 130130 130100 110110 120120 130130 100100 120120 130130 130130 100100 120120 130130 130130 120100 120120 130130 100120 120120 120120 000000 100100 130110 130130 120120 130130 100100 110130 130130 120100 120120 110100 110120 120120 000000 130130 130130 130130 130130 130130 110110 120120 130130 000000 120120 110110 120120 100100 110110 110110 100100 120120 100100 120120 110110 130130 100100 120120 120120 110110 110120 130130 120120 100100 110100 120120 110100 120110 130110 110110 130130 110110 130130 110110 130130 110110 110110 110130 110110 130130 130130 130130 110110 120120 120120 120120 100120 130130 120120 100100 110110 110110 120100 110110 130130 120120 100100 110110 110100 120120 100100 130130 120120 120120 120120 110110 130130 130130 130130 110130 110110 130130 100100 120100 110110 110120 130130 130130 100100 130130 110110 110110 130130 120120 120130 110110 120100 100100 130130 120120 120120 130130 100100 100120 120120 130130 130120 120120 100100 130130 110110 110110 130120 110130 130130 100100 120120 100100 110130 120120 110110 100100 130130 120120 110100 130130 000000 110110 100100 100100 110130 120120 130130 130100 100100 130130 120100 120120 100130 120120 110110 120120 130130 120120 100100 130130 120120 120120 100120 120110 000000 120120 120120 110110 130130 100100 110130 110130 110110 130130 110110 100120 120120 110110 110130 130130 100120 130130 100100 130130 120120 110110 100120 120120 130130 120100 120110 110130 130120 110130 120120 120100 120120 120120 100100 120130 120120 130130 120120 130130 100100 130130 000000 110110 110130 120120 130130 000000 110110 110110 100100 130130 120120 120120 120120 000000 100100 120120 120120 120120 100100 100100 130130 110120 130130 000000 120120 000000 100120 130130 110110 130130 120120 120120 130130 100100 100100 130130 120120 120120 100100 120120 100100 130130 110110 130130 120120 110110 000000 110120 110110 100120 100100 120120 110110 120110 110110 120120 110110 110110 130130 120120 130130 120120 110110 120120 110100 120120 130130 120100 100100 100120 120120 110130 100120 130130 000000 120100 100120 110120 120120 110110 120120 120110 100100 100100 120120 130130 120120 000000 100100 120120 110130 130120 120120 110110 110100 100100 120120 130130 100130 120120 130120 100100 120120 000000 110130 100120 120100 120120 120120 110130 130130 120120 110110 120120 100100 000000 130130 110110 120130 130130 110110 120120 130130 130130 100100 130110 100120 100100 110110 120120 100100 110110 110110 120120 120120 110110 100100 130110 000000 120120 120120 130130 100100 100100 100130 110110 130130 100120 130130 130130 130130 130130 120120 130130 120120 130130 130130 100120 130110 100130 130130 130130 130100 100100 000000 110130 120130 120120 130130 120120 130130 100120 100120 100100 130110 120120 110110 120120 120120 110110 000000 130130 120120 130130 130130 120120 120120 130130 130130 110110 100100 130130 120130 130130 100100 130110 110110 130130 100100 100120 120120 130130 120120 120120 110130 110110 120120 110110 110110 120120 110110 110110 120120 120120 100120 100130 120120 130130 110110 110110 100120 130130 130120 120120 110110 110110 110120 100100 130130 120120 120120 130130 120120 110110 130130 120120 130130 100100 100100 000000 110130 120120 130130 120120 130120 100120 110110 130130 100100 130130 120120 110130 130130 120120 110110 120120 120120 100120 000000 130130 120120 130130 130130 110120 100100 130130 120100 120120 120120 130130 110110 130130 110110 110100 110110 120100 120120 110110 000000 100100 110110 130130 000000 100100 120120 130130 120120 100100 130130 130130 120120 120120 120120 130130 100100 110130 000000 100110 120120 130130 000000 130130 000000 120120 120120 100120 130130 100100 130130 120120 130130 110100 100120 110110 120120 120120 110130 120120 100130 130100 110110 100120 110110 110130 120120 130130 130130 120130 100120 000000 120120 100100 120120 110110 110110 130130 110110 100100 120120 100120 110110 000000 130130 120120 130130 120120 110110 100100 120110 120120 100100 130130 130130 120120 000000 120120 110110 000000 120120 130130 130130 130130 110110 100100 120120 120120 120120 100100 110100 120100 130130 120120 100120 110110 100120 100120 120120 120120 130130 130130 110110 100100 130130 130130 130130 110110 110110 110110 100100 130130 120120 110110 120120 110110 100100 130130 120120 130130 120120 120120 120120 110110 100120 120100 130130 100120 100120 120120 100120 120120 100100 120120 100100 120120 130130 100120 120120 110110 130130 100120 120110 000000 000000 130130 000000 130100 100100 120120 120110 120120 110110 100100 100100 000000 130130 130130 120120 120120 130130 110130 100100 120100 110110 120120 130130 130130 100100 120120 110110 120120 110110 100100 120120 130130 120120 110110 120120 120120 100120 120130 110110 130110 110110 130130 110120 100100 130130 120120 120120 120100 100100 120120 100120 130130 000000 120120 130130 130130 130110 120120 100100 100100 130130 100100 120120 130130 120100 120100 130130 130130 130130 130130 120120 100120 100100 130130 100120 120120 130130 120120 120120 120120 000000 120120 120120 120120 100100 100100 130130 130130 100100 130130 100100 100120 120120 130110 110110 130130 120120 130110 100100 110110 120120 120120 100100 130130 110110 130130 100120 110110 130130 130130 110110 120130 130130 120120 120120 130130 110110 130130 100100 130100 120120 110120 120120 120100 000000 120120 130100 130130 130130 120120 110130 120120 130130 130130 130130 130130 130130 100120 130130 120120 100130 130130 130130 130110 120120 130130 130130 000000 130130 100110 120120 130130 100100 130130 110110 130130 000000 130130 100100 120100 120120 120120 120120 130130 130130 120120 130130 000000 120120 000000 110110 120120 100100 000000 130110 130130 130130 120120 120120 100100 130130 120120 120100 120120 120120 100120 110110 100100 110110 100120 130130 110110 000000 130130 100120 110120 130130 120120 110110 100100 120130 130130 110130 130130 100100 000000 000000 120120 100100 120120 100100 130130 130130 110110 120120 130130 130130 130130 110120 120120 130110 120120 100100 110110 120120 100120 100130 120120 130130 130110 100100 100100 130130 130130 130130 120120 130130 110110 120120 130130 120120 130130 130130 000000 130130 120120 110130 120120 120120 130130 120120 120120 120120 120120 100100 130130 130110 130130 120100 100100 110130 110110 130130 110130 120120 120120 000000 110110 130130 130130 120120 120120 110110 130130 130130 130130 100130 120120 110130 100100 120120 120120 130130 130130 100100 130130 000000 100100 120120 110110 110110 000000 130100 120100 130130 110110 130130 120120 130130 130120 110110 130130 110110 130130 110110 100100 110130 120120 000000 130130 130110 120120 110110 130130 100100 130130 130110 120100 110120 100100 100100 130130 130130 120120 130130 130130 130130 130130 000000 130130 000000 130130 130130 000000 120120 120100 120120 100110 120100 130130 100100 130110 110130 110110 100100 130130 120120 130130 130130 120120 000000 100100 100120 100100 130130 110110 120120 000000 130130 120120 130130 130130 130120 130130 120120 130130 100100 120120 110110 120120 110130 100100 120120 130130 130130 130130 100100 100100 120120 110110 120120 120120 130130 130130 110110 110110 100100 130130 100100 100100 100100 100120 120120 100100 000000 120120 130130 100110 120110 100100 120120 100100 130130 130130 130130 110110 100120 100100 130130 130130 120120 110130 100100 120110 100120 130130 100100 100120 100120 120120 120120 130130 110100 110130 120120 000000 100100 110130 000000 110110 120120 120120 110110 120120 100120 130130 110110 120120 120120 120120 130130 130130 100100 100100 130130 130130 100100 110110 110110 120120 120120 110130 100100 120100 120120 110130 000000 120120 130130 130110 130130 120120 120120 100100 130130 130130 120120 000000 130130 130130 130130 120100 130110 130130 100100 100120 130130 120120 120120 110110 120120 100120 100100 120120 120120 000000 130130 100120 130110 130130 110130 100120 120110 120120 120120 120120 120120 100120 100120 130130 110130 110110 110110 120100 100100 120110 120120 120120 130130 130130 120120 130110 110110 110110 000000 130130 130100 130130 100100 100120 130130 100120 110110 110110 000000 110110 120120 110110 110110 110110 130130 130130 130130 120120 100100 130130 120100 100100 130130 110130 110120 130130 120120 130130 130130 120120 100100 110130 000000 110110 120120 130130 130130 110110 110110 100100 100100 110110 130130 110110 130130 100120 110110 120120 110110 000000 120120 110130 130130 100130 110110 130130 130130 130130 110110 100100 110130 100120 110110 110110 130130 000000 110110 130130 100100 100120 120120 100100 100100 100100 100100 110130 100120 120100 120120 120130 110110 130130 130120 120120 100100 130130 100110 120120 110110 130130 100100 000000 130120 110110 000000 110120 000000 110110 120120 130130 120100 120120 130130 000000 110110 120130 110110 120120 130130 130130 110110 130110 130130 130130 130130 110110 120120 130130 100100 120120 110110 120100 130130 120120 120120 120120 100100 100120 130130 120120 120120 120120 120120 130130 130130 100100 100120 130130 100100 120120 130130 130130 120120 120120 130130 120120 120130 120120 110110 120120 110110 120120 130130 110100 120120 130130 100120 110130 120120 130130 130130 100100 130130 120120 120120 110110 130110 130130 130130 100120 120120 130130 120120 130130 120120 130130 000000 120120 130130 110110 110110 100100 120120 130130 100100 100120 120120 120120 130130 130130 130130 000000 130130 120120 110100 110110 130130 120120 000000 000000 110120 120120 130130 100130 130130 130130 100100 130130 120120 120120 110110 130130 100100 120120 120120 130130 100100 130130 130130 100120 130130 130130 100100 110110 120120 000000 120120 120120 120120 130130 100100 110110 130130 130130 130130 120120 110110 110110 130130 120120 110130 100100 120120 130130 100100 120130 100100 130130 120110 130130 110130 120120 130130 120120 100120 120120 100120 120120 130130 130130 130130 110130 110120 130130 100100 000000 130130 120120 130110 110110 110110 130130 000000 120120 130130 100100 000000 100100 100100 120120 130130 100120 110110 000000 100100 100100 120120 130110 100100 120120 120120 110110 110110 120120 100100 120120 130130 110130 110100 120120 130130 100100 130130 100100 110130 100100 120120 110110 000000 000000 110110 100100 000000 110110 130130 120120 130130 130130 120120 110110 130130 110110 110110 100100 130130 120120 000000 130110 100100 110130 100120 130130 110130 120120 100120 130130 110130 120120 120100 100100 110100 130120 000000 110130 100100 130130 120120 100120 100100 100100 110110 120120 110110 120120 120120 100100 120120 110130 000000 120100 120120 130130 130130 120120 110130 120120 000000 130110 100100 120120 120120 120120 000000 130130 130100 110110 120120 110110 120120 110110 130130 130130 120120 100100 130130 120120 120120 100100 100100 000000 120120 110130 120120 120120 100100 120120 100100 120120 000000 110120 130130 130130 120120 120120 120120 120120 130130 130130 100120 100100 110110 120120 000000 100130 130110 130130 120120 130130 130130 110110 110110 120120 110110 130130 130130 000000 100100 110110 130130 110110 110130 130130 100120 100100 130110 130100 120120 130130 110110 120120 120120 130130 110130 110110 120130 120100 110130 100100 120120 120120 110130 100100 110130 130130 100100 120120 120100 110110 100100 110120 130130 100100 130130 120120 000000 100120 100120 130130 120110 130130 100130 110110 000000 130130 130130 120120 130130 120120 100100 110110 130130 000000 100100 130130 000000 130130 130130 000000 110130 100100 000000 120120 110130 130130 120120 130130 130110 120120 120120 000000 130130 110100 130130 100100 100100 130130 120120 120120 120120 130130 120120 110110 130130 130130 100100 100120 120120 130130 110100 130110 100120 130130 000000 100100 120120 130110 120120 130130 120120 130130 130130 100120 100100 100100 130130 130130 100100 120100 120120 110130 130100 100100 100120 000000 120120 130130 120120 120120 110110 120120 000000 100100 130130 130120 110110 100120 130130 120120 130120 130130 110110 120120 120120 000000 120120 120120 130110 110130 100100 110130 130130 130130 100100 130130 000000 000000 120120 110110 120120 130130 100100 120120 130130 120120 000000 130130 110130 130130 110110 120120 120120 130130 120120 130130 120120 120120 130130 120120 120120 110110 120130 100100 100120 130120 100100 120120 110120 130130 120120 100100 130130 120120 000000 130130 110110 130130 000000 100100 130130 130130 120120 120120 110110 130130 130130 120110 120120 100130 120120 120120 120120 110120 100100 110110 120120 100100 000000 120120 100100 130130 110110 110110 120120 110110 120120 110110 130110 130130 120120 110110 100120 120120 130130 130130 110110 120120 100100 100100 100100 120120 130130 120120 100120 130130 130130 120120 100100 100100 130130 130130 100120 130130 120120 120120 110110 100100 110110 120120 100100 120120 130130 130130 130130 100100 120120 110110 120120 120120 130130 110120 120120 100100 120120 130130 130130 130130 120120 120120 130130 110110 120100 130130 110110 130130 120120 130130 110130 110110 120100 130130 120120 120120 100100 130130 130110 100100 110110 100120 120130 120120 130130 120120 120120 130100 130130 130130 100120 120120 120130 130130 120130 110110 100100 130130 120120 120100 100100 120120 110110 000000 100110 110110 100100 130130 130130 100100 120120 100100 120120 130130 120120 100100 130130 100130 120120 130130 100120 110130 130130 130130 130130 110110 100100 100130 120120 130130 130130 120120 120120 110110 120120 100100 120120 110110 120120 100120 130130 000000 110110 130130 130130 120120 130130 100100 000000 100120 130130 100100 120120 130130 120120 110110 100100 110110 120120 100120 130130 110130 000000 130120 100120 130130 120120 130130 100100 100100 120100 110110 120110 120120 100100 110130 130130 000000 120120 110110 100100 130130 120120 120120 110110 120120 120120 110110 130130 120120 130130 100100 100120 120120 110130 000000 100100 120100 100120 130130 120120 130130 100100 100100 120120 120120 130130 120120 000000 110130 100100 110130 120120 100100 130130 130110 130130 100100 120120 110110 100100 110130 120120 110110 120120 110110 130130 000000 120120 120100 120120 110100 000000 120120 120120 120120 120120 120120 120120 100130 110110 120120 110110 120120 130130 120120 110110 120120 120120 100100 110110 100120 110130 110110 100100 110110 120120 100100 130130 120120 120120 110110 110110 100100 120120 130130 100120 120120 000000 120120 120120 130130 100100 130130 110110 100100 000000 100100 130130 100120 130130 120100 110130 120120 110130 110130 120120 130130 120120 100120 130130 100100 120120 110130 100100 130130 110130 110110 130130 130110 130110 100100 120120 120120 100100 130110 110110 120120 120120 100100 110110 100120 130130 120120 130130 130130 130130 120120 130130 130130 120120 100130 110130 120120 130120 130130 120120 110110 110110 100100 100100 120120 110130 110110 110110 130130 100100 100100 130130 130130 000000 120120 110130 120120 120120 110110 120120 120120 000000 120120 100100 130130 130110 130130 100100 110130 120120 100100 000000 110130 120100 130130 110110 110110 110110 130130 130130 100100 100100 130130 110130 000000 130130 120120 000000 130130 110120 130130 000000 130110 120120 110110 110130 130110 120120 130130 120120 000000 120120 130130 120120 120100 120120 100100 130130 120120 120120 130130 120120 110130 120100 120120 130130 110110 120120 130130 130130 120120 130130 130130 130130 110100 130130 100100 100100 130130 100100 120120 100110 130130 100130 110110 110130 110110 130130 120120 130130 100120 130110 120120 130130 110110 130130 100100 120120 120120 130110 100100 130130 120120 130130 120120 110110 100120 100100 110130 130130 120120 120120 130130 100120 110110 130130 110130 100120 110110 000000 110130 110110 110110 120120 110110 120120 100120 000000 110110 130130 130130 100100 130130 130130 130130 000000 100120 130130 000000 120120 120120 130130 120120 120120 130130 130130 130130 130130 130100 130130 130130 130130 100120 110110 120120 120120 100100 000000 100120 120120 120120 100100 110130 120120 110110 120120 120120 110110 130130 100100 130130 000000 120120 130130 130130 110110 120120 120120 120120 000000 120120 100100 100100 130130 130130 130130 130130 120120 120120 120120 100100 120120 110110 100100 110130 120120 110110 110130 100100 110110 100100 100120 100120 120120 120120 110120 130130 120120 100100 100100 110110 120120 120120 120120 110110 120120 120120 130130 100100 110130 100100 130130 130130 000000 120120 110110 120120 120120 120120 130130 110110 000000 100100 130130 120120 000000 100120 120120 120100 110130 100100 110110 100100 100100 100120 130130 100100 000000 100100 120120 100100 120120 130130 110130 130130 100130 130130 100100 120120 120120 000000 120120 110100 110130 130130 130120 120110 120100 120120 110110 130130 100100 120100 130130 130130 100120 110110 100100 100100 000000 000000 130130 130130 120120 110110 130130 120120 100120 130130 100100 110110 130110 110110 120120 110110 110110 110130 100100 110110 100100 110130 130130 120120 120100 110130 120120 130120 120120 120120 130130 130130 100100 130130 120120 120120 100100 130130 130130 110120 130130 110110 100100 130120 120120 120120 120120 120120 100100 110130 110110 120120 100130 130130 100100 130110 100100 110110 120120 100100 000000 110110 100100 100110 130130 110130 100100 000000 130130 120110 100100 100100 130130 000000 100100 130130 100100 100100 120120 130110 110110 110130 110110 130110 130130 120120 100120 110110 130130 130130 110130 130110 130110 110110 110110 110110 120120 000000 110100 100120 000000 120120 130110 120120 120120 130130 120120 130130 120120 000000 110110 130130 130120 000000 120120 110110 130130 120120 100120 100120 130130 130130 120130 110110 120100 120100 100100 100120 120120 100120 130130 130130 120120 110110 120120 120120 120120 130130 130130 120120 100100 100100 110110 100100 130130 120120 130130 110110 130130 130130 110130 100100 100100 100130 120120 100100 100100 130130 100120 100100 130130 120120 110110 130130 130130 100100 000000 120120 130130 100100 100100 120120 100100 110110 130130 120120 120100 120100 100130 130130 120100 110130 120130 110110 130130 100100 130130 100100 120120 110110 130130 100100 100130 120120 110110 000000 100120 130110 110130 110110 100120 120120 130130 120120 130130 130130 130130 130130 130130 110110 110110 120120 120120 100100 110110 130130 120120 110110 120120 100120 130110 120100 120120 100100 120120 130130 000000 110130 130130 100100 130130 110130 100120 000000 130130 110110 130130 100130 000000 130130 130130 110110 120120 110110 130130 100100 130110 120120 130130 120100 130130 100100 110110 120120 120110 100130 100100 130130 100100 120120 120120 110110 100120 000000 130130 120120 120120 120120 130130 110130 100100 100100 120110 130130 130130 130130 100120 100100 000000 120120 110110 130130 100100 000000 120120 000000 000000 120120 130100 100120 110110 130130 120120 120120 130130 110120 000000 130130 130130 100100 120120 110130 130130 120120 120120 130130 120120 130130 120120 130130 120120 130130 120120 100100 120120 130130 110110 130130 120120 130130 130130 110110 100100 120100 120120 130130 110110 100120 120120 130130 130130 110110 100100 110110 120120 100110 130130 130130 120120 110110 120120 100100 130130 130100 120130 100100 120120 100130 110120 110110 100100 120120 100130 100100 100100 120120 130120 110110 120120 100100 110130 100100 110110 130130 100100 120120 130130 100100 120100 120100 120120 100100 100100 130130 130130 120120 120120 120120 110110 110130 120120 100100 130130 130130 120120 120120 120100 120120 130130 110110 100100 130130 130110 110110 120130 130110 100100 100100 110110 110110 000000 110130 120120 130130 120120 100100 100100 100100 120110 100120 130130 130130 130130 110110 110110 100100 000000 110110 110110 100100 100120 120120 130130 130130 110110 120120 130110 130130 130130 130130 120100 120100 110110 130130 130130 110120 110110 120120 100100 130130 120120 120120 130130 100100 100100 100110 100100 120100 100100 120130 130130 130130 120120 100100 110110 130130 120100 130130 000000 110110 130130 130130 110120 130130 130130 110110 130130 110110 100110 130110 100100 130130 120120 120120 120130 100100 000000 120120 120120 120120 100100 120120 110110 130130 120120 130130 130130 130130 100100 130130 130130 100120 110110 100100 130130 100120 120100 130130 110130 110130 130130 100100 100100 110110 130130 130130 100100 130130 120110 110130 000000 100100 130130 130130 000000 120120 000000 130100 110110 130130 110130 000000 100120 120120 120120 130110 100110 120100 110110 100120 120100 120120 110110 120120 120120 120120 100100 130130 120120 120100 130130 110110 110120 130130 110130 110110 100100 110110 110110 110130 100100 130130 120120 100100 130130 130130 130130 100100 130110 130130 120120 120120 110110 110110 130130 130130 000000 110110 110110 110110 100100 110120 120120 120120 130130 120100 110110 130130 110110 130130 120120 130130 100100 100100 120130 130130 110110 100120 130130 100100 120120 130130 130130 120130 120120 110130 130110 100120 100100 110110 120120 130130 110110 110110 110110 120120 130130 120120 100100 100100 100100 110130 120120 120120 100120 110110 130130 100100 100100 100100 130130 120120 130120 110110 110110 130130 110110 100100 130130 110110 130130 130130 120120 120130 130130 100100 120120 110120 110110 120120 130130 130120 120100 100100 100120 120100 120120 100100 110110 130130 120120 110110 110110 130130 110110 100120 110110 130130 120120 130130 100120 130130 120120 100100 100130 110130 000000 120120 130130 130120 110110 130130 120120 130110 100110 100100 120120 110110 110110 120120 120120 120120 110110 100120 120120 130110 110110 120120 130130 120120 130130 100100 100100 120120 130130 100100 110110 100100 000000 120120 130130 120120 120100 120120 130130 120120 100100 110110 120120 110120 130130 130130 110130 100100 120120 120120 120100 100100 120120 110130 120120 120120 100120 130120 130130 130130 100100 130130 120120 120120 130130 110110 100120 120120 130130 120120 100100 120100 110110 130110 130130 110110 110110 120110 120120 120120 000000 100100 130130 100120 100100 110130 130130 000000 100120 000000 130130 120120 130130 120120 120120 130130 130130 130130 100130 120110 110120 100120 110100 130130 100130 120100 110120 110130 120120 100120 120120 130130 100100 130130 100120 130130 100120 130130 110130 120120 130120 120120 120120 110110 130130 130130 130130 120120 120120 130130 130130 130130 100100 100100 110110 000000 130130 110130 110110 100100 130130 120120 130130 000000 100100 120130 120120 100100 100100 110110 130110 110130 120120 100120 100100 110120 110110 100100 120120 130130 110110 100100 110110 110100 130100 120120 110110 130130 100100 120120 100100 100100 120120 130130 120120 120100 120120 120120 120120 120100 130130 120120 100100 130130 100100 130130 100100 000000 000000 130130 100130 130130 120120 120120 120120 130130 130110 130110 130110 130130 120120 120130 100100 110130 120120 120120 100100 130130 130130 130130 130130 120120 130130 130130 110110 100100 110110 000000 120120 110130 120120 120120 100100 130110 130130 110110 100100 120120 120120 120120 130130 130130 120120 100120 130130 120120 100120 110110 130130 110110 100100 000000 130130 110110 000000 130130 120120 130130 130130 110130 100110 100100 100100 100100 120120 130130 120120 130130 110110 130130 120100 120120 100120 110110 100100 120120 120120 130130 120120 100100 130110 100100 100120 130130 000000 120120 130130 000000 000000 110110 100110 130130 120120 130100 100130 130130 000000 120120 130110 130130 130130 110110 130130 120120 120120 110130 130130 000000 130130 100100 120120 120120 120120 120120 100100 120120 110110 130130 120120 120120 000000 120120 110110 130130 110130 120120 110110 130110 100100 130120 110110 120120 120120 130130 120120 130130 130130 100130 110110 130130 100120 120120 120120 120100 100100 100100 100120 100120 120120 100120 120120 000000 120100 110110 130130 120120 110130 000000 120120 130110 130130 120120 100130 130130 100120 100100 100100 130120 120120 120120 120120 130130 110110 100100 130110 100100 120120 130130 110110 110110 130130 120120 130130 130110 120120 110110 100100 120120 100100 120120 120120 120120 130100 130100 130130 000000 120130 120120 120120 130130 120120 130130 130130 120120 120130 120120 130130 130130 110130 120120 000000 100100 110110 130130 120100 120120 110110 130110 110130 130130 130130 000000 120120 120120 110100 110110 110110 130130 120120 110130 130130 120120 120120 000000 120120 120130 110110 130130 110130 120120 110130 130130 110110 130130 110130 110130 100100 110130 120120 130130 120100 130130 120100 000000 110110 100120 130130 110110 130130 100120 130130 130130 000000 110110 120120 100100 130110 120120 100100 130130 120120 120120 120120 130130 130130 120120 120120 130130 100120 130130 110110 100100 120120 120120 120130 100100 100100 110130 120120 120120 110110 120120 130130 110110 100120 120120 120120 120120 000000 130130 120120 130130 110130 120120 100100 100120 120120 120120 130130 000000 100120 130130 100100 120120 110130 130130 120120 130130 110110 130120 120120 100100 110130 130130 120120 110110 130130 110110 120120 130130 120100 120100 100110 130130 130130 110130 100120 130130 130130 100100 130130 120120 130130 110110 000000 130130 100120 130130 110110 130130 130120 130130 100100 130130 100120 110110 120130 120100 100120 120120 120120 100100 120120 110100 110110 130130 000000 110110 120110 130130 130130 130130 110110 100120 120120 130130 120100 100100 120120 130110 120110 100100 100100 120100 130130 120120 120100 130130 120120 120120 100120 120120 110130 130130 130130 130130 130130 130130 100100 100100 110110 130130 110110 120120 130130 120100 130130 100100 120100 120120 130120 120120 130130 100120 100100 130130 120120 100100 100100 130120 120120 130130 120120 120120 100120 130120 100100 130130 120120 110110 100100 120130 130130 100100 100100 110120 120100 120120 120120 130130 130130 120120 120120 110110 120100 110120 120120 100110 000000 120120 130110 100100 130130 100120 110110 130130 100120 100100 130130 120120 110110 120120 100100 130130 100100 120120 130130 000000 110110 110110 120120 120120 130110 130130 120100 120120 120120 110110 120120 120120 120120 120120 100100 120120 100100 100100 120120 110110 120120 120120 130130 120120 000000 100100 100110 120120 130130 130130 120120 110110 110110 120120 110130 120120 100120 120120 120120 130130 110110 120120 120120 120120 110110 120120 130130 130130 120120 130130 110130 130130 120120 110130 130130 120120 120120 100100 130120 100110 130130 130130 130130 120100 110110 130130 130130 110130 130130 130110 130130 110130 120130 130130 120120 110110 100100 130130 100100 100100 130130 120120 130110 120120 100120 110130 110110 130130 100100 120120 120120 130130 110130 110110 100100 100100 100100 120120 130110 130130 120120 130130 130100 130130 120120 000000 100100 100100 000000 100120 000000 130130 130130 100100 130130 120120 130130 120120 000000 130130 130130 110110 000000 110110 130130 110110 130130 110110 130130 110110 130130 120120 100100 110130 130130 120120 100100 110120 130130 120120 130100 100100 110110 110110 120120 130130 110100 120120 110130 100100 130130 100100 130130 100100 100100 100100 110110 120120 100100 130130 130130 110120 130130 120130 130130 120120 100120 130130 100100 130130 110110 110110 120120 110110 000000 120120 120110 110110 120120 120120 130130 130130 120120 120120 120120 130130 100100 130130 130130 130130 120100 110110 120120 100100 130130 120120 120110 120100 100100 130110 100100 130130 130130 130130 100100 120120 130130 110110 000000 100120 100120 120100 100100 130130 130130 130130 100100 110110 000000 130130 130130 130130 110130 120120 130130 110130 110110 000000 130130 120120 120120 130130 130130 130130 130130 120120 130130 110110 110130 120120 000000 120100 110110 000000 100130 120120 000000 130110 110130 120120 000000 110110 100100 120110 120120 110110 130130 120100 100120 100120 130130 120120 130130 130130 110110 130130 130130 120120 110130 110110 120120 110110 130130 130130 120100 120120 120120 120120 100100 100120 110130 100100 110130 110130 120120 120120 110110 130130 110110 100120 120120 000000 120120 120120 130130 110110 120120 110130 130130 120120 100120 130130 110110 100100 000000 000000 100100 130130 120120 130130 130130 110110 130130 120100 120120 130130 130130 100100 000000 120120 000000 110110 110110 130130 110110 130130 110130 120120 120100 100100 000000 130130 130130 100100 110110 100120 110110 130130 130130 100100 120120 120110 110110 100100 120120 130130 130130 110110 120120 000000 120120 100100 000000 120120 120120 120120 110130 000000 130130 120120 120120 110110 100100 120120 130120 120120 000000 100100 120100 130130 100100 130130 130110 100100 100100 110110 100100 130130 100100 110110 130110 130110 130130 130130 130130 130130 130130 130130 110110 130130 110110 120120 120120 100100 120120 120100 120120 130130 120120 110110 120120 120120 120120 130130 110110 130130 120120 110130 130130 130130 110110 120120 110130 130130 110120 110130 130130 100100 110110 100100 110110 120100 120130 100110 110110 120120 100120 120100 120120 110130 130130 100100 100100 130130 100100 120120 120120 130130 110110 120120 110110 120120 130130 000000 110110 130100 100100 130130 100120 120120 130130 110110 120120 110110 130130 130130 120100 120100 120100 130100 100100 130130 130130 130130 120120 110110 120120 120120 130120 120120 100100 130110 120120 130130 100120 110130 130130 130130 130130 130130 000000 100100 110110 110130 110110 120120 130130 000000 120120 100100 100100 100100 100100 100100 100100 120130 130130 100100 000000 100120 110110 130130 120120 110110 120130 130130 120120 100100 110130 120120 130130 110110 130130 120100 110110 120120 000000 100100 120120 130130 130130 120120 110110 130130 120120 110110 120120 100100 120120 110110 130130 110110 120120 120120 120120 000000 110110 100100 120100 110110 130120 100100 130130 120120 100120 110110 130130 100120 000000 110110 120120 130130 130100 120120 130130 120120 130130 110130 110110 120120 120120 100100 100120 130130 000000 120120 120120 130130 110130 100100 000000 110110 130130 100100 110120 120120 110110 120120 100100 130130 120120 120110 130130 130130 120120 120120 120120 130130 110110 120120 130110 120120 110110 120120 130130 130130 000000 130130 110130 120120 120100 130130 120120 110110 130130 130130 100120 000000 130130 120120 130130 130130 110130 100120 000000 120120 120120 120120 120120 130130 100100 130130 120100 000000 120130 120120 110130 120120 130130 000000 120120 130130 000000 130130 110130 110130 130130 120120 000000 120120 130130 110110 110130 120120 110100 130130 130130 130130 120120 120120 120120 110110 120120 120120 130130 120120 130130 110110 120120 130130 120120 100120 100100 120120 120100 120120 110130 130130 100100 100120 120120 120120 000000 100130 120120 120120 120120 100120 120120 110110 130130 120120 120120 000000 120120 130130 120120 000000 130130 120130 130130 130130 110110 100120 110130 130130 120120 100120 100100 110110 120120 120120 130130 120120 130130 130130 110130 130130 130130 130130 110110 110130 000000 110130 110130 110110 130130 110110 110110 120120 000000 110110 130130 130130 100100 130130 120120 120120 110110 110120 110130 100120 120120 130130 130130 130130 000000 130130 120120 130130 120120 120100 100120 130130 130130 000000 130130 110130 130130 130120 110110 110130 100100 120120 130130 120120 100120 120120 120120 130100 130130 000000 120110 130130 110120 120120 120100 000000 130130 000000 100100 100100 100120 130130 130130 120120 100100 130130 100120 120120 130120 120120 120120 130130 120100 120120 130130 120100 000000 130130 130130 110110 100110 130100 110130 120120 130130 110130 110110 130130 130130 130130 120120 100100 110110 110110 100120 130130 110130 130130 120120 100120 130130 130130 100130 100120 130130 130130 130130 120120 120120 100100 120120 120120 130130 130130 130130 120120 130130 120120 000000 000000 110120 120120 110100 120120 120120 100100 000000 120120 120120 110110 120100 110130 130130 000000 130130 000000 120120 100100 100120 130130 100130 000000 130130 120120 100100 000000 120120 120120 130130 000000 120120 100100 000000 120120 100100 120120 120120 120120 110110 120120 110110 130110 100110 110110 130130 110130 130130 100120 100120 110110 000000 130110 120120 120120 130130 100120 100100 120120 110110 110110 100100 130130 120120 110110 000000 120120 130130 110130 000000 130130 100120 120120 120120 110110 130130 120120 120120 120120 100100 100100 120120 100120 120120 130130 000000 120120 100100 130110 130130 100120 100110 100120 110130 100100 110130 120120 130110 130130 130130 130130 130130 110110 110110 110110 120120 120120 120120 120120 120120 100120 130130 120120 130130 130130 120120 110110 000000 110110 130130 110110 100130 000000 110110 130130 130130 110110 130130 120120 120120 130110 120100 120120 100100 120120 120120 130130 100120 120120 100130 100100 130130 100100 130130 100120 100100 120120 120100 120120 120120 100100 130130 130130 100100 120120 000000 110110 130130 130130 130130 120120 130130 130130 110110 120120 110110 110110 130130 120120 130130 130130 100110 110130 100100 130130 110110 110130 120120 130130 110130 120120 120120 000000 120120 110110 100100 130100 120120 100130 130130 110130 120130 100100 100100 100100 110110 120120 110110 000000 110120 110110 100100 130130 110110 120120 100130 110110 110110 120120 110110 120120 120100 110110 120120 110110 130130 110110 110110 110110 130110 120120 120120 130130 000000 130130 130130 100100 100100 110110 100100 110110 130130 130110 120120 130130 130130 120100 130130 120120 100100 130110 110110 120120 130110 120120 120120 130130 100100 110110 130130 120110 120120 100100 110110 100100 130130 110110 130130 130110 100130 120120 120120 130120 110110 120120 120120 120120 130110 000000 130130 100100 120120 110110 110110 100100 110110 100120 130130 100120 130130 120120 110110 130130 100100 130130 130130 100100 000000 130130 130130 110110 120120 100100 120120 100100 120120 100100 130130 110130 110130 120120 100120 130110 130130 110110 120120 130130 120120 130130 110130 110110 120120 130110 000000 120120 130110 100100 120120 120120 130130 110110 110110 000000 120120 100120 120120 120120 000000 100100 120120 120120 100120 000000 000000 110110 130130 110110 130130 110120 110130 120120 130130 130130 100100 100120 130130 100100 100120 100100 120120 130130 100100 120120 110130 110110 130130 110110 120120 120120 130130 110110 100100 120120 130130 100120 120120 130130 130130 110110 110110 120120 100120 130130 130130 110110 130100 120120 130130 130130 130120 100100 110110 100120 100110 120120 130130 120120 110110 130130 110110 120120 130110 130130 110110 110130 110110 130110 000000 120100 000000 130130 120120 130130 000000 120130 120120 120120 130130 120120 120120 110110 120110 110130 100120 120120 130130 120120 120120 100100 130130 000000 110130 120120 120120 110130 120120 100100 130130 130130 130130 110110 130130 130130 120120 100100 110110 000000 110110 100100 130130 110110 120120 120120 110130 100120 120120 100100 130130 130130 120120 110110 120120 120120 110130 120120 130130 120120 130130 110110 110130 120120 120100 120120 100100 130130 110120 100130 130130 120120 130130 110110 130130 100100 120120 000000 000000 110110 130130 120120 110120 120120 120120 130130 000000 130130 100100 120120 110130 130130 130130 130130 000000 130130 100120 120120 100100 130130 130130 120100 120120 120120 110110 120120 110110 120120 000000 120100 100120 130110 000000 110130 120120 130130 130130 100100 120120 130130 100100 100130 110130 120120 120120 130130 120100 100100 130130 130130 110110 110110 110110 130130 120120 100100 110110 120100 130130 130130 110110 130130 100100 120120 000000 130130 130110 130130 110130 000000 100100 120120 130110 120120 000000 110110 130130 000000 120120 110130 120100 120120 110110 110110 130130 100100 100100 100100 120120 130130 130130 130130 130110 120120 130130 120120 110110 110110 100100 120120 110130 110110 110110 120120 130130 130130 120120 130130 100100 100120 120120 110110 130110 110110 000000 130130 120100 110110 100100 120120 100120 130130 100100 110110 100120 120120 120120 100110 120120 130130 120120 100130 120100 120120 130130 100130 110110 100100 130130 000000 110110 110110 100100 130130 100130 100100 130130 120120 130110 110110 130130 120120 100100 130130 100120 120120 100120 130130 120120 130130 130130 110110 130130 110110 000000 100120 110130 120120 120100 130130 110130 000000 130130 120120 110130 130130 120100 130130 120120 100100 130130 120120 120120 110110 100130 130130 130130 130130 120100 130130 110130 120120 130130 130130 100120 130130 120120 110110 130130 120120 110110 120120 120110 110110 120120 110110 110130 130110 000000 130110 100100 130130 110110 110110 130130 000000 130130 100100 130110 110110 100120 120100 130130 130130 130130 130130 100100 120120 120120 100120 130130 120120 110110 130130 120120 100100 110110 120120 130130 000000 120120 110110 000000 100100 130130 100100 120120 130130 120120 110120 130130 130130 120100 120120 110130 120100 120120 120120 110130 130130 100100 130130 120100 100100 120120 110130 000000 100100 100100 110130 120120 130130 130130 000000 130130 130130 120120 130130 110110 120120 120120 100120 100120 130100 130130 120120 130120 130130 130130 100120 120120 120120 130130 120120 110110 120120 110110 000000 120120 130130 000000 110110 110130 000000 120120 120110 110110 120120 130130 110110 120120 000000 120120 130130 130130 110110 110110 130130 120120 100110 000000 130130 110130 000000 130130 130130 110120 110130 130130 120120 130130 120120 000000 100100 130130 130130 100100 120120 120120 130130 120120 100120 120120 130130 120120 000000 120120 130130 120120 110130 130130 110110 000000 000000 130130 130130 130130 000000 130130 100100 110130 110110 110130 130130 100100 110130 100100 120120 100120 110110 130130 130130 130130 110110 130130 000000 110130 000000 110130 120120 130130 120120 110130 000000 120110 120120 130130 100100 110110 100100 130120 120120 100120 130130 130130 100100 000000 130110 130130 110110 120120 120120 120100 100120 120120 110110 130130 100100 120120 130130 120120 130130 100100 130130 120120 110110 120100 110120 100100 130110 120120 130130 000000 110110 130110 110110 130130 120120 120120 120120 100100 120120 130130 120120 120120 000000 110110 100100 110110 120120 100100 100100 130130 120120 110110 000000 110110 130130 000000 120120 130130 130130 110110 130130 120100 130130 130130 130130 120120 120100 100100 000000 120120 130130 120120 130100 100100 100100 120120 120120 130130 100100 000000 130130 100100 120120 130130 120120 120120 110110 130130 130130 130130 100100 130130 100100 130130 120120 120120 110130 110110 100100 130130 100120 110110 000000 120120 110130 130130 120120 130120 130130 000000 120120 130130 130130 130130 120120 110130 130130 130100 100120 120120 120120 130120 100100 120120 130130 120120 120120 120120 120120 120120 130130 120120 120120 110110 120120 130130 120120 120120 100100 100100 130130 110130 130110 130130 120120 120120 130130 110110 120120 130130 120120 110110 100100 130130 110120 130130 120120 120120 120120 110130 100120 130130 100100 110110 110110 130130 110120 120120 120100 120120 000000 110110 110110 130130 120120 100120 100120 120120 100120 110110 130130 000000 130130 110130 100120 120120 100100 100100 120120 120120 100100 130110 100100 120120 120120 120120 130130 130130 120120 110110 110110 100130 130130 130130 100100 130130 130100 120120 110130 130130 130130 120120 120120 110130 130130 120120 130110 120120 110110 130130 130130 120120 120120 100100 120120 130130 120120 130130 130130 120120 120120 100100 110110 100130 130110 130130 110130 120120 110130 100110 110110 100100 110110 130130 120120 110110 130100 130130 120110 120120 100100 100100 100100 100100 110100 110110 120120 110110 120120 000000 130130 130110 110110 120120 130130 130130 000000 120120 100100 130130 130130 120120 120120 110110 130130 100100 100100 120130 110110 130130 130130 130130 100100 110110 130100 110110 110110 130130 120120 120120 110130 120120 130110 120120 110110 110110 110110 130130 110110 100100 120120 100100 110110 100100 120120 110110 120120 100130 100120 110110 120120 120120 100130 130130 100120 130130 100100 100100 120120 130130 100100 000000 110110 110130 120120 000000 110110 100100 110100 120120 120120 120120 000000 100100 100100 120120 120120 120120 120120 120120 130130 110110 120120 120120 100100 100120 110100 110130 120120 130130 100100 120120 130130 130130 120120 100120 120120 130130 130130 110110 100100 110110 130130 130130 110110 130110 130130 110130 000000 130130 100120 110110 110130 120130 100100 110110 120100 120120 110130 120120 120120 000000 120120 100100 120120 120120 120120 110110 110110 130110 110130 100120 130130 130130 130110 120120 120120 100100 130130 130110 110110 110110 110130 120120 100130 120100 120120 120120 130130 120110 000000 130130 110110 130130 120120 100100 120100 130130 100100 000000 100100 130130 110130 110110 100120 120120 130100 100100 120120 110130 120120 110110 130110 110110 100120 120120 000000 110110 130110 130110 000000 110130 130130 130130 120120 000000 130130 130130 120120 130130 130130 100100 130130 110130 110110 120120 120120 120120 130130 100120 000000 110130 130130 130130 120120 100100 110130 120120 100100 110110 000000 000000 130130 000000 100100 130130 130130 120120 120100 130130 130130 100120 120120 130130 100100 130110 110100 120120 130130 110110 110130 100130 120120 110110 130130 120120 100100 120120 100130 120120 100100 120120 120120 120100 130130 130130 130110 130130 110110 120120 120120 100100 130130 130100 130130 130130 130130 110110 110120 100100 130130 120120 110130 130130 100100 130130 120100 130130 110120 000000 130130 130130 130130 100100 130110 120120 100110 110110 100100 110130 130130 120120 120120 130130 130130 110130 110130 120120 120120 110110 130130 110130 120120 130130 120120 110130 130130 110110 120100 120120 110130 130130 100120 120120 130130 110110 120120 120100 120120 130130 120120 130130 110130 120120 130110 100110 100100 100100 130130 130120 130130 120120 120120 120120 130130 120120 130130 100100 130130 120120 120120 130130 110110 130130 130130 110130 120120 100100 110110 130130 130130 120120 100100 130130 100100 110110 120120 120120 130130 130130 100100 120120 100120 120120 120120 120120 120120 120120 110130 130130 110130 120120 100100 120120 120120 120120 130130 130100 130130 000000 130130 130130 000000 120120 120120 100120 110110 100100 120120 100100 120120 120120 100100 130130 120130 120120 120120 110130 100100 110110 120120 120120 130130 100120 130130 100120 100100 130110 130130 120120 120120 120120 120120 100100 120120 110110 110110 100100 000000 120120 110130 100120 120100 130130 100130 130130 100100 120120 130130 110130 120120 130110 120120 130130 120120 110130 100110 100120 130130 110110 130130 110110 000000 100100 100100 130130 130130 130130 100100 130130 130130 120120 120120 110110 100100 000000 120120 120120 110110 120120 130120 100100 130130 120100 100100 000000 120120 100100 110110 130130 120120 110110 120120 100100 130130 120120 130130 120120 110110 120120 120120 110130 100100 100100 120120 000000 110110 120120 130130 110130 100100 130130 130130 100100 120120 120120 100120 120120 130130 100100 000000 100100 130130 100100 130130 120120 100100 130130 120120 120100 130130 130130 000000 130130 130130 120120 130130 000000 120120 130130 110110 130130 130130 120120 000000 120120 120120 110130 110110 130130 120120 130130 100100 000000 130130 120120 100100 100120 110110 130130 130130 110110 120110 120120 100100 120120 120110 000000 130130 130130 120120 120120 110110 130130 130130 110110 130130 130130 100100 130130 130130 110110 130130 130130 120120 110110 130130 130130 120120 130130 120120 000000 110110 110110 120120 120120 110110 120100 120120 100100 130130 110110 120120 120100 130130 130130 120120 130130 130130 130130 130130 120120 120100 120120 000000 130130 110110 100100 000000 110130 120120 120100 000000 120120 120100 000000 130130 120120 120120 120120 000000 130130 000000 110110 000000 120120 130130 120120 120100 000000 130130 000000 130130 120120 100120 100100 000000 130130 110110 110110 000000 110130 130130 120120 120120 000000 120110 120120 130130 100100 130110 120120 100100 100100 100100 130130 120120 130130 130130 100110 130130 130130 100100 120120 130130 120120 000000 110110 100100 120120 100100 120120 120120 130130 000000 130130 120120 130130 130130 130130 110110 120100 130130 130130 130130 120120 110110 120120 100100 120120 130130 130130 100100 100100 120120 000000 100100 120120 120120 000000 110130 120120 100100 130130 120120 110110 130130 110110 110110 000000 100100 130130 110110 120120 110110 130130 110130 110110 100100 000000 130100 130130 120120 110110 120120 130130 100100 130130 120120 110110 120120 100100 000000 120120 000000 000000 100100 120120 120120 120120 110110 130100 110110 130120 000000 000000 000000 130130 110110 130130 110110 110110 120120 120120 000000 120120 120120 100120 120120 130130 100100 130130 120120 000000 120120 130130 120120 110110 130130 100100 100100 120100 130130 000000 100130 100100 110130 120120 000000 120120 100100 120120 110110 130130 100120 100120 110110 000000 130130 120120 110110 000000 110110 120120 000000 110110 120120 110110 000000 000000 100100 130130 130130 100100 120120 110110 110110 110130 120120 130130 110110 110110 000000 000000 100100 130110 130130 100100 130130 000000 100100 000000 120120 130130 100130 120120 100100 110110 120120 000000 120120 110130 110110 000000 100100 130130 130130 120120 130130 110110 000000 130130 100100 000000 100100 110120 120120 130130 120120 100100 130130 100100 130130 130130 110110 000000 110110 130130 000000 000000 130120 000000 130130 000000 000000 130130 110110 120120 120120 130130 120120 000000 110110 130130 100100 120100 000000 120120 100100 120120 000000 110110 120110 130110 000000 120120 130110 130130 130130 130110 100130 120120 110110 000000 120110 000000 120120 100120 110110 130110 110110 000000 110110 120120 000000 000000 000000 130130 100120 130130 100100 130130 110130 110110 000000 100120 130130 000000 120120 110110 000000 120120 000000 120100 000000 000000 110110 120120 120120 100100 130130 100100 130130 000000 130130 130130 100100 130110 000000 100100 110110 100100 130110 120120 110130 130130 000000 110120 100100 120120 000000 120120 000000 130130 100100 000000
[truncated: 27,629,744 more chars]
