# Supplementary material for: Considering adaptive genetic variation in climate change vulnerability assessment reduces species range loss projections
Source: Proc Natl Acad Sci U S A. 2019 May 6;116(21):10418–23. doi: 10.1073/pnas.1820663116 (PMC6535011; doi:10.1073/pnas.1820663116)
Supplement: Supplementary File [file pnas.1820663116.sd03.txt]

2_42
14_72
15_66
23_9
26_25
32_71
33_83
37_68
38_48
41_65
43_51
51_50
60_61
62_84
74_65
77_50
79_67
80_65
81_9
86_15
92_10
93_21
97_86
98_17
103_7
106_10
107_45
108_4
115_67
118_30
120_51
127_46
128_77
135_58
136_84
141_45
146_7
151_13
152_55
154_55
158_81
161_17
168_38
169_59
174_40
180_53
184_7
185_72
188_33
189_21
194_34
195_14
202_18
203_76
212_85
221_44
222_86
226_39
229_15
230_63
232_88
236_37
239_7
241_37
243_43
245_43
246_77
248_79
249_52
250_72
254_10
261_48
263_9
264_12
269_88
270_78
271_69
272_27
284_15
285_83
288_34
292_40
294_28
301_88
315_55
326_49
337_83
338_26
339_54
341_38
346_45
347_7
351_33
359_51
360_21
367_43
370_47
372_76
377_29
382_45
391_44
397_57
398_47
399_7
402_21
407_84
413_58
415_88
416_71
417_77
419_71
420_20
423_14
424_55
425_18
426_19
428_84
429_89
436_26
453_47
457_83
463_78
467_16
468_8
475_19
479_16
484_74
485_87
486_64
496_16
498_54
509_85
511_17
513_87
524_37
529_13
532_69
534_19
536_56
541_29
546_43
551_44
552_48
554_81
555_47
557_8
559_7
561_55
566_72
581_30
582_72
595_34
603_34
605_55
606_15
607_49
612_81
622_26
624_34
625_61
628_57
635_77
638_36
641_17
644_38
645_86
646_58
649_78
650_77
652_24
654_47
656_58
659_7
661_30
662_89
663_75
669_89
674_39
680_62
684_59
688_11
697_21
699_13
700_83
705_57
707_85
709_40
710_30
715_8
717_76
721_58
722_87
727_14
731_48
738_61
749_52
755_85
757_13
760_22
764_80
766_13
769_83
772_36
773_8
777_38
779_42
787_28
789_8
790_87
796_24
798_13
803_59
804_36
805_47
806_70
808_84
809_63
813_14
814_6
815_80
821_27
823_13
826_34
828_58
831_6
832_13
836_22
839_54
840_23
844_67
848_67
856_13
860_89
870_45
879_84
884_60
886_84
888_81
897_53
899_50
900_38
907_15
910_89
911_78
912_38
914_14
915_22
916_12
924_64
933_18
935_61
941_32
943_32
948_76
949_23
956_74
971_84
972_76
973_7
974_13
975_26
980_9
984_86
986_63
990_5
1000_26
1001_86
1017_61
1022_55
1028_27
1029_63
1031_23
1032_20
1037_60
1044_12
1052_71
1063_83
1067_9
1072_51
1080_63
1085_35
1090_30
1092_75
1108_28
1113_85
1118_53
1119_58
1121_19
1125_79
1128_22
1132_32
1138_58
1149_81
1158_80
1164_37
1168_49
1170_34
1179_56
1180_26
1181_60
1192_11
1197_33
1205_43
1209_89
1211_24
1212_10
1221_35
1228_26
1230_42
1235_74
1241_41
1246_34
1249_79
1262_86
1263_21
1272_69
1275_28
1278_29
1286_89
1289_25
1292_30
1295_60
1305_15
1309_49
1311_39
1316_17
1317_16
1319_45
1320_16
1325_7
1326_46
1329_8
1331_7
1332_23
1335_44
1341_49
1343_66
1349_52
1351_18
1356_44
1362_45
1367_38
1368_85
1370_74
1373_55
1375_70
1383_23
1384_38
1386_54
1387_41
1390_36
1394_81
1398_13
1399_53
1403_59
1411_29
1412_45
1414_68
1418_19
1421_55
1423_24
1425_56
1441_61
1445_42
1448_71
1449_22
1452_40
1457_21
1468_84
1472_74
1474_49
1478_72
1479_34
1480_42
1481_54
1489_63
1491_22
1493_31
1495_50
1496_66
1497_67
1498_16
1502_71
1503_18
1506_45
1514_71
1518_42
1519_89
1521_50
1530_88
1531_55
1534_8
1540_52
1555_61
1558_56
1563_74
1565_39
1569_57
1570_22
1572_73
1578_15
1590_54
1596_20
1597_7
1602_56
1608_46
1612_39
1617_17
1619_34
1621_73
1624_56
1625_58
1628_59
1629_63
1638_51
1643_7
1644_88
1646_89
1651_69
1653_44
1667_52
1678_39
1679_28
1692_33
1695_45
1704_29
1710_32
1711_68
1715_51
1722_7
1727_77
1730_89
1737_9
1740_15
1745_83
1748_20
1757_57
1759_65
1760_32
1767_54
1768_40
1772_62
1773_24
1776_35
1781_42
1785_17
1790_6
1791_8
1792_79
1794_16
1800_31
1812_62
1816_54
1818_77
1820_87
1824_22
1825_31
1827_81
1831_63
1838_30
1839_78
1844_32
1850_64
1862_25
1869_84
1871_52
1872_19
1873_53
1875_34
1881_30
1882_30
1885_65
1889_89
1890_58
1893_76
1898_44
1904_64
1905_37
1916_40
1919_76
1926_27
1927_44
1931_74
1932_56
1935_64
1939_76
1956_45
1958_67
1962_81
1965_85
1967_87
1971_59
1973_19
1977_37
1984_80
1987_20
1990_43
1992_50
1993_22
1994_70
1995_31
1996_13
2003_14
2009_22
2010_16
2012_40
2015_14
2025_25
2030_19
2033_57
2036_67
2042_60
2044_72
2047_47
2048_81
2049_14
2053_8
2056_32
2058_22
2062_85
2063_33
2068_10
2069_8
2070_78
2079_22
2086_64
2088_4
2092_74
2096_53
2097_89
2101_59
2103_48
2108_37
2116_79
2117_51
2121_8
2122_52
2123_56
2125_37
2128_85
2135_36
2136_68
2138_25
2143_80
2144_37
2147_41
2154_72
2155_89
2157_27
2159_45
2162_74
2164_23
2168_50
2184_5
2185_64
2192_88
2205_58
2208_21
2212_17
2213_28
2220_33
2222_85
2226_24
2234_8
2236_81
2245_58
2248_15
2253_68
2258_44
2261_10
2266_20
2271_86
2277_62
2295_59
2297_26
2302_71
2303_29
2304_45
2305_74
2314_86
2315_44
2321_71
2333_87
2334_23
2336_55
2342_78
2353_56
2357_38
2358_65
2359_86
2364_33
2368_77
2375_52
2377_57
2380_7
2384_42
2386_39
2388_14
2389_50
2397_73
2401_58
2407_61
2408_35
2410_11
2416_40
2417_67
2418_14
2424_28
2427_45
2434_46
2437_68
2440_66
2441_86
2442_39
2448_45
2449_54
2469_82
2471_40
2473_47
2474_37
2477_17
2480_78
2489_50
2491_35
2493_42
2496_28
2499_81
2504_71
2505_35
2506_20
2517_61
2524_53
2529_82
2530_26
2533_35
2538_49
2543_74
2545_33
2552_88
2564_54
2565_83
2569_15
2571_75
2574_32
2576_52
2578_71
2579_9
2588_23
2591_65
2595_9
2596_36
2597_60
2600_19
2601_87
2602_84
2608_30
2615_24
2616_84
2620_68
2622_27
2626_70
2630_13
2633_27
2638_48
2646_43
2647_49
2650_85
2652_22
2655_47
2661_52
2662_6
2664_11
2667_65
2669_47
2670_62
2671_38
2673_7
2674_15
2677_11
2681_70
2685_18
2695_34
2708_54
2713_32
2716_23
2717_72
2726_36
2729_36
2731_26
2735_77
2739_21
2752_61
2753_33
2757_30
2759_85
2761_31
2765_17
2768_89
2772_63
2776_12
2780_53
2783_6
2792_20
2794_47
2804_4
2808_20
2814_75
2818_44
2820_78
2821_75
2825_14
2830_78
2834_59
2838_13
2845_36
2849_19
2854_18
2855_12
2861_33
2867_18
2868_81
2871_30
2874_78
2875_64
2876_59
2879_48
2884_72
2896_81
2897_76
2900_75
2901_89
2908_28
2913_58
2920_83
2921_72
2928_14
2931_44
2934_54
2939_39
2945_15
2946_27
2948_41
2952_48
2954_25
2965_25
2972_32
2974_54
2976_28
2978_89
2982_87
2986_44
2987_16
2988_10
2989_64
2991_74
2994_31
2999_77
3000_56
3013_46
3017_8
3020_74
3027_58
3031_67
3033_57
3038_48
3043_40
3046_82
3047_61
3053_48
3056_73
3059_69
3063_51
3064_67
3067_66
3073_14
3074_89
3076_59
3079_88
3084_11
3088_7
3090_32
3091_36
3094_67
3096_49
3098_27
3101_50
3107_15
3108_71
3111_48
3115_22
3120_55
3123_57
3125_30
3127_61
3128_42
3129_79
3131_38
3133_7
3141_66
3144_61
3146_7
3149_86
3151_35
3152_68
3158_71
3160_85
3161_19
3162_59
3170_65
3180_27
3182_53
3183_5
3185_85
3193_35
3195_68
3198_69
3209_41
3216_75
3220_40
3222_71
3231_85
3233_32
3234_9
3237_83
3238_37
3239_8
3242_48
3243_28
3245_69
3248_87
3255_70
3260_10
3262_30
3274_10
3278_44
3283_82
3285_80
3287_50
3290_55
3297_18
3308_9
3317_43
3320_38
3324_56
3326_80
3328_10
3330_75
3332_27
3338_60
3341_54
3344_44
3350_76
3351_89
3352_36
3356_53
3357_65
3359_73
3362_80
3371_89
3379_10
3384_87
3387_82
3388_19
3392_34
3408_24
3419_72
3420_81
3423_24
3424_81
3425_33
3426_38
3432_65
3437_62
3443_20
3446_85
3447_48
3449_27
3454_40
3469_65
3470_81
3476_76
3480_76
3484_87
3485_59
3492_57
3497_55
3499_9
3501_71
3503_56
3513_30
3514_75
3515_7
3518_70
3523_63
3524_4
3526_73
3529_80
3540_88
3542_34
3548_12
3550_72
3551_37
3554_61
3555_19
3556_50
3559_81
3561_14
3563_32
3564_8
3565_9
3569_40
3570_35
3571_78
3572_72
3584_29
3588_28
3591_22
3594_29
3599_57
3601_63
3602_59
3607_31
3609_51
3613_10
3617_89
3622_28
3627_77
3629_87
3633_21
3636_47
3638_68
3639_84
3641_6
3648_27
3654_79
3664_47
3669_83
3671_60
3673_24
3676_18
3679_25
3680_56
3682_86
3683_14
3687_32
3696_21
3703_56
3704_88
3706_46
3707_62
3709_18
3710_29
3713_29
3714_70
3715_14
3717_59
3733_65
3734_28
3737_74
3738_23
3740_63
3747_39
3749_44
3750_32
3754_17
3757_54
3759_49
3760_67
3773_11
3777_32
3778_89
3779_50
3780_60
3785_24
3793_80
3794_61
3800_88
3802_40
3812_13
3814_58
3824_47
3833_39
3834_86
3836_25
3838_35
3842_62
3849_80
3854_32
3858_33
3859_47
3862_25
3864_85
3873_25
3874_71
3875_76
3876_89
3877_12
3884_33
3885_52
3891_48
3892_54
3897_6
3898_78
3908_61
3909_37
3913_39
3915_23
3918_51
3922_17
3931_72
3933_65
3946_47
3950_17
3953_58
3954_88
3961_81
3963_52
3964_38
3965_9
3972_56
3978_18
3979_51
3986_18
3996_12
4001_21
4004_5
4007_14
4010_74
4017_74
4021_61
4023_81
4024_19
4025_30
4037_7
4038_82
4040_13
4052_65
4054_32
4063_40
4068_31
4071_18
4079_20
4080_64
4089_27
4096_51
4097_64
4099_76
4101_83
4102_12
4120_67
4121_29
4123_87
4124_20
4127_21
4128_79
4129_28
4133_84
4138_80
4142_70
4144_74
4147_10
4151_6
4163_33
4165_56
4166_81
4169_83
4170_11
4178_62
4180_48
4182_78
4184_40
4187_8
4190_14
4192_61
4196_38
4197_34
4199_52
4204_24
4207_61
4209_74
4210_72
4214_71
4215_44
4219_11
4225_24
4226_78
4228_7
4231_62
4238_69
4240_63
4250_34
4252_82
4260_77
4267_26
4268_84
4273_7
4274_13
4283_89
4288_43
4292_38
4298_23
4300_43
4303_30
4310_59
4311_74
4313_29
4320_9
4322_16
4324_28
4332_14
4333_65
4335_42
4340_84
4341_62
4342_55
4360_69
4362_38
4366_16
4367_59
4369_42
4371_40
4375_16
4376_52
4386_32
4397_58
4402_46
4404_47
4407_37
4411_74
4414_69
4421_7
4423_13
4427_44
4432_44
4435_72
4441_16
4443_73
4446_7
4447_38
4455_56
4475_62
4476_60
4480_59
4486_32
4489_51
4490_50
4497_78
4503_73
4505_85
4506_7
4507_46
4508_26
4509_84
4510_50
4512_62
4516_58
4518_49
4524_31
4529_48
4532_52
4540_78
4541_82
4542_88
4544_8
4547_80
4552_38
4558_27
4567_10
4568_83
4577_29
4582_74
4583_36
4589_35
4592_66
4597_17
4602_77
4603_30
4607_10
4608_14
4624_13
4628_81
4629_41
4631_60
4633_31
4637_15
4638_57
4646_78
4661_28
4662_54
4665_40
4668_66
4671_25
4672_27
4675_76
4676_51
4677_15
4681_88
4686_34
4687_65
4688_67
4693_38
4697_19
4702_69
4716_39
4717_53
4719_74
4720_34
4724_55
4727_89
4728_63
4730_59
4731_41
4745_56
4746_53
4747_65
4748_41
4750_32
4752_63
4753_26
4756_10
4757_43
4770_31
4773_6
4779_51
4781_61
4783_28
4784_16
4785_9
4786_43
4791_20
4797_32
4799_34
4804_7
4819_44
4825_18
4837_67
4844_30
4849_51
4851_67
4858_19
4865_80
4866_80
4876_84
4878_27
4882_7
4886_34
4891_10
4894_63
4897_57
4910_63
4913_54
4915_39
4921_12
4930_40
4950_43
4953_51
4954_75
4964_68
4965_53
4966_37
4967_76
4969_17
4970_18
4975_76
4985_23
4986_37
4989_85
4991_36
4997_25
4998_69
4999_38
5007_37
5012_43
5014_75
5024_60
5025_44
5040_19
5042_88
5043_25
5044_76
5062_63
5065_64
5070_7
5077_65
5080_35
5090_8
5095_63
5097_88
5100_36
5103_85
5104_76
5111_80
5119_88
5121_12
5126_54
5137_43
5143_48
5146_23
5148_18
5151_43
5161_40
5163_53
5169_12
5171_80
5173_28
5174_20
5181_11
5184_50
5188_38
5189_11
5194_73
5199_27
5202_38
5218_36
5225_6
5226_47
5235_28
5237_7
5238_17
5244_83
5250_64
5256_70
5257_29
5258_82
5259_19
5263_40
5265_83
5271_53
5273_32
5274_39
5276_67
5277_65
5285_67
5286_44
5290_85
5312_23
5313_43
5321_29
5324_4
5331_77
5333_71
5336_42
5337_30
5347_49
5357_12
5369_36
5373_84
5374_31
5386_56
5389_48
5393_67
5397_78
5399_5
5400_28
5402_77
5408_53
5417_75
5420_46
5422_35
5427_70
5444_27
5445_15
5447_88
5449_28
5450_16
5459_40
5461_79
5464_18
5465_15
5468_30
5471_7
5486_44
5493_87
5497_75
5505_44
5506_66
5507_55
5511_83
5512_71
5514_20
5515_62
5517_34
5523_88
5524_68
5531_8
5544_70
5545_38
5547_71
5554_69
5562_45
5571_29
5573_78
5576_10
5580_76
5585_44
5586_77
5589_40
5594_19
5598_80
5601_78
5604_18
5608_58
5609_68
5614_36
5616_51
5618_24
5620_45
5621_62
5622_76
5623_59
5629_73
5637_56
5641_22
5643_87
5645_78
5647_7
5648_43
5655_68
5657_61
5661_9
5666_75
5667_45
5669_76
5673_51
5691_67
5697_78
5702_61
5704_9
5709_75
5710_79
5713_87
5720_43
5726_25
5727_46
5729_43
5739_55
5743_30
5744_22
5745_24
5746_35
5761_35
5766_74
5769_61
5770_89
5773_42
5776_25
5779_52
5786_81
5795_27
5798_11
5801_57
5805_37
5810_39
5811_85
5815_33
5816_38
5817_86
5827_56
5828_76
5843_52
5850_68
5853_13
5854_76
5857_83
5869_88
5871_86
5872_22
5882_16
5888_8
5889_43
5890_63
5893_53
5895_37
5898_10
5900_81
5901_39
5904_9
5907_34
5936_39
5939_50
5940_35
5944_56
5945_43
5959_63
5966_30
5967_48
5971_65
5972_18
5974_79
5975_45
5977_67
5980_20
5982_55
5988_64
5993_68
5998_64
5999_70
6002_25
6007_11
6009_76
6013_66
6015_17
6019_77
6022_12
6024_64
6026_89
6037_28
6045_74
6046_20
6049_78
6058_12
6060_60
6063_66
6065_37
6066_14
6071_10
6075_58
6082_37
6094_31
6103_61
6104_68
6105_47
6109_44
6110_11
6112_23
6120_70
6124_88
6125_70
6131_21
6137_84
6138_10
6140_61
6146_72
6150_65
6151_48
6152_43
6154_50
6155_36
6157_46
6158_64
6161_87
6163_70
6166_58
6167_68
6168_51
6169_48
6173_33
6178_52
6184_16
6190_27
6191_28
6192_20
6209_66
6217_51
6218_14
6222_84
6228_48
6231_8
6243_7
6255_25
6259_44
6261_62
6262_9
6269_37
6271_80
6273_74
6274_40
6276_67
6279_74
6285_75
6287_36
6291_69
6292_34
6296_16
6297_51
6298_40
6299_15
6301_12
6305_42
6310_19
6314_22
6319_24
6323_53
6324_40
6327_11
6329_73
6332_37
6338_42
6343_44
6344_45
6359_36
6366_20
6367_77
6368_32
6369_44
6372_57
6376_46
6388_81
6391_49
6394_30
6395_10
6396_60
6397_80
6401_87
6403_79
6404_73
6407_79
6409_69
6414_67
6415_81
6417_34
6418_60
6424_60
6434_32
6438_37
6441_47
6442_32
6443_47
6449_81
6451_56
6464_47
6465_61
6476_66
6478_54
6480_83
6481_66
6485_49
6488_82
6490_9
6495_54
6496_89
6498_49
6502_37
6511_59
6512_10
6526_31
6527_10
6530_27
6539_9
6542_74
6546_17
6553_46
6555_51
6563_87
6564_27
6568_67
6572_55
6574_30
6580_19
6582_17
6584_88
6589_38
6590_65
6594_52
6595_14
6596_82
6597_86
6601_75
6604_21
6605_53
6606_64
6610_83
6611_56
6612_68
6620_73
6625_20
6627_29
6635_8
6638_43
6641_38
6644_21
6646_55
6649_20
6650_58
6651_68
6654_84
6656_19
6676_74
6680_66
6687_25
6688_62
6689_49
6690_38
6694_24
6696_37
6699_25
6701_63
6703_63
6704_16
6714_86
6728_31
6729_54
6730_46
6734_29
6737_62
6743_61
6747_49
6753_34
6758_43
6763_9
6775_30
6779_88
6781_66
6783_31
6786_14
6788_31
6793_47
6804_38
6809_12
6811_4
6817_87
6819_88
6822_64
6824_17
6833_82
6836_33
6838_17
6840_89
6841_29
6846_67
6847_39
6856_87
6859_49
6861_58
6871_30
6873_18
6879_85
6880_16
6883_56
6887_46
6893_76
6903_30
6904_27
6907_23
6913_29
6914_66
6915_68
6930_22
6931_20
6932_72
6938_36
6942_79
6944_10
6947_11
6949_22
6951_7
6953_36
6961_56
6963_89
6965_15
6968_29
6969_35
6974_60
6975_13
6976_63
6979_13
6981_53
6983_36
6984_25
6988_7
7000_54
7002_62
7008_47
7011_71
7013_86
7023_37
7024_51
7025_30
7027_34
7033_38
7036_56
7037_69
7038_64
7044_49
7045_84
7053_50
7054_16
7058_60
7066_32
7071_72
7072_25
7078_53
7079_43
7080_53
7086_88
7088_80
7092_67
7095_52
7097_51
7101_9
7102_31
7103_62
7110_35
7117_74
7122_28
7123_17
7127_77
7128_72
7133_59
7134_43
7137_89
7139_19
7143_86
7148_23
7155_48
7160_87
7161_13
7164_80
7171_27
7173_59
7174_63
7183_52
7190_84
7192_34
7201_39
7208_23
7212_62
7218_23
7219_30
7227_19
7228_76
7231_10
7233_52
7235_75
7237_85
7241_24
7244_59
7248_44
7256_84
7260_65
7261_39
7262_16
7271_83
7272_52
7273_8
7275_68
7282_81
7288_10
7290_50
7295_76
7302_30
7306_39
7316_85
7325_34
7327_50
7332_6
7341_13
7342_76
7343_18
7345_67
7346_70
7352_39
7354_43
7358_10
7360_37
7361_12
7366_44
7371_67
7379_27
7389_85
7395_20
7396_71
7397_53
7406_27
7409_77
7413_30
7414_21
7415_18
7430_17
7435_45
7443_46
7444_83
7451_27
7452_60
7455_80
7456_39
7464_89
7465_48
7467_17
7470_73
7471_42
7475_15
7477_83
7478_9
7492_78
7494_88
7501_13
7504_50
7506_62
7507_51
7511_74
7512_31
7522_17
7527_4
7529_14
7533_16
7536_69
7538_22
7541_7
7542_48
7543_83
7545_78
7546_19
7551_76
7552_16
7561_11
7563_42
7564_44
7565_32
7567_24
7569_51
7573_49
7574_78
7584_31
7591_54
7600_17
7610_51
7618_18
7620_14
7622_15
7629_76
7635_38
7638_14
7640_54
7645_76
7646_36
7647_58
7652_78
7654_51
7657_41
7668_49
7670_12
7676_28
7679_10
7687_40
7694_20
7706_20
7708_27
7709_84
7710_66
7712_34
7715_32
7720_68
7721_63
7725_54
7726_23
7728_32
7729_11
7732_70
7741_35
7743_68
7749_80
7750_50
7753_68
7756_64
7758_45
7761_30
7762_73
7763_19
7768_89
7775_60
7778_42
7779_23
7787_22
7795_73
7799_8
7805_43
7807_17
7811_82
7812_9
7815_57
7816_7
7820_19
7826_14
7830_56
7839_35
7843_70
7847_50
7851_7
7852_72
7853_11
7854_53
7855_29
7863_75
7864_16
7868_57
7873_67
7875_83
7876_71
7880_66
7886_14
7887_50
7888_55
7895_71
7896_31
7897_72
7899_27
7904_62
7907_28
7911_14
7913_68
7914_33
7916_29
7920_59
7922_80
7923_46
7931_64
7934_52
7939_77
7941_82
7954_70
7956_62
7959_65
7964_62
7969_69
7970_76
7971_15
7973_74
7976_32
7979_72
7981_20
7984_38
7986_37
7991_17
7992_55
7994_51
8001_69
8002_67
8003_67
8005_49
8006_41
8016_80
8019_73
8020_87
8022_38
8023_12
8027_64
8031_40
8035_50
8039_72
8040_79
8052_5
8054_76
8056_79
8062_36
8063_44
8064_7
8065_70
8067_48
8072_18
8080_31
8090_69
8094_63
8097_78
8101_62
8102_22
8105_9
8106_23
8110_12
8112_20
8116_17
8125_84
8126_50
8128_86
8131_23
8136_67
8137_8
8141_79
8142_32
8149_13
8161_44
8165_18
8166_72
8167_20
8168_36
8170_66
8172_77
8178_16
8181_88
8182_9
8186_22
8192_19
8198_71
8199_7
8200_85
8203_79
8204_15
8207_55
8212_55
8227_64
8230_83
8231_55
8232_65
8233_44
8238_83
8245_15
8266_54
8270_22
8272_33
8280_68
8287_83
8290_83
8294_72
8296_82
8297_65
8298_34
8303_11
8309_69
8310_64
8326_60
8337_54
8338_75
8339_73
8341_57
8347_74
8351_46
8355_28
8360_81
8366_85
8368_86
8370_82
8372_48
8373_76
8375_39
8378_14
8387_6
8388_36
8389_68
8391_50
8393_74
8397_89
8401_29
8402_28
8403_71
8404_35
8406_33
8415_37
8416_51
8427_21
8428_47
8436_38
8441_74
8446_63
8449_28
8452_16
8454_76
8456_52
8461_82
8462_72
8475_79
8476_30
8478_70
8480_36
8483_77
8492_41
8495_78
8497_36
8499_25
8505_57
8510_84
8515_31
8521_59
8528_58
8533_17
8535_55
8537_41
8540_70
8542_81
8543_71
8548_39
8549_54
8555_23
8556_9
8558_54
8566_17
8570_33
8572_53
8590_88
8591_27
8593_64
8596_11
8598_60
8602_74
8604_88
8607_84
8610_48
8612_78
8616_38
8617_41
8619_27
8623_69
8624_23
8625_79
8627_26
8628_25
8630_18
8634_35
8636_18
8641_69
8648_64
8652_20
8656_35
8657_24
8667_85
8671_21
8672_81
8682_84
8698_86
8705_72
8718_66
8722_27
8723_57
8725_5
8730_88
8733_25
8736_72
8741_71
8742_62
8744_36
8745_31
8746_25
8750_57
8752_35
8754_14
8756_88
8758_36
8760_84
8765_53
8767_21
8769_60
8782_61
8791_4
8793_70
8798_54
8805_39
8813_83
8818_52
8822_60
8832_87
8834_62
8844_70
8847_38
8851_37
8852_53
8854_45
8855_50
8858_83
8860_25
8877_59
8878_17
8881_17
8888_31
8891_38
8895_39
8896_30
8898_64
8901_58
8903_34
8910_62
8916_74
8927_68
8929_62
8932_74
8944_22
8946_50
8948_78
8949_28
8951_33
8953_83
8957_29
8958_79
8959_32
8964_47
8984_12
8985_58
8994_86
8997_89
9014_85
9019_21
9020_15
9023_70
9024_61
9027_72
9033_23
9046_65
9047_8
9052_54
9055_76
9059_77
9061_29
9065_44
9067_27
9073_47
9077_76
9080_44
9087_87
9088_72
9092_87
9102_32
9103_19
9104_11
9106_64
9110_37
9112_89
9119_30
9120_14
9122_52
9123_7
9127_47
9133_8
9136_48
9143_44
9146_30
9147_61
9163_88
9166_15
9167_37
9170_73
9173_44
9175_32
9179_37
9180_61
9184_28
9186_29
9190_77
9191_67
9194_23
9209_73
9211_59
9216_26
9220_43
9222_49
9223_14
9228_69
9233_32
9239_68
9240_85
9241_19
9254_30
9255_22
9258_11
9266_61
9268_74
9272_77
9283_46
9289_66
9292_56
9294_41
9312_38
9316_89
9320_60
9322_20
9327_7
9332_37
9337_58
9339_40
9341_21
9344_38
9346_4
9347_8
9349_85
9350_10
9355_40
9364_13
9365_73
9367_14
9369_44
9370_54
9373_81
9374_46
9375_40
9376_52
9386_72
9387_71
9391_57
9392_78
9397_75
9398_74
9415_6
9417_71
9418_10
9434_58
9435_37
9438_37
9443_70
9452_22
9457_75
9458_20
9465_53
9471_80
9472_61
9473_76
9474_16
9475_13
9480_56
9481_47
9485_19
9496_77
9498_65
9499_46
9503_15
9504_33
9508_66
9510_13
9517_18
9518_69
9520_14
9527_15
9532_50
9534_23
9536_77
9538_58
9540_7
9543_71
9544_24
9551_28
9566_48
9571_33
9572_66
9573_88
9582_33
9583_85
9586_39
9591_60
9593_29
9595_22
9598_51
9599_33
9613_14
9616_76
9620_72
9622_49
9624_66
9626_72
9634_8
9635_70
9638_53
9639_14
9640_51
9641_61
9646_10
9647_67
9651_15
9657_12
9658_81
9667_23
9673_34
9676_74
9678_76
9682_65
9683_23
9687_67
9689_75
9693_20
9695_23
9698_21
9701_89
9702_72
9718_75
9719_33
9723_74
9725_64
9726_24
9730_88
9731_33
9735_66
9741_40
9742_15
9743_60
9744_42
9751_86
9759_61
9760_57
9762_56
9765_20
9770_35
9771_14
9775_45
9780_66
9783_30
9786_39
9801_72
9806_53
9810_25
9813_17
9819_50
9820_32
9824_62
9827_45
9833_88
9834_54
9835_77
9840_29
9851_81
9852_69
9858_72
9861_47
9872_7
9880_65
9886_74
9887_24
9888_20
9907_14
9909_65
9914_83
9931_25
9933_61
9937_53
9939_12
9943_32
9951_52
9952_9
9953_51
9958_25
9959_32
9965_41
9968_33
9970_81
9971_47
9973_27
9982_77
9986_21
9987_59
9990_21
9992_61
9993_13
9996_10
10001_39
10004_7
10005_23
10006_59
10023_22
10029_46
10030_87
10040_53
10041_48
10055_80
10075_29
10079_42
10082_10
10092_72
10100_64
10101_54
10104_20
10105_15
10106_35
10112_7
10115_59
10121_44
10129_53
10130_49
10139_67
10149_26
10157_79
10161_34
10162_76
10163_80
10168_83
10172_84
10175_81
10178_4
10189_62
10192_33
10197_89
10199_50
10200_63
10202_30
10206_44
10223_6
10238_9
10246_6
10251_86
10252_18
10253_29
10259_58
10263_65
10270_15
10274_66
10285_84
10297_29
10301_43
10303_9
10304_22
10314_37
10322_86
10324_34
10330_14
10344_75
10346_74
10358_77
10364_65
10365_15
10370_81
10375_31
10383_54
10385_74
10387_87
10388_35
10393_73
10398_85
10400_79
10401_22
10403_61
10405_57
10407_64
10415_25
10416_75
10417_74
10420_58
10431_62
10437_37
10440_32
10443_37
10445_79
10446_61
10455_4
10458_36
10470_27
10471_31
10473_72
10474_31
10476_49
10477_18
10485_51
10487_33
10491_40
10495_68
10496_82
10501_79
10503_83
10506_31
10512_18
10516_89
10517_85
10524_22
10528_9
10529_41
10535_40
10551_65
10558_36
10559_22
10563_20
10564_69
10568_48
10569_62
10573_68
10574_39
10575_29
10584_47
10585_84
10590_77
10592_25
10594_77
10601_25
10610_59
10612_61
10614_44
10615_60
10619_45
10632_31
10634_33
10636_53
10649_31
10653_33
10659_64
10664_30
10665_33
10667_28
10668_35
10670_87
10675_16
10677_53
10679_29
10682_59
10684_37
10686_53
10690_62
10701_17
10707_48
10715_88
10716_72
10720_82
10721_47
10722_30
10723_11
10724_15
10728_18
10736_72
10741_80
10744_59
10749_85
10761_75
10764_46
10767_18
10768_59
10778_13
10783_7
10784_53
10788_33
10790_33
10798_80
10803_73
10814_56
10817_62
10818_51
10819_83
10829_38
10833_29
10837_8
10839_45
10843_23
10844_59
10846_87
10847_62
10853_27
10871_36
10872_58
10874_36
10877_50
10879_78
10880_33
10882_36
10887_70
10891_42
10892_15
10895_54
10904_77
10905_25
10908_85
10911_19
10913_60
10915_56
10917_81
10918_24
10925_9
10927_23
10928_70
10929_77
10936_69
10939_46
10940_22
10941_75
10949_43
10956_38
10959_36
10961_35
10966_14
10967_32
10968_37
10970_48
10972_70
10978_10
10984_55
10986_37
10991_25
10999_67
11000_49
11001_27
11002_48
11003_60
11004_52
11006_14
11007_72
11014_35
11018_22
11019_15
11022_11
11028_35
11030_6
11033_57
11038_68
11043_49
11046_18
11055_48
11057_54
11058_40
11059_60
11060_27
11062_47
11063_87
11065_22
11070_18
11071_27
11074_57
11077_54
11079_13
11080_50
11093_59
11095_65
11098_38
11105_48
11111_17
11116_48
11120_15
11121_60
11127_21
11133_62
11136_19
11139_42
11140_23
11142_19
11153_58
11155_6
11159_39
11160_59
11165_9
11175_14
11176_37
11177_34
11180_54
11182_10
11188_26
11193_30
11199_77
11213_74
11222_27
11224_33
11227_79
11232_83
11234_64
11243_20
11244_84
11245_69
11250_52
11258_63
11260_49
11278_46
11290_55
11294_54
11296_82
11302_65
11304_26
11307_11
11312_52
11313_7
11319_9
11321_16
11326_21
11329_23
11331_31
11333_16
11334_8
11336_67
11345_19
11355_9
11359_42
11360_32
11365_26
11366_31
11374_77
11375_6
11376_78
11384_7
11386_12
11391_62
11393_89
11408_58
11432_28
11444_47
11451_24
11452_35
11454_27
11460_45
11462_81
11463_47
11464_85
11466_33
11467_49
11468_5
11469_23
11480_34
11481_86
11486_78
11491_46
11493_62
11497_32
11498_18
11505_42
11520_65
11522_50
11532_84
11534_52
11535_28
11540_76
11548_32
11561_45
11562_43
11563_42
11568_49
11578_42
11583_21
11585_15
11587_37
11589_37
11590_19
11598_43
11601_40
11607_7
11616_57
11622_49
11624_89
11627_71
11628_54
11637_22
11642_30
11646_68
11650_13
11651_12
11655_19
11657_68
11662_55
11663_63
11668_86
11679_68
11680_82
11686_41
11687_11
11688_11
11696_63
11697_58
11701_60
11702_44
11703_57
11708_62
11710_26
11712_33
11721_85
11722_16
11724_89
11726_36
11727_36
11731_53
11732_65
11733_18
11735_48
11736_29
11742_83
11745_65
11751_65
11756_66
11762_60
11765_21
11770_59
11774_14
11778_53
11786_35
11790_78
11793_42
11800_31
11811_33
11814_45
11825_50
11826_39
11835_26
11837_80
11841_27
11850_37
11852_88
11857_17
11860_84
11862_6
11864_20
11877_71
11878_28
11885_50
11889_13
11890_53
11892_66
11893_72
11895_76
11897_70
11900_43
11903_88
11910_34
11924_13
11925_44
11926_87
11939_85
11951_72
11953_49
11956_73
11958_62
11968_26
11976_46
11985_15
11986_57
11988_47
11996_75
11999_89
12009_51
12012_18
12013_53
12015_58
12016_79
12019_64
12020_77
12023_55
12026_82
12029_19
12033_78
12034_77
12035_85
12037_44
12052_44
12058_53
12061_56
12068_63
12070_20
12075_59
12077_12
12081_32
12089_35
12098_27
12099_52
12102_22
12104_54
12106_65
12109_82
12119_82
12125_77
12128_8
12130_37
12132_72
12134_72
12135_48
12145_20
12147_68
12152_59
12153_8
12163_77
12170_22
12177_87
12178_69
12179_72
12180_21
12183_31
12184_42
12185_41
12186_85
12193_15
12195_11
12198_83
12202_18
12206_27
12216_64
12226_39
12227_49
12231_14
12232_9
12233_46
12237_41
12244_37
12248_14
12253_70
12255_60
12258_18
12260_89
12265_62
12271_67
12281_46
12289_47
12290_22
12292_86
12296_85
12302_18
12310_27
12327_52
12328_51
12329_39
12335_56
12337_69
12339_80
12340_14
12343_46
12347_68
12350_58
12352_44
12355_41
12358_63
12360_40
12361_14
12377_7
12379_42
12387_46
12389_36
12391_82
12394_52
12398_53
12405_22
12406_58
12411_8
12414_62
12418_37
12422_84
12427_20
12437_35
12439_88
12441_71
12444_6
12445_42
12450_86
12457_64
12464_57
12465_89
12466_37
12471_72
12473_59
12474_24
12475_38
12477_26
12478_43
12481_8
12485_79
12486_55
12487_76
12488_24
12489_75
12494_43
12503_39
12504_89
12505_33
12519_42
12522_64
12523_45
12524_52
12525_10
12531_74
12534_40
12535_69
12545_40
12550_22
12551_16
12555_32
12559_9
12565_40
12571_78
12575_56
12576_84
12577_11
12578_12
12591_75
12594_47
12597_16
12599_46
12600_24
12601_85
12606_34
12611_83
12616_17
12630_66
12631_44
12632_74
12633_88
12639_34
12643_82
12644_89
12645_9
12648_75
12652_52
12653_19
12664_89
12676_52
12677_65
12678_27
12682_76
12685_56
12694_24
12705_45
12708_38
12713_24
12714_20
12716_14
12718_17
12720_20
12723_43
12726_80
12729_31
12730_15
12731_52
12732_10
12736_36
12740_27
12742_33
12743_34
12751_77
12758_28
12761_23
12769_72
12770_13
12773_29
12777_33
12780_11
12782_17
12794_7
12795_16
12804_63
12812_5
12813_19
12818_41
12819_29
12821_88
12825_22
12826_75
12829_59
12831_28
12832_52
12843_52
12845_82
12855_83
12866_47
12875_50
12876_64
12878_51
12893_31
12896_73
12898_48
12903_53
12904_42
12915_82
12920_75
12923_38
12924_65
12929_8
12930_85
12936_42
12940_5
12941_32
12948_72
12951_79
12952_70
12956_57
12957_66
12960_38
12966_87
12968_56
12971_11
12982_80
12983_44
12984_53
12988_4
12990_22
12992_42
12998_14
12999_16
13000_70
13006_64
13013_89
13020_74
13027_48
13028_70
13032_75
13037_56
56313_10
80110_82
80111_52
80112_6
80113_36
80116_48
80117_45
80119_86
80124_30
80125_68
80127_64
80128_86
80134_75
80135_48
80140_45
80146_89
80148_19
80149_12
80155_88
80157_74
80165_46
80166_83
80173_76
80175_26
80189_53
80191_32
80195_17
80201_54
80206_8
80210_68
80219_15
80221_26
80222_68
80223_66
80238_81
80241_42
80246_69
80248_68
80249_27
80250_13
80257_47
80266_10
80272_76
80278_75
80279_45
80288_37
80289_16
80292_13
80303_33
80308_76
80313_58
80315_46
80322_31
80330_54
80332_51
80339_43
80353_71
80354_22
80361_63
80362_37
80364_41
80373_80
80374_82
80375_22
80377_19
80378_24
80379_61
80382_32
80383_14
80390_12
80394_68
80396_32
80407_38
80410_73
80414_29
80416_18
80417_51
80421_32
80423_63
80424_40
80428_12
80429_15
80430_45
80432_83
80435_55
80436_42
80437_23
80443_55
80444_48
80461_23
80467_24
80469_84
80470_24
80479_67
80483_33
80487_19
80493_25
80497_4
80498_75
80500_49
80506_43
80508_35
80510_5
80513_45
80515_14
80518_51
80520_82
80521_79
80527_54
80530_42
80553_24
80557_86
80560_70
80566_31
80571_75
80577_83
80585_42
80586_17
80606_42
80609_56
80616_85
80617_39
80620_71
80621_69
80626_70
80631_40
80632_48
80635_12
80640_74
80641_6
80645_54
80647_84
80648_7
80649_68
80654_42
80659_30
80660_53
80662_43
80663_43
80665_42
80666_25
80668_16
80670_51
80684_75
80686_73
80688_16
80691_9
80696_45
80700_68
80703_36
80709_48
80713_77
80719_59
80733_88
80739_17
80740_39
80752_38
80754_32
80759_75
80766_59
80767_71
80769_80
80771_36
80777_31
80780_21
80789_4
80792_69
80795_53
80796_41
80797_19
80802_65
80805_76
80809_34
80815_25
80816_68
80823_53
80824_24
80827_44
80829_33
80830_20
80839_73
80843_44
80845_17
80850_58
80851_31
80853_43
80866_31
80870_8
80871_89
80872_79
80878_71
80885_59
80913_39
80915_11
80917_59
80918_55
80921_60
80923_31
80926_66
80927_73
80943_69
80947_18
80965_14
80971_11
80974_53
80976_75
80987_12
80989_20
80991_75
80996_65
81001_85
81008_73
81010_81
81012_81
81013_36
81014_30
81015_75
81017_16
81021_59
81029_18
81030_46
81039_66
81040_67
81042_12
81048_72
81051_26
81058_49
81060_74
81061_40
81062_86
81065_15
81067_79
81070_18
81071_56
81074_45
81077_5
81084_82
81093_41
81096_86
81101_75
81102_88
81105_13
81107_8
81110_78
81112_58
81115_36
81117_52
81127_24
81129_84
81133_25
81137_4
81138_65
81143_29
81159_78
81160_61
81175_20
81181_87
81185_48
81188_21
81189_87
81191_23
81192_71
81196_74
81199_80
81201_11
81203_52
81204_51
81205_31
81209_76
81218_87
81227_41
81234_74
81235_28
81239_42
81247_81
81258_17
81262_63
81277_61
81291_84
81293_39
81296_80
81297_11
81299_73
81306_42
81312_22
81317_74
81320_63
81323_26
81332_19
81335_77
81336_85
81338_36
81340_28
81341_26
81344_82
81354_15
81362_22
81368_82
81373_35
81379_41
81383_9
81385_88
81386_68
81387_88
81394_69
81396_84
81397_36
81405_81
81416_59
81424_88
81425_9
81426_43
81428_30
81429_59
81431_81
81432_60
81436_75
81438_10
81444_57
81447_70
81453_88
81463_47
81466_82
81467_66
81468_40
81475_76
81477_61
81481_14
81484_81
81485_59
81489_57
81490_13
81494_42
81497_79
81498_16
81499_49
81501_88
81512_18
81514_32
81518_56
81529_58
81532_87
81535_78
81541_44
81544_67
81545_28
81546_50
81549_6
81555_64
81566_52
81572_9
81581_32
81584_40
81585_54
81588_11
81589_70
81593_31
81605_14
81614_66
81626_59
81639_69
81642_41
81646_11
81652_48
81653_4
81654_65
81657_77
81659_73
81667_58
81671_37
81672_63
81683_15
81687_80
81694_13
81696_69
81704_56
81707_17
81716_44
81720_30
81731_17
81734_41
81736_65
81738_64
81749_46
81753_83
81758_78
81759_78
81760_9
81761_76
81765_84
81783_87
81792_51
81799_42
81812_85
81818_37
81819_44
81824_21
81830_59
81839_89
81843_17
81847_11
81850_35
81851_45
81852_38
81857_35
81864_9
81867_35
81869_81
81876_36
81878_79
81883_52
81886_37
81887_51
81896_19
81897_35
81899_27
81900_52
81904_24
81910_33
81913_8
81927_6
81935_21
81953_46
81954_22
81963_23
81966_45
81988_65
81990_25
81992_75
81995_16
81999_20
82000_49
82004_87
82011_76
82014_78
82015_63
82016_7
82017_73
82020_34
82021_12
82026_60
82030_56
82032_63
82043_81
82051_76
82054_56
82069_75
82070_88
82075_66
82076_68
82085_54
82088_72
82089_29
82091_55
82093_8
82094_9
82104_30
82111_89
82112_75
82115_88
82116_24
82119_41
82135_33
82140_83
82143_48
82158_30
82166_37
82173_37
82175_61
82181_37
82186_13
82194_76
82195_58
82206_10
82211_79
82221_71
82227_50
82229_87
82230_44
82231_51
82232_34
82236_89
82241_79
82243_49
82249_56
82260_34
82264_77
82265_81
82269_73
82271_55
82280_82
82285_18
82290_75
82292_38
82296_7
82304_25
82306_52
82323_61
82325_8
82332_35
82336_82
82337_43
82344_8
82351_67
82354_63
82356_15
82365_86
82382_7
82386_13
82390_49
82393_26
82394_79
82395_81
82399_35
82408_30
82415_17
82420_23
82423_21
82427_74
82429_50
82439_4
82448_25
82454_53
82456_88
82461_58
82464_42
82473_5
82486_76
82487_30
82489_47
82492_44
82497_53
82501_21
82503_7
82506_15
82512_24
82518_44
82520_16
82523_56
82525_64
82526_19
82531_83
82533_75
82535_16
82537_8
82539_65
82540_54
82541_26
82543_30
82550_80
82557_21
82561_88
82564_41
82573_83
82574_24
82578_65
82583_41
82584_53
82591_21
82598_12
82603_57
82609_31
82615_18
82616_30
82618_55
82623_60
82627_79
82630_23
82636_16
82638_50
82644_88
82649_20
82653_73
82657_39
82660_30
82665_88
82666_21
82667_31
82674_71
82677_75
82678_19
82681_86
82687_48
82691_23
82693_27
82698_64
82706_71
82725_30
82732_40
82740_41
82748_34
82749_17
82751_83
82754_7
82761_67
82764_8
82770_74
82773_25
82774_7
82778_5
82779_69
82781_60
82785_58
82789_48
82795_40
82805_86
82806_24
82808_50
82809_40
82812_21
82814_26
82815_33
82817_81
82821_31
82822_29
82823_69
82827_51
82838_10
82840_54
82843_37
82845_27
82848_51
82854_61
82856_20
82861_45
82865_13
82868_33
82872_72
82873_49
82878_69
82881_54
82882_89
82883_25
82886_24
82890_31
82930_41
82931_58
82935_32
82937_69
82943_48
82946_47
82948_51
82954_56
82965_16
82968_39
82971_86
82973_81
82976_56
82979_74
82981_50
82983_48
82984_51
82987_24
82989_75
82992_20
83004_15
83008_29
83010_45
83014_74
83017_58
83019_7
83022_64
83029_75
83034_19
83035_7
83036_22
83039_7
83044_37
83049_81
83051_85
83052_66
83062_54
83065_83
83066_10
83071_78
83077_50
83083_64
83095_60
83096_86
83099_48
83107_33
83108_11
83110_57
83112_27
83114_9
83116_21
83117_34
83122_59
83136_55
83144_66
83146_51
83148_33
83152_53
83154_46
83156_33
83163_37
83167_60
83171_53
83173_57
83177_60
83185_22
83186_21
83188_87
83202_58
83207_24
83214_13
83215_42
83218_51
83223_64
83228_64
83229_15
83230_35
83241_28
83242_76
83245_70
83249_59
83255_88
83265_14
83266_58
83270_46
83279_77
83280_52
83281_49
83285_71
83294_25
83296_7
83301_27
83309_54
83310_8
83319_47
83329_74
83331_10
83332_36
83333_71
83340_67
83351_35
83352_56
83365_28
83366_29
83371_32
83372_76
83374_5
83378_62
83385_20
83391_21
83392_85
83398_75
83399_80
83401_28
83410_9
83413_50
83420_69
83424_70
83426_15
83433_41
83435_28
83436_31
83445_74
83446_16
83463_51
83469_18
83479_69
83485_24
83487_42
83488_80
83489_75
83490_18
83491_30
83493_58
83495_23
83502_19
83503_71
83511_25
83512_26
83516_76
83518_24
83521_27
83532_7
83535_60
83543_16
83546_88
83562_89
83567_42
83569_29
83578_17
83590_43
83595_41
83614_30
83619_49
83624_88
83626_32
83630_70
83635_69
83640_21
83642_24
83652_34
83655_87
83660_19
83668_42
83669_43
83672_31
83674_9
83681_29
83685_89
83689_83
83692_62
83699_30
83705_40
83708_67
83709_81
83714_44
83716_48
83719_67
83724_66
83731_85
83734_77
83736_33
83737_31
83740_13
83746_16
83747_40
83748_45
83750_88
83754_11
83758_15
83762_31
83764_34
83770_83
83776_36
83780_62
83789_18
83793_42
83794_46
83804_25
83806_63
83811_51
83812_65
83827_23
83830_73
83832_78
83840_38
83844_29
83848_88
83850_41
83854_21
83858_61
83864_11
83866_21
83868_46
83874_12
83876_81
83879_54
83880_36
83883_26
83885_70
83891_63
83902_62
83908_87
83910_60
83921_26
83930_19
83931_55
83933_26
83938_13
83942_15
83943_56
83946_49
83949_26
83950_35
83956_38
83960_16
83963_64
83966_34
83972_89
83973_74
83975_73
83985_63
83992_21
83999_47
84007_19
84009_48
84011_47
84012_82
84014_33
84017_81
84022_74
84031_23
84035_36
84043_34
84051_65
84052_34
84057_64
84059_20
84063_63
84071_14
84074_18
84078_33
84083_39
84087_52
84101_26
84103_50
84106_35
84109_18
84120_51
84123_48
84128_38
84129_47
84132_15
84134_15
84135_47
84144_63
84149_64
84157_85
84162_30
84177_49
84179_73
84180_32
84187_85
84191_80
84192_38
84198_14
84216_81
84222_28
84227_63
84230_88
84233_28
84241_8
84243_72
84245_55
84248_47
84249_28
84258_38
84260_66
84273_8
84275_23
84279_29
84281_4
84282_53
84285_85
84288_55
84300_80
84301_81
84302_81
84305_14
84313_32
84319_7
84320_60
84322_46
84324_51
84329_68
84330_87
84331_23
84350_77
84352_74
84361_51
84363_30
84368_82
84375_58
84381_77
84383_44
84385_37
84387_82
84390_46
84392_38
84393_33
84405_52
84412_57
84414_68
84423_18
84424_40
84428_12
84434_33
84435_75
84441_26
84450_17
84451_15
84457_55
84458_47
84460_11
84461_75
84468_76
84480_62
84499_20
84502_66
84503_32
84506_32
84510_34
84511_89
84514_71
84526_52
84528_63
84530_14
84532_17
84544_57
84550_34
84556_12
84557_26
84562_23
84565_67
84567_15
84577_43
84581_49
84585_78
84588_68
84595_62
84597_35
84604_6
84608_52
84609_48
84615_6
84619_5
84622_55
84624_8
84631_43
84637_16
84639_60
84647_31
84655_4
84660_7
84668_76
84669_67
84674_27
84676_10
84680_43
84688_78
84691_29
84700_9
84701_21
84702_17
84708_71
84713_80
84715_60
84716_61
84719_61
84722_24
84723_79
84724_15
84730_85
84741_47
84742_76
84747_72
84749_55
84755_87
84756_60
84759_39
84760_8
84761_26
84763_11
84767_17
84771_9
84772_65
84774_47
84777_11
84780_71
84789_72
84792_23
84793_79
84794_81
84797_66
84798_59
84802_34
84807_59
84810_71
84814_63
84815_36
84817_82
84824_61
84827_37
84829_10
84836_83
84838_6
84842_73
84853_43
84861_24
84869_21
84871_28
84885_31
84887_4
84892_17
84896_27
84898_9
84899_47
84900_67
84908_27
84913_12
84923_47
84925_45
84929_53
84931_55
84937_56
84940_30
84943_44
84951_48
84952_24
84954_87
84976_19
84978_89
84983_68
84989_82
84992_67
84996_57
84997_69
84998_51
85004_49
85010_48
85011_36
85024_72
85036_41
85040_44
85041_74
85042_64
85050_54
85051_47
85058_46
85059_71
85069_76
85074_34
85075_69
85082_9
85088_76
85090_50
85093_37
85094_67
85111_11
85116_83
85119_15
85120_11
85123_88
85128_17
85135_24
85156_58
85157_89
85159_40
85160_20
85164_24
85166_60
85172_64
85177_57
85183_83
85184_14
85192_40
85193_19
85194_58
85199_41
85201_50
85204_14
85205_36
85209_79
85213_51
85214_52
85220_70
85225_39
85232_58
85233_7
85238_47
85241_87
85254_74
85261_15
85263_70
85266_70
85267_12
85270_5
85272_65
85274_75
85275_50
85278_38
85284_30
85299_7
85302_18
85305_53
85307_23
85313_72
85315_80
85316_12
85321_73
85322_39
85323_49
85328_58
85332_57
85339_28
85341_23
85345_70
85352_64
85356_60
85364_51
85368_53
85371_73
85372_28
85378_61
85380_32
85386_14
85393_26
85394_48
85400_13
85407_56
85410_35
85413_70
85414_72
85416_51
85420_27
85424_44
85425_50
85426_70
85427_41
85428_49
85429_55
85431_84
85435_78
85436_65
85438_59
85440_84
85442_42
85455_36
85457_36
85465_35
85466_50
85468_47
85484_81
85490_13
85503_24
85507_72
85514_24
85516_17
85517_50
85520_7
85522_15
85524_10
85528_57
85533_53
85535_39
85536_25
85537_78
85549_7
85551_41
85556_37
85561_15
85563_75
85574_85
85577_36
85581_68
85583_74
85591_67
85594_61
85595_9
85612_27
85615_10
85616_73
85620_84
85621_26
85633_14
85634_30
85639_22
85650_27
85657_21
85659_69
85660_61
85664_7
85668_27
85673_84
85674_10
85677_52
85682_31
85705_13
85716_43
85720_22
85724_41
85734_61
85740_84
85746_88
85755_14
85762_84
85766_13
85768_49
85774_34
85780_67
85781_52
85791_67
85799_10
85802_27
85816_22
85819_86
85822_38
85824_80
85825_45
85828_55
85834_24
85836_26
85838_80
85846_73
85847_30
85850_52
85854_35
85858_31
85871_44
85873_32
85875_63
85881_39
85896_84
85902_64
85903_42
85906_32
85908_12
85911_41
85912_53
85914_66
85922_33
85927_74
85935_43
85938_82
85942_51
85948_26
85950_78
85953_84
85956_84
85972_75
85979_86
85980_51
85991_87
85992_65
85994_68
86000_67
86002_51
86003_60
86004_41
86007_13
86018_82
86022_23
86026_89
86029_54
86032_21
86037_31
86041_55
86043_77
86048_79
86051_18
86056_22
86060_57
86063_67
86069_61
86074_47
86076_46
86077_17
86079_76
86081_58
86086_77
86088_72
86091_72
86092_38
86097_42
86109_17
86122_66
86125_65
86128_44
86131_19
86133_58
86134_46
86139_22
86142_67
86144_40
86148_56
86149_82
86175_9
86176_40
86178_69
86183_49
86187_87
86189_47
86196_70
86197_49
86202_58
86205_48
86208_42
86210_56
86212_78
86214_22
86217_6
86220_10
86231_68
86233_70
86241_39
86247_32
86248_58
86250_41
86254_40
86257_50
86262_54
86270_73
86273_74
86277_84
86279_23
86280_44
86291_70
86292_75
86293_44
86294_48
86306_10
86307_85
86308_82
86309_36
86311_19
86313_4
86314_68
86319_51
86322_72
86323_36
86328_11
86329_82
86337_31
86338_61
86340_55
86344_61
86351_64
86352_10
86359_22
86363_85
86364_86
86374_67
86376_34
86378_14
86388_39
86389_20
86392_11
86394_12
86399_41
86402_31
86411_67
86419_14
86422_43
86424_74
86427_66
86432_25
86437_29
86439_20
86442_71
86444_14
86450_38
86453_7
86457_89
86472_89
86474_49
86479_65
86487_51
86513_64
86514_27
86518_34
86523_6
86525_34
86533_80
86545_7
86548_21
86553_51
86560_19
86563_51
86564_89
86568_38
86571_19
86577_74
86579_54
86580_59
86585_72
86586_28
86589_18
86590_75
86592_68
86594_44
86595_52
86597_36
86601_14
86606_46
86616_50
86617_9
86618_75
86620_83
86626_17
86633_43
86634_26
86635_35
86640_52
86642_38
86644_10
86645_37
86656_59
86663_73
86672_66
86681_81
86684_66
86687_79
86695_36
86697_25
86699_50
86701_47
86703_37
86710_62
86713_20
86719_28
86723_33
86728_26
86732_52
86737_75
86738_27
86740_9
86742_30
86749_34
86751_9
86752_26
86756_20
86760_31
86764_22
86768_62
86769_38
86772_81
86777_86
86780_23
86783_35
86789_46
86790_53
86791_79
86793_10
86794_84
86802_18
86805_36
86807_51
86815_52
86816_52
86821_39
86823_37
86827_82
86834_44
86835_57
86836_75
86837_20
86841_52
86843_39
86845_27
86847_80
86849_6
86862_34
86863_74
86869_75
86874_24
86881_40
86882_50
86884_51
86887_81
86890_20
86892_56
86898_55
86902_74
86906_19
86907_42
86914_38
86916_36
86920_42
86921_70
86927_85
86934_9
86949_74
86954_87
86956_65
86968_42
86969_48
86971_60
86976_34
86984_12
86985_8
86995_79
86998_38
87000_43
87003_9
87010_44
87014_14
87019_58
87020_13
87024_27
87027_16
87033_81
87037_64
87038_9
87039_8
87045_87
87046_7
87048_35
87055_85
87065_69
87071_71
87075_40
87081_55
87083_72
87091_30
87092_58
87093_35
87094_62
87103_7
87115_83
87116_53
87117_10
87120_57
87123_30
87127_51
87131_25
87139_51
87140_14
87143_41
87149_80
87154_84
87162_62
87165_55
87178_58
87180_42
87182_64
87192_23
87199_8
87213_14
87214_44
87231_52
87233_79
87235_16
87239_44
87251_12
87257_82
87259_47
87268_89
87271_17
87274_59
87281_73
87286_13
87295_85
87297_70
87306_40
87317_18
87319_63
87321_31
87323_24
87329_66
87340_34
87341_29
87342_19
87345_17
87348_33
87356_66
87357_34
87363_23
87367_87
87370_27
87384_26
87387_73
87388_79
87392_62
87397_31
87400_11
87403_11
87414_32
87418_55
87419_77
87424_85
87425_50
87426_31
87428_52
87429_12
87431_82
87434_20
87438_73
87449_42
87450_82
87453_55
87460_69
87472_50
87473_16
87487_30
87488_30
87489_34
87496_55
87497_41
87501_25
87509_26
87511_7
87519_84
87520_10
87521_14
87531_75
87532_64
87533_67
87534_89
87539_43
87548_76
87550_28
87553_20
87556_51
87557_31
87568_24
87569_63
87570_46
87575_57
87576_35
87581_13
87582_23
87584_67
87591_65
87594_83
87605_50
87607_26
87612_58
87620_72
87625_83
87629_19
87631_88
87639_21
87647_75
87658_70
87661_88
87664_9
87667_54
87671_50
87675_40
87678_69
87679_30
87681_45
87688_66
87689_62
87698_85
87708_32
87709_25
87710_38
87719_32
87731_8
87732_72
87734_58
87740_67
87754_83
87758_53
87761_40
87762_26
87769_36
87772_54
87775_8
87788_75
87790_36
87800_33
87803_10
87808_64
87815_75
87817_31
87825_31
87826_58
87829_27
87836_7
87840_83
87843_83
87862_30
87863_26
87864_86
87871_40
87881_53
87882_42
87893_69
87895_11
87898_44
87907_75
87913_25
87922_85
87925_63
87929_58
87931_85
87938_18
87945_59
87950_51
87953_27
87954_40
87957_21
87965_64
87972_51
87975_33
87985_66
87991_9
88001_21
88012_58
88013_24
88018_56
88021_38
88023_35
88024_57
88027_24
88032_88
88037_43
88038_39
88040_65
88042_11
88048_75
88056_11
88057_6
88061_66
88063_85
88069_34
88076_42
88082_53
88083_26
88084_4
88088_57
88091_63
88093_72
88095_27
88104_50
88108_72
88109_68
88110_27
88114_33
88116_53
88124_34
88126_15
88128_78
88129_27
88138_88
88143_36
88155_12
88157_25
88159_39
88162_52
88168_82
88171_60
88173_76
88174_54
88196_78
88199_73
88200_86
88201_36
88203_32
88209_87
88214_23
88216_37
88217_88
88219_56
88226_6
88228_87
88230_87
88238_34
88243_65
88251_26
88252_5
88261_42
88266_28
88268_49
88274_8
88285_35
88289_73
88290_48
88295_40
88299_41
88301_55
88305_82
88308_22
88309_10
88313_70
88314_29
88321_88
88322_45
88331_16
88334_48
88349_20
88350_33
88351_10
88357_89
88366_14
88372_65
88377_10
88378_60
88391_19
88394_62
88395_71
88401_85
88402_89
88409_7
88412_61
88415_86
88418_8
88422_57
88425_14
88426_57
88428_35
88434_30
88438_27
88439_52
88441_32
88449_52
88450_40
88453_29
88456_8
88458_55
88461_64
88473_63
88475_14
88476_14
88480_45
88488_57
88490_83
88492_15
88495_24
88497_23
88499_89
88503_57
88506_43
88509_82
88515_28
88531_30
88532_6
88535_63
88536_22
88544_27
88545_36
88546_85
88549_29
88550_83
88552_39
88556_78
88557_34
88569_72
88570_61
88574_57
88576_39
88579_40
88580_25
88581_15
88585_50
88588_56
88589_60
88590_34
88600_47
88602_15
88604_23
88610_42
88613_17
88618_53
88627_63
88632_48
88647_14
88650_7
88651_20
88653_63
88656_88
88659_75
88668_65
88669_38
88670_24
88684_69
88688_57
88691_23
88698_50
88701_9
88709_70
88712_11
88730_4
88731_10
88735_48
88743_13
88747_25
88750_38
88752_78
88755_30
88759_74
88763_72
88764_16
88768_31
88769_47
88771_32
88773_30
88779_85
88791_67
88793_80
88794_85
88798_36
88805_47
88807_5
88810_53
88815_25
88817_27
88818_89
88824_7
88826_87
88831_20
88832_38
88834_63
88836_48
88837_47
88840_49
88867_55
88870_71
88875_11
88877_59
88885_46
88889_20
88891_34
88898_54
88906_11
88908_67
88914_68
88915_56
88916_12
88921_50
88929_64
88934_27
88944_39
88945_29
88948_63
88949_72
88953_69
88961_53
88965_11
88968_85
88971_54
88975_53
88978_39
88979_81
88983_18
88986_13
88997_31
89003_22
89008_19
89016_65
89019_31
89023_13
89024_6
89028_82
89032_55
89038_52
89039_45
89041_40
89043_74
89055_46
89058_75
89063_36
89066_55
89072_56
89081_47
89082_20
89089_86
89096_79
89113_73
89116_83
89117_53
89120_89
89124_31
89126_9
89137_38
89143_4
89151_44
89157_80
89159_58
89166_17
89167_37
89169_49
89172_79
89174_84
89180_84
89183_11
89186_15
89192_35
89193_80
89196_87
89199_20
89202_36
89204_70
89221_23
89227_83
89228_53
89230_75
89234_68
89244_30
89245_49
89246_79
89262_26
89263_15
89264_46
89273_78
89274_28
89276_42
89278_28
89279_22
89286_19
89290_26
89293_33
89296_8
89297_14
89302_21
89306_87
89308_15
89311_14
89318_53
89319_4
89324_34
89331_88
89332_68
89344_61
89349_74
89353_26
89356_54
89358_51
89362_51
89363_81
89365_83
89367_31
89368_82
89372_44
89376_33
89379_35
89388_43
89389_20
89390_35
89391_48
89393_86
89397_67
89399_88
89408_86
89411_28
89415_52
89419_17
89424_45
89426_57
89428_39
89437_30
89438_21
89443_22
89454_53
89455_55
89459_42
89461_30
89469_57
89472_53
89475_85
89483_82
89489_19
89496_38
89499_68
89501_85
89503_45
89506_42
89507_80
89514_15
89518_88
89524_70
89525_45
89527_10
89528_63
89529_50
89531_41
89532_45
89534_77
89536_58
89541_55
89546_65
89562_86
89572_61
89581_69
89588_20
89592_76
89596_25
89600_10
89604_55
89606_88
89611_33
89621_18
89628_15
89629_31
89634_87
89635_55
89640_6
89642_18
89653_12
89662_27
89663_50
89671_30
89675_57
89676_89
89677_63
89682_16
89686_64
89688_84
89689_40
89692_58
89699_37
89707_15
89718_78
89722_88
89723_85
89724_54
89729_56
89730_78
89736_27
89749_73
89756_22
89758_21
89761_23
89763_60
89773_80
89774_63
89780_50
89791_10
89795_60
89796_84
89804_78
89805_25
89813_60
89818_30
89821_12
89827_51
89830_40
89835_29
89838_40
89842_49
89843_53
89851_18
89857_33
89861_57
89862_54
89864_60
89866_74
89878_51
89879_12
89880_75
89881_64
89890_58
89891_29
89893_22
89899_11
89905_4
89909_59
89910_66
89912_32
89914_37
89918_84
89922_36
89926_51
89932_18
89934_43
89935_66
89939_34
89940_75
89942_89
89944_60
89952_36
89955_27
89961_15
89963_14
89974_49
89976_50
89979_23
89988_40
89989_41
89993_6
89997_86
89999_75
90000_36
90002_15
90003_11
90006_77
90008_12
90028_18
90032_7
90036_79
90037_64
90038_6
90039_39
90047_38
90053_46
90057_89
90058_8
90059_54
90070_88
90073_58
90074_83
90076_65
90079_16
90085_21
90091_67
90093_77
90096_43
90108_42
90113_4
90117_78
90119_57
90129_70
90139_73
90141_47
90159_19
90160_52
90163_54
90165_39
90169_64
90172_50
90173_89
90175_80
90178_31
90179_24
90182_87
90189_30
90194_65
90206_4
90208_73
90209_46
90210_45
90211_33
90215_38
90216_36
90224_14
90231_55
90239_19
90249_71
90256_86
90257_57
90258_31
90260_89
90261_63
90266_66
90268_33
90272_47
90277_68
90280_15
90283_15
90288_19
90292_39
90299_71
90311_10
90314_49
90315_11
90326_13
90327_28
90331_6
90332_28
90335_55
90339_19
90340_47
90345_65
90347_20
90350_54
90351_39
90352_72
90356_54
90357_36
90363_69
90365_78
90367_63
90372_15
90379_17
90380_14
90382_36
90388_58
90389_6
90390_6
90391_52
90392_42
90396_87
90405_85
90406_69
90409_23
90410_17
90413_47
90416_49
90426_42
90437_50
90443_74
90444_46
90449_54
90452_77
90457_22
90458_82
90460_33
90463_35
90472_74
90478_43
90480_77
90481_64
90485_36
90488_46
90491_14
90498_46
90501_12
90504_20
90508_88
90511_42
90519_76
90522_65
90540_68
90541_80
90543_59
90544_52
90548_86
90556_45
90557_9
90560_29
90568_31
90571_44
90578_81
90582_50
90588_81
90604_73
90606_9
90608_38
90611_60
90619_13
90620_78
90622_11
90631_34
90644_71
90654_66
90659_52
90661_6
90672_72
90673_32
90674_4
90679_41
90682_69
90685_12
90687_22
90695_27
90702_32
90703_67
90704_34
90708_35
90710_29
90711_87
90715_21
90717_26
90721_22
90722_80
90724_76
90729_70
90735_73
90740_46
90742_74
90746_11
90748_85
90755_89
90762_66
90765_18
90773_86
90775_22
90785_71
90793_51
90795_77
90802_50
90804_68
90807_42
90813_65
90815_59
90816_47
90821_13
90825_71
90831_84
90834_71
90837_7
90838_22
90848_33
90849_36
90851_79
90856_54
90857_16
90858_16
90871_87
90873_51
90874_71
90881_75
90890_22
90892_24
90896_12
90901_86
90902_30
90903_74
90907_36
90918_24
90921_79
90925_66
90927_23
90931_75
90932_15
90933_17
90939_9
90943_15
90960_10
90965_79
90966_57
90968_79
90980_66
90984_78
90986_32
90990_37
90997_67
90998_68
91000_32
91001_35
91011_50
91012_21
91013_80
91016_29
91017_14
91018_67
91019_77
91023_29
91029_88
91030_83
91034_68
91036_82
91041_62
91043_77
91044_57
91045_7
91049_53
91052_74
91057_6
91060_13
91078_51
91080_4
91086_56
91089_78
91092_15
91095_43
91097_42
91105_66
91107_79
91111_32
91114_47
91117_27
91118_63
91120_9
91121_75
91128_34
91129_73
91130_88
91131_58
91132_68
91133_75
91135_11
91136_42
91137_79
91139_25
91147_11
91150_50
91151_34
91155_29
91159_33
91165_76
91181_35
91186_68
91188_12
91195_12
91197_64
91208_37
91219_55
91222_61
91226_43
91233_12
91244_69
91249_84
91250_78
91258_70
91270_43
91278_26
91279_74
91284_72
91287_42
91290_79
91292_25
91294_47
91297_38
91299_35
91300_36
91301_77
91305_14
91317_82
91318_58
91328_12
91329_76
91333_8
91335_86
91339_25
91343_24
91344_59
91348_8
91349_74
91352_15
91362_8
91365_19
91371_40
91384_61
91385_10
91396_40
91402_71
91424_76
91428_88
91439_40
91447_18
91455_49
91461_35
91464_37
91470_82
91471_82
91480_31
91496_61
91502_27
91504_64
91508_81
91519_14
91520_56
91525_73
91526_32
91527_10
91530_27
91535_47
91539_83
91540_46
91542_72
91544_21
91546_27
91547_72
91549_20
91550_30
91554_5
91555_53
91556_30
91562_75
91567_53
91573_4
91574_14
91580_8
91581_45
91585_32
91586_75
91587_16
91591_28
91592_65
91594_75
91595_77
91607_13
91621_56
91622_81
91624_43
91625_28
91626_57
91635_66
91641_41
91647_60
91656_45
91664_13
91670_12
91673_7
91679_63
91680_8
91685_36
91688_11
91693_34
91694_86
91697_69
91700_27
91703_37
91704_36
91708_36
91712_19
91714_67
91718_18
91725_52
91739_53
91740_59
91741_47
91744_41
91745_55
91750_68
91752_53
91753_75
91756_22
91758_81
91761_71
91765_7
91766_88
91770_54
91771_51
91776_58
91780_68
91794_43
91795_9
91803_69
91805_87
91806_26
91808_22
91818_57
91822_68
91833_9
91840_27
91841_78
91844_6
91850_60
91855_7
91856_77
91864_83
91871_69
91875_57
91877_75
91878_89
91883_37
91892_40
91897_47
91901_38
91903_75
91910_38
91918_86
91927_8
91932_41
91936_62
91941_46
91945_15
91956_55
91959_88
91962_27
91966_56
91967_20
91968_62
91971_45
91972_13
91979_47
91983_25
91986_60
91987_55
91988_56
91991_28
91993_51
91995_9
92003_88
92007_78
92017_65
92018_31
92025_8
92027_65
92032_33
92034_48
92047_8
92052_7
92057_6
92065_71
92075_49
92076_14
92077_41
92079_87
92097_32
92099_50
92103_58
92115_77
92118_26
92121_87
92124_63
92129_37
92131_20
92133_45
92147_41
92152_65
92158_75
92166_11
92167_48
92168_22
92170_26
92172_75
92178_85
92183_76
92186_58
92191_37
92197_36
92202_21
92208_40
92215_12
92227_86
92237_76
92241_87
92245_32
92247_32
92251_64
92258_63
92263_51
92265_43
92267_50
92278_48
92283_24
92288_74
92298_80
92311_89
92319_25
92325_48
92333_81
92334_69
92336_80
92348_27
92357_30
92359_43
92366_88
92369_56
92373_22
92382_31
92383_38
92384_52
92385_40
92391_56
92393_20
92394_81
92397_38
92399_47
92405_89
92406_18
92410_12
92412_20
92414_49
92420_7
92421_88
92428_11
92438_17
92458_11
92460_47
92463_42
92467_49
92469_48
92470_71
92471_46
92477_52
92480_18
92483_28
92485_37
92493_11
92498_41
92500_25
92509_62
92511_36
92512_45
92514_48
92516_82
92517_33
92518_85
92526_13
92527_52
92528_65
92529_36
92535_24
92539_84
92548_63
92552_80
92553_20
92554_68
92565_25
92566_55
92573_9
92578_88
92580_54
92582_49
92585_81
92591_80
92595_36
92596_16
92602_53
92604_56
92609_89
92619_37
92620_16
92621_64
92624_56
92626_61
92629_79
92631_18
92639_40
92643_34
92646_34
92647_53
92650_79
92654_20
92663_28
92670_56
92672_23
92681_19
92682_31
92683_87
92685_40
92689_75
92693_85
92708_31
92710_85
92711_77
92714_10
92718_6
92720_19
92725_24
92728_28
92750_52
92752_84
92768_58
92779_21
92788_72
92794_52
92807_80
92809_36
92810_40
92812_42
92820_47
92823_49
92824_54
92825_10
92829_87
92844_67
92847_63
92849_6
92853_74
92855_74
92861_9
92871_47
92885_47
92886_9
92888_38
92889_47
92892_59
92893_83
92897_81
92898_47
92902_9
92903_31
92907_48
92917_59
92918_78
92922_8
92928_67
92929_28
92936_45
92945_9
92946_56
92947_75
92951_21
92955_77
92959_16
92963_62
92964_14
92971_16
92979_58
92992_50
92997_53
93003_78
93012_63
93014_68
93017_75
93018_12
93033_29
93039_35
93045_63
93052_43
93054_5
93062_74
93067_7
93068_66
93076_67
93077_64
93079_8
93081_51
93086_18
93092_84
93096_70
93097_65
93102_8
93104_37
93105_17
93113_18
93115_17
93116_40
93125_49
93131_26
93142_88
93146_48
93149_26
93150_37
93152_35
93156_33
93178_79
93179_26
93181_89
93188_12
93192_71
93195_15
93199_29
93201_29
93209_49
93212_87
93222_17
93224_24
93225_84
93244_79
93248_57
93251_70
93254_4
93257_66
93259_9
93277_46
93278_89
93279_27
93280_25
93282_62
93288_31
93291_13
93293_34
93317_80
93319_42
93322_83
93325_56
93330_20
93346_52
93347_72
93351_18
93356_45
93366_15
93372_39
93373_88
93374_52
93381_44
93383_9
93384_63
93389_51
93394_60
93402_12
93403_73
93404_16
93407_54
93411_59
93415_71
93417_25
93430_32
93435_64
93446_62
93447_88
93449_64
93450_74
93452_84
93454_11
93456_31
93460_34
93465_67
93473_36
93480_34
93481_43
93491_72
93509_35
93510_41
93511_7
93513_78
93517_6
93525_78
93526_50
93527_25
93528_52
93538_28
93540_88
93541_17
93553_83
93554_20
93556_16
93559_17
93563_48
93566_34
93567_47
93574_66
93578_86
93581_63
93584_88
93588_76
93590_25
93594_77
93596_39
93602_67
93605_75
93607_70
93608_69
93609_19
93611_26
93614_11
93616_35
93622_7
93625_31
93626_84
93633_23
93644_26
93647_78
93648_14
93649_49
93653_59
93655_40
93659_4
93660_57
93661_76
93664_60
93667_39
93677_6
93679_7
93681_89
93682_20
93699_57
93707_89
93710_88
93717_80
93718_7
93719_11
93723_42
93724_51
93725_77
93726_50
93729_87
93731_28
93735_27
93736_37
93738_33
93741_15
93743_25
93753_20
93756_40
93762_67
93764_89
93765_27
93767_83
93770_84
93777_65
93778_14
93780_89
93784_81
93787_36
93790_77
93796_65
93816_8
93817_20
93824_68
93826_24
93829_14
93832_50
93835_55
93847_73
93854_58
93856_75
93858_10
93860_61
93873_15
93874_21
93884_80
93885_41
93890_45
93893_62
93903_85
93905_15
93907_25
93918_23
93922_89
93924_17
93934_58
93939_79
93941_5
93944_22
93947_86
93954_85
93960_75
93987_33
93992_16
93996_7
94000_41
94004_24
94006_7
94011_35
94012_61
94022_48
94035_32
94046_35
94047_70
94050_76
94051_31
94053_8
94054_30
94058_9
94060_15
94063_87
94069_83
94070_7
94084_79
94087_56
94088_28
94090_71
94095_10
94104_41
94106_45
94107_55
94111_43
94114_40
94120_64
94128_41
94131_74
94143_88
94149_41
94154_56
94157_48
94168_72
94177_37
94178_81
94190_6
94191_8
94195_23
94198_25
94205_19
94217_57
94220_74
94223_25
94227_84
94250_27
94251_54
94254_49
94266_4
94268_32
94276_52
94278_74
94280_22
94285_70
94289_85
94296_38
94299_76
94300_17
94309_47
94310_17
94311_20
94312_32
94322_34
94325_45
94326_55
94327_20
94335_34
94343_4
94348_10
94352_69
94357_31
94361_80
94365_46
94367_47
94375_42
94388_35
94396_66
94397_78
94408_19
94409_31
94412_49
94413_51
94415_33
94416_61
94422_82
94424_85
94426_25
94436_16
94438_15
94439_35
94440_77
94445_42
94457_57
94463_25
94471_32
94474_86
94479_72
94481_73
94482_38
94494_37
94498_55
94502_15
94506_69
94507_11
94510_26
94513_19
94519_39
94521_51
94522_76
94534_84
94538_18
94549_31
94552_69
94556_70
94557_51
94558_36
94560_33
94561_6
94565_46
94570_47
94572_7
94576_25
94587_22
94590_8
94595_70
94598_9
94602_88
94604_69
94606_44
94616_10
94626_51
94628_10
94629_47
94633_36
94635_58
94644_44
94649_12
94651_20
94652_25
94655_46
94661_4
94662_60
94667_54
94670_27
94679_9
94685_11
94694_60
94702_23
94703_23
94709_69
94713_27
94730_5
94735_20
94736_87
94740_40
94743_84
94758_32
94764_52
94765_66
94767_60
94769_84
94772_24
94773_64
94774_49
94778_8
94779_18
94782_68
94786_24
94788_66
94790_42
94801_62
94802_72
94808_80
94821_35
94827_84
94831_6
94832_79
94837_89
94840_62
94841_17
94846_12
94855_21
94860_69
94864_6
94865_30
94873_26
94886_29
94888_30
94889_23
94899_10
94915_54
94918_67
94920_73
94931_64
94933_72
94937_20
94944_18
94950_42
94954_69
94955_77
94959_62
94963_45
94964_77
94966_33
94967_19
94971_24
94976_33
94987_60
94992_36
94996_27
94998_29
95004_55
95006_77
95010_39
95018_14
95019_56
95024_4
95026_61
95031_42
95034_52
95035_25
95036_48
95039_45
95043_5
95044_46
95052_39
95054_18
95055_9
95056_10
95073_55
95091_37
95096_24
95103_64
95116_62
95117_18
95124_10
95132_40
95135_6
95140_5
95141_15
95145_68
95150_47
95151_73
95152_50
95157_7
95160_69
95162_24
95163_82
95164_88
95167_28
95174_64
95175_13
95178_57
95181_75
95189_88
95190_62
95196_24
95197_18
95200_10
95202_57
95204_21
95207_80
95216_41
95221_31
95231_55
95235_57
95237_88
95241_70
95243_65
95247_20
95249_16
95253_60
95257_82
95262_56
95266_28
95269_6
95274_35
95284_44
95290_20
95294_56
95295_82
95296_52
95302_87
95304_74
95307_89
95308_31
95310_88
95317_21
95319_77
95328_64
95331_37
95335_17
95336_82
95337_49
95342_55
95354_47
95357_13
95360_65
95361_25
95362_16
95369_19
95373_46
95374_28
95376_49
95384_64
95391_39
95393_49
95394_53
95399_86
95400_35
95412_20
95414_35
95420_40
95423_77
95424_51
95427_53
95429_51
95430_65
95433_36
95437_87
95439_45
95440_13
95445_87
95451_87
95452_51
95457_87
95467_49
95469_24
95478_19
95482_11
95488_54
95489_39
95490_33
95491_25
95492_39
95494_58
95495_47
95496_74
95500_24
95519_76
95521_22
95530_86
95532_78
95533_14
95541_71
95543_80
95554_82
95556_42
95558_62
95572_42
95575_89
95582_23
95588_44
95592_73
95601_53
95606_89
95611_8
95619_58
95622_65
95627_82
95628_72
95636_21
95642_48
95643_87
95644_34
95654_27
95665_5
95666_68
95667_22
95668_69
95669_56
95671_18
95673_41
95679_8
95681_26
95682_32
95684_69
95686_66
95689_19
95691_18
95694_70
95699_64
95704_79
95705_76
95708_44
95712_21
95722_57
95732_16
95736_26
95743_33
95744_44
95748_12
95759_23
95764_30
95768_78
95776_40
95779_36
95793_15
95795_89
95796_83
95804_52
95826_37
95827_69
95830_60
95831_64
95836_53
95848_22
95850_20
95854_51
95859_7
95862_19
95863_78
95872_20
95873_88
95878_82
95879_58
95884_46
95888_68
95893_47
95898_80
95899_83
95905_50
95909_70
95915_12
95916_29
95917_75
95918_24
95921_71
95923_43
95929_50
95930_63
95934_76
95937_7
95938_73
95945_78
95949_64
95955_63
95957_77
95958_49
95964_34
95976_68
95977_19
95987_69
95997_5
95998_12
95999_68
96003_29
96006_37
96021_69
96023_30
96024_86
96026_42
96035_39
96036_60
96050_79
96051_45
96056_15
96060_53
96061_53
96063_78
96065_16
96066_57
96079_44
96083_89
96087_15
96094_79
96095_74
96100_72
96105_38
96116_86
96117_6
96118_43
96120_21
96122_24
96124_70
96128_45
96136_26
96141_79
96146_13
96147_45
96150_26
96155_39
96164_25
96166_48
96174_82
96175_46
96176_23
96177_42
96187_15
96190_72
96194_56
96197_72
96206_78
96212_53
96213_44
96229_6
96232_18
96237_35
96252_16
96263_23
96269_26
96272_45
96274_52
96275_83
96284_79
96288_7
96292_8
96298_10
96300_82
96302_9
96316_66
96317_26
96325_32
96336_13
96337_88
96342_23
96343_15
96353_33
96354_78
96357_32
96362_75
96363_80
96364_75
96367_88
96368_33
96369_18
96376_72
96378_7
96387_29
96390_50
96401_14
96405_64
96423_43
96429_72
96430_24
96441_13
96446_32
96451_84
96466_54
96469_30
96472_22
96473_17
96475_75
96476_10
96477_25
96478_64
96479_27
96488_72
96492_83
96498_52
96504_65
96507_22
96511_71
96513_80
96518_85
96529_63
96530_87
96538_28
96539_19
96548_42
96556_56
96563_13
96586_58
96591_11
96594_88
96601_8
96604_18
96605_67
96609_85
96610_72
96613_48
96614_26
96618_74
96621_9
96626_67
96634_41
96643_76
96646_66
96662_58
96663_23
96671_81
96680_69
96686_46
96692_84
96694_8
96695_35
96696_67
96697_86
96701_20
96704_72
96707_85
96711_6
96714_30
96724_16
96727_12
96731_13
96732_39
96733_63
96735_50
96740_77
96742_34
96755_76
96758_21
96762_52
96782_72
96799_86
96801_54
96807_15
96810_83
96814_13
96819_82
96828_19
96829_53
96832_41
96844_35
96855_27
96856_40
96858_18
96862_85
96873_22
96874_37
96875_76
96877_57
96880_74
96882_47
96896_59
96901_15
96908_28
96910_30
96911_84
96913_89
96916_45
96920_43
96929_40
96935_64
96937_55
96948_79
96951_12
96955_78
96958_71
96973_31
96987_83
96988_7
96990_76
96994_49
96995_83
97001_48
97002_47
97004_39
97006_43
97017_84
97022_70
97027_76
97030_82
97031_43
97033_50
97038_76
97040_25
97048_58
97053_39
97054_74
97057_34
97063_82
97065_72
97067_72
97068_41
97070_48
97075_32
97082_29
97085_26
97089_81
97090_77
97099_16
97101_11
97104_24
97107_16
97112_17
97113_51
97121_34
97124_88
97125_80
97135_37
97136_67
97138_37
97142_54
97144_22
97146_43
97148_34
97149_47
97151_52
97157_82
97159_89
97165_68
97168_14
97170_34
97175_27
97182_11
97187_41
97188_80
97201_81
97202_47
97204_9
97205_9
97206_19
97213_85
97215_42
97222_51
97226_36
97234_11
97238_42
97243_29
97253_18
97285_47
97286_17
97288_16
97292_34
97293_59
97296_64
97300_82
97302_48
97308_14
97311_9
97315_33
97318_38
97319_42
97322_54
97324_78
97333_82
97338_68
97340_47
97343_56
97344_53
97345_55
97346_83
97349_42
97353_20
97354_54
97355_39
97371_67
97374_59
97382_43
97384_19
97386_18
97387_42
97391_30
97400_55
97405_59
97416_69
97422_37
97424_44
97426_66
97427_72
97431_59
97434_67
97438_76
97441_49
97449_29
97450_21
97452_59
97453_27
97456_33
97457_71
97458_52
97459_83
97465_76
97472_54
97473_50
97489_63
97497_20
97501_52
97511_8
97518_43
97522_83
97523_8
97530_57
97533_68
97535_59
97546_35
97547_37
97550_84
97562_23
97564_10
97568_19
97572_40
97573_48
97581_58
97597_48
97600_23
97602_47
97603_64
97604_42
97611_18
97612_9
97616_40
97617_88
97618_55
97619_55
97621_71
97624_37
97627_40
97632_57
97633_19
97637_48
97639_71
97640_36
97642_89
97648_81
97649_8
97650_7
97652_60
97653_35
97654_66
97666_62
97668_46
97670_17
97671_9
97690_9
97692_52
97702_84
97703_86
97704_11
97706_72
97710_53
97713_45
97715_79
97720_10
97737_85
97757_28
97758_41
97769_60
97770_59
97773_67
97774_79
97777_58
97780_82
97782_36
97783_65
97785_72
97788_13
97790_44
97792_21
97800_54
97804_26
97820_50
97824_72
97828_37
97830_75
97838_87
97839_12
97845_19
97848_15
97856_44
97859_71
97871_60
97879_49
97883_54
97884_44
97897_86
97904_21
97906_61
97911_43
97913_70
97916_34
97919_51
97934_39
97936_84
97938_79
97945_68
97949_38
97952_61
97957_85
97972_52
97974_18
97978_47
97981_34
97985_54
97988_61
97991_52
97997_26
97998_13
98002_14
98009_54
98010_48
98012_7
98014_58
98015_6
98017_60
98020_33
98021_72
98027_84
98040_57
98046_55
98051_52
98057_40
98060_50
98064_6
98068_8
98069_21
98070_22
98072_21
98075_4
98079_28
98082_36
98083_31
98086_17
98092_80
98093_8
98094_13
98110_40
98126_82
98136_58
98138_64
98139_9
98142_81
98144_83
98147_40
98164_33
98165_82
98170_29
98180_81
98182_66
98188_30
98195_14
98198_46
98200_39
98201_60
98208_89
98210_8
98213_83
98215_10
98216_11
98219_76
98222_80
98223_84
98231_43
98233_11
98241_57
98244_80
98254_49
98256_89
98258_82
98281_10
98285_25
98288_78
98290_64
98295_78
98298_39
98305_41
98313_14
98314_55
98315_47
98322_51
98323_77
98327_15
98330_22
98338_71
98342_86
98347_77
98349_56
98350_41
98355_61
98366_10
98373_15
98376_85
98386_22
98392_68
98395_50
98396_40
98403_11
98406_37
98408_13
98411_20
98417_72
98420_42
98422_59
98437_52
98444_42
98445_81
98447_52
98452_66
98458_84
98464_39
98466_39
98476_34
98479_20
98480_45
98485_17
98487_88
98492_4
98496_8
98498_57
98509_32
98514_77
98521_65
98527_62
98532_42
98534_81
98541_87
98549_89
98550_36
98561_68
98566_20
98574_67
98578_15
98583_68
98586_39
98592_35
98598_16
98606_82
98612_16
98613_24
98614_78
98617_64
98622_47
98625_51
98627_78
98638_25
98639_26
98643_52
98645_23
98649_36
98650_18
98653_78
98658_58
98659_54
98666_43
98674_59
98676_70
98678_22
98683_24
98685_38
98688_47
98690_53
98694_68
98696_46
98697_81
98698_56
98699_75
98700_57
98701_29
98706_15
98710_64
98713_26
98715_89
98729_31
98733_10
98735_50
98736_19
98748_59
98750_44
98755_48
98756_26
98757_23
98760_54
98761_79
98770_82
98775_38
98776_43
98785_86
98802_40
98805_41
98814_82
98816_9
98817_50
98822_66
98835_12
98851_49
98858_41
98859_29
98879_36
98884_17
98885_7
98888_19
98892_60
98894_71
98896_72
98900_66
98903_42
98908_55
98910_82
98915_65
98917_84
98921_6
98928_84
98937_35
98940_70
98941_69
98948_28
98964_46
98968_81
98969_40
98973_22
98974_27
98983_34
98985_50
98986_17
98992_26
98994_8
99006_87
99011_79
99016_22
99018_85
99020_14
99023_43
99029_89
99030_89
99036_18
99038_11
99041_72
99049_32
99058_76
99059_49
99060_44
99063_57
99067_86
99071_69
99075_71
99077_78
99080_12
99082_50
99085_33
99087_5
99091_82
99092_58
99102_47
99105_16
99107_89
99115_75
99117_69
99127_12
99129_72
99130_86
99135_36
99136_7
99138_69
99140_73
99144_5
99145_68
99146_49
99153_34
99156_59
99162_34
99167_18
99171_50
99180_72
99192_8
99194_40
99198_66
99200_65
99202_62
99203_30
99206_74
99213_77
99214_57
99217_61
99218_52
99219_52
99223_49
99238_4
99239_85
99240_71
99243_20
99244_70
99254_18
99257_69
99260_54
99279_38
99289_10
99304_15
99311_10
99315_51
99325_21
99327_31
99338_59
99343_86
99344_37
99347_68
99354_28
99359_9
99364_88
99366_42
99372_29
99375_6
99381_22
99385_74
99394_67
99402_87
99410_66
99411_77
99415_28
99417_44
99421_44
99425_13
99444_65
99450_42
99457_7
99461_66
99462_85
99468_84
99473_42
99477_75
99478_27
99479_62
99483_62
99484_20
99485_4
99488_79
99492_24
99495_16
99497_75
99500_59
99502_37
99508_51
99510_78
99515_31
99518_81
99522_89
99524_46
99525_81
99533_69
99535_22
99539_82
99541_39
99543_68
99547_46
99550_40
99556_59
99558_79
99562_54
99563_42
99566_69
99567_34
99572_33
99578_6
99580_48
99585_75
99586_15
99594_10
99597_37
99599_72
99601_45
99603_57
99608_47
99614_79
99616_25
99620_46
99625_38
99626_54
99627_68
99629_58
99637_45
99642_88
99643_16
99645_23
99651_51
99654_61
99656_43
99661_77
99669_87
99670_44
99671_65
99673_33
99674_49
99678_67
99679_68
99682_82
99688_25
99692_89
99695_26
99700_67
99705_46
99706_40
99709_33
99713_54
99714_73
99722_89
99723_12
99724_52
99729_22
99735_69
99740_67
99741_19
99743_21
99746_17
99747_18
99749_40
99769_9
99770_52
99776_55
99777_57
99778_82
99783_88
99785_26
99791_41
99792_15
99799_83
99801_63
99803_73
99811_84
99816_13
99825_63
99837_83
99844_32
99846_12
99851_41
99854_80
99859_85
99860_31
99862_80
99864_27
99870_40
99873_17
99881_44
99883_9
99885_50
99888_25
99899_86
99906_62
99909_12
99915_83
99919_75
99921_18
99922_62
99923_48
99924_36
99928_72
99929_52
99932_85
99933_69
99935_20
99939_35
99944_12
99955_77
99957_88
99959_54
99962_33
99963_9
99969_85
99971_29
99979_57
99981_57
99984_83
99985_72
99986_60
99987_26
99988_33
99990_48
99991_9
99993_78
99996_40
100000_63
100003_41
100008_76
100011_88
100012_87
100014_74
100016_18
100024_78
100026_77
100029_6
100039_72
100040_50
100042_76
100053_22
100056_66
100060_89
100061_60
100062_8
100063_77
100064_56
100069_6
100073_35
100074_78
100076_49
100091_88
100093_81
100098_47
100102_71
100108_27
100109_52
100121_82
100122_76
100126_28
100128_51
100132_11
100137_88
100145_13
100156_8
100174_60
100175_48
100186_62
100187_88
100188_67
100189_23
100192_39
100198_13
100200_76
100204_34
100207_28
100215_6
100217_53
100221_30
100222_73
100224_63
100232_36
100235_12
100239_9
100248_18
100252_72
100255_5
100257_59
100258_65
100261_89
100272_62
100275_48
100279_47
100280_21
100285_64
100296_85
100298_28
100311_36
100312_60
100316_12
100320_26
100323_54
100324_34
100329_41
100331_62
100334_40
100337_54
100338_33
100356_51
100358_56
100360_76
100364_39
100375_32
100376_6
100386_75
100387_40
100393_89
100396_88
100407_18
100409_41
100411_29
100417_79
100421_16
100438_4
100444_13
100447_14
100449_72
100452_70
100456_59
100459_26
100461_7
100465_42
100471_62
100474_40
100483_39
100484_37
100487_61
100493_21
100494_71
100500_48
100503_40
100506_6
100508_76
100511_44
100514_20
100518_11
100519_35
100522_12
100523_52
100524_77
100527_49
100530_89
100532_4
100533_34
100537_15
100538_59
100540_4
100542_64
100560_40
100570_29
100571_81
100574_9
100582_52
100583_32
100590_79
100596_55
100597_60
100598_20
100599_30
100605_65
100607_66
100610_55
100611_47
100612_50
100614_62
100615_78
100617_68
100625_9
100633_53
100639_30
100640_65
100643_79
100646_88
100652_29
100655_86
100657_72
100663_64
100667_88
100669_79
100670_47
100675_21
100679_84
100681_7
100689_57
100696_62
100697_33
100698_76
100700_25
100701_72
100703_58
100705_9
100709_21
100716_61
100720_83
100721_24
100724_65
100725_72
100733_16
100734_53
100735_14
100746_21
100748_33
100749_43
100752_43
100760_26
100761_80
100762_19
100766_23
100770_78
100773_47
100775_15
100776_19
100787_77
100788_18
100794_29
100798_88
100801_73
100805_23
100815_61
100831_15
100841_25
100850_54
100852_78
100853_34
100858_21
100864_80
100865_40
100876_65
100880_52
100885_45
100898_39
100899_34
100907_44
100908_85
100909_73
100913_54
100924_38
100928_52
100930_50
100932_89
100946_48
100949_63
100952_71
100956_14
100978_13
100979_7
100982_8
100988_56
100989_72
100991_22
101007_47
101015_10
101016_68
101036_22
101039_22
101043_25
101045_55
101054_53
101056_55
101066_22
101068_35
101075_43
101076_9
101085_24
101087_34
101088_76
101107_45
101108_15
101114_58
101118_62
101120_22
101121_64
101124_44
101132_36
101134_24
101138_14
101141_50
101143_51
101154_41
101157_60
101161_68
101164_83
101167_54
101169_82
101173_31
101176_29
101177_75
101179_11
101181_64
101186_41
101198_28
101199_40
101200_24
101203_79
101206_32
101208_84
101209_7
101213_18
101214_9
101216_25
101220_80
101222_26
101225_50
101230_7
101231_29
101232_48
101234_77
101242_74
101246_33
101256_30
101257_35
101268_70
101269_51
101278_71
101287_37
101289_43
101290_51
101292_39
101293_77
101296_40
101297_45
101302_51
101307_58
101309_89
101310_67
101311_71
101314_10
101316_85
101317_68
101319_42
101320_8
101328_87
101335_7
101336_21
101342_47
101349_20
101350_60
101351_86
101356_32
101361_21
101364_78
101365_62
101366_4
101370_86
101375_77
101376_70
101382_61
101383_65
101391_46
101393_7
101395_28
101398_30
101401_61
101402_86
101405_9
101409_19
101410_39
101413_26
101422_74
101424_17
101434_23
101437_45
101439_53
101444_88
101451_49
101455_31
101458_25
101467_76
101472_35
101475_40
101478_58
101479_87
101485_80
101487_26
101493_32
101501_65
101502_82
101503_38
101507_32
101512_61
101514_56
101515_66
101517_52
101520_67
101521_60
101534_49
101535_29
101540_85
101547_42
101548_82
101550_12
101552_75
101555_13
101567_63
101568_26
101581_70
101586_77
101597_82
101604_64
101611_63
101613_59
101620_10
101622_45
101623_85
101629_58
101634_28
101641_44
101642_59
101644_36
101647_10
101652_10
101654_50
101659_43
101661_17
101669_47
101670_78
101671_80
101673_75
101677_7
101686_49
101687_8
101694_22
101701_67
101703_39
101704_46
101708_72
101710_64
101714_7
101717_76
101719_36
101721_70
101724_24
101727_54
101730_14
101735_4
101736_29
101738_5
101739_41
101740_48
101746_36
101747_66
101754_63
101755_32
101762_62
101768_86
101769_23
101772_65
101778_75
101783_57
101786_9
101791_86
101795_51
101799_5
101803_80
101809_53
101814_65
101823_19
101829_10
101835_24
101837_83
101838_82
101839_61
101852_20
101853_45
101854_82
101856_58
101858_75
101865_78
101867_6
101884_7
101888_57
101897_83
101899_56
101905_54
101911_58
101927_17
101930_77
101931_20
101933_12
101937_22
101941_59
101945_22
101949_24
101952_80
101953_55
101958_85
101971_17
101974_17
101975_12
101980_69
101984_26
101986_23
101990_33
101994_42
101997_55
101999_33
102002_61
102004_31
102009_11
102013_81
102016_45
102019_17
102028_67
102032_34
102038_59
102039_84
102046_15
102049_60
102054_74
102055_21
102058_59
102063_52
102067_52
102070_31
102071_55
102076_62
102080_73
102090_32
102098_45
102104_84
102110_86
102112_7
102114_41
102118_31
102126_27
102129_11
102130_71
102132_18
102133_13
102135_69
102137_61
102143_54
102146_71
102149_79
102155_59
102156_5
102168_33
102176_42
102179_32
102180_81
102182_51
102183_83
102190_11
102193_89
102196_51
102199_9
102200_23
102202_44
102209_8
102212_87
102216_48
102224_41
102229_26
102232_69
102238_20
102241_89
102245_63
102250_48
102264_39
102282_33
102287_36
102293_32
102301_89
102303_71
102304_85
102307_25
102315_22
102317_6
102319_77
102320_81
102322_72
102331_85
102335_19
102338_37
102354_17
102355_9
102363_24
102365_78
102373_18
102380_10
102382_18
102383_9
102388_89
102390_41
102392_71
102397_32
102403_34
102404_83
102409_69
102410_33
102416_69
102433_49
102435_83
102437_74
102440_68
102442_8
102444_78
102445_22
102447_18
102450_25
102451_51
102452_78
102453_21
102456_75
102458_87
102461_77
102466_59
102468_68
102477_70
102481_61
102484_56
102490_61
102495_31
102498_7
102500_34
102507_44
102508_6
102513_24
102521_82
102534_12
102536_8
102538_23
102545_29
102550_36
102551_87
102554_44
102561_82
102571_17
102575_31
102584_44
102587_51
102604_44
102607_25
102619_13
102624_24
102633_69
102636_25
102638_69
102639_51
102652_40
102665_36
102669_10
102673_76
102674_53
102676_24
102678_60
102685_36
102687_47
102697_22
102703_8
102704_68
102707_28
102725_66
102732_42
102744_25
102748_24
102749_11
102752_64
102754_85
102761_51
102763_48
102766_18
102786_15
102788_22
102797_89
102799_37
102800_84
102805_59
102807_72
102808_28
102816_47
102818_52
102819_52
102822_65
102823_79
102840_73
102843_32
102857_8
102865_56
102866_19
102875_59
102887_6
102891_88
102893_51
102902_59
102909_67
102913_43
102915_20
102918_23
102919_7
102921_79
102929_7
102933_49
102934_35
102935_21
102937_36
102953_82
102956_84
102964_81
102965_12
102967_15
102968_68
102975_84
102981_70
102986_78
102996_19
102998_8
103000_40
103002_20
103004_5
103010_47
103016_72
103018_56
103024_30
103037_77
103038_36
103040_22
103042_75
103046_10
103047_6
103050_50
103056_66
103061_87
103063_45
103073_83
103095_71
103097_16
103098_15
103105_37
103110_8
103111_28
103115_77
103116_27
103119_49
103121_34
103127_45
103129_65
103135_36
103138_6
103148_68
103167_73
103182_49
103190_31
103200_72
103204_67
103205_52
103206_16
103212_24
103213_86
103215_85
103217_47
103218_61
103220_58
103223_56
103229_67
103237_17
103239_7
103248_11
103250_55
103252_69
103256_40
103267_82
103269_88
103274_14
103277_37
103280_9
103284_60
103285_57
103288_79
103295_15
103297_18
103301_44
103311_21
103318_5
103320_12
103327_67
103328_87
103331_50
103332_10
103333_33
103337_85
103344_10
103349_12
103353_16
103355_43
103361_59
103373_71
103379_79
103380_31
103381_83
103382_16
103385_22
103394_51
103399_87
103406_24
103408_6
103410_77
103422_34
103424_41
103431_31
103432_72
103434_40
103440_83
103442_80
103443_79
103444_40
103446_13
103449_78
103451_22
103452_54
103454_74
103458_60
103463_40
103467_55
103472_69
103473_50
103478_4
103482_21
103486_32
103489_14
103491_29
103492_38
103494_36
103499_84
103500_59
103501_89
103504_47
103509_68
103526_31
103527_49
103532_78
103539_61
103542_55
103543_77
103545_85
103554_33
103556_81
103565_4
103567_52
103570_64
103572_62
103576_49
103577_32
103579_73
103585_42
103594_38
103598_19
103600_59
103611_51
103614_81
103618_39
103622_70
103623_38
103624_32
103628_29
103633_10
103642_42
103650_58
103652_53
103654_69
103655_73
103659_52
103662_20
103665_81
103666_69
103667_84
103677_19
103679_83
103687_44
103689_82
103692_49
103696_71
103703_27
103707_20
103708_36
103709_21
103711_73
103716_8
103717_31
103719_89
103733_35
103734_24
103740_46
103742_65
103745_5
103746_33
103750_26
103763_19
103766_65
103768_28
103769_19
103770_43
103774_67
103783_86
103784_47
103786_70
103787_81
103791_12
103795_62
103796_9
103797_70
103799_6
103802_74
103809_73
103815_68
103819_61
103826_13
103827_75
103828_8
103829_73
103837_63
103847_58
103853_17
103855_68
103858_86
103867_61
103870_42
103874_38
103875_62
103879_51
103882_58
103894_17
103897_77
103898_76
103902_68
103906_81
103908_77
103914_29
103917_46
103918_86
103920_31
103927_39
103936_12
103939_52
103946_55
103952_18
103955_10
103960_12
103964_29
103965_43
103969_20
103973_59
103986_19
103991_54
103993_41
103998_13
104003_33
104011_29
104018_46
104020_36
104022_36
104025_69
104033_15
104038_52
104044_50
104045_40
104051_28
104052_69
104055_18
104057_54
104062_54
104066_75
104072_79
104074_39
104087_27
104088_45
104095_44
104096_8
104105_35
104107_49
104114_40
104117_30
104118_54
104123_68
104126_40
104127_83
104129_37
104135_49
104138_45
104142_78
104144_51
104146_23
104148_81
104149_85
104150_86
104151_56
104152_83
104157_47
104159_73
104161_88
104172_60
104173_26
104181_89
104196_54
104197_70
104207_85
104216_53
104218_22
104221_55
104222_45
104224_5
104226_24
104228_8
104231_81
104237_72
104244_6
104246_86
104251_10
104255_68
104257_48
104261_30
104263_48
104270_4
104274_55
104279_76
104281_81
104285_65
104288_42
104291_65
104293_69
104295_70
104305_51
104307_58
104308_88
104315_41
104316_73
104318_57
104319_6
104321_9
104322_39
104324_33
104330_82
104333_88
104345_70
104351_9
104353_30
104354_70
104359_57
104364_62
104365_11
104369_43
104373_65
104375_10
104378_23
104385_32
104386_7
104387_67
104392_28
104393_85
104394_59
104399_33
104410_24
104417_51
104426_85
104430_47
104431_78
104432_62
104434_40
104439_36
104446_17
104447_89
104449_61
104451_74
104452_20
104458_60
104459_72
104460_88
104463_89
104472_31
104473_55
104484_35
104504_15
104505_17
104517_39
104530_13
104536_68
104539_22
104552_40
104555_32
104557_50
104560_82
104565_34
104577_32
104584_49
104588_14
104590_27
104594_17
104603_23
104612_87
104618_89
104620_22
104622_32
104633_60
104635_16
104641_8
104642_64
104643_69
104646_77
104651_85
104654_19
104656_77
104658_15
104662_26
104676_70
104681_49
104682_45
104684_57
104702_16
104704_10
104706_42
104710_23
104713_28
104716_89
104724_54
104731_69
104733_17
104736_60
104742_52
104743_73
104749_34
104757_51
104760_31
104764_27
104766_72
104767_42
104777_59
104786_11
104794_10
104796_76
104801_89
104802_71
104816_24
104818_88
104819_89
104827_9
104838_55
104839_83
104846_89
104855_73
104865_32
104871_27
104878_50
104880_39
104882_87
104889_83
104891_80
104892_35
104894_32
104900_28
104905_85
104912_28
104915_16
104918_13
104919_59
104922_73
104928_57
104933_28
104936_33
104937_69
104938_59
104943_54
104948_9
104951_72
104963_29
104967_37
104976_34
104978_28
104979_33
104986_51
104989_56
104991_17
104994_71
104999_82
105005_89
105007_56
105008_32
105009_66
105010_13
105015_18
105017_17
105019_42
105021_24
105026_81
105036_85
105039_61
105040_6
105048_50
105049_54
105063_86
105074_39
105075_37
105086_29
105087_63
105102_56
105105_89
105109_19
105110_75
105111_22
105117_18
105135_45
105142_70
105159_54
105160_11
105164_78
105169_87
105172_37
105174_16
105175_86
105177_62
105178_48
105180_89
105183_40
105189_48
105191_82
105195_17
105196_71
105201_33
105203_33
105212_42
105213_67
105215_11
105222_38
105227_8
105234_16
105242_87
105248_5
105249_7
105252_18
105256_60
105259_13
105263_63
105267_20
105269_11
105271_59
105275_47
105276_42
105278_53
105282_87
105287_85
105293_17
105294_33
105307_56
105310_82
105314_69
105317_68
105322_13
105324_42
105329_37
105344_15
105348_61
105361_51
105365_52
105372_26
105373_88
105377_58
105378_75
105382_16
105393_77
105396_16
105400_29
105401_52
105403_32
105412_21
105416_75
105418_62
105420_27
105426_79
105430_73
105442_39
105444_8
105445_39
105454_59
105455_63
105458_13
105459_77
105461_87
105463_34
105464_24
105466_86
105472_51
105481_6
105485_47
105486_62
105487_69
105491_54
105504_11
105506_26
105509_25
105516_39
105523_31
105525_49
105526_23
105532_14
105537_58
105558_11
105562_44
105569_47
105577_29
105580_65
105592_11
105598_46
105600_77
105602_65
105607_40
105609_18
105610_4
105613_62
105619_49
105622_49
105626_66
105627_19
105629_34
105630_7
105634_39
105635_89
105637_38
105639_41
105640_20
105644_19
105646_13
105647_71
105660_62
105667_76
105670_60
105692_54
105693_86
105694_17
105699_76
105702_59
105709_7
105713_14
105716_81
105718_68
105721_83
105723_50
105726_68
105728_75
105731_59
105737_29
105741_60
105743_40
105744_49
105747_51
105750_80
105753_41
105754_20
105758_32
105761_34
105763_45
105765_40
105767_71
105770_21
105777_35
105779_51
105786_51
105788_14
105793_6
105798_51
105799_41
105801_25
105806_75
105809_72
105812_56
105815_16
105825_7
105833_12
105835_25
105836_36
105853_83
105855_20
105856_55
105857_50
105862_77
105863_54
105868_51
105876_28
105880_31
105881_48
105890_54
105892_10
105893_89
105905_7
105911_5
105923_28
105924_18
105925_87
105927_49
105931_53
105934_68
105935_87
105936_23
105937_27
105938_18
105941_42
105942_51
105946_62
105948_31
105951_82
105955_89
105956_51
105957_43
105959_57
105963_30
105966_83
105967_16
105974_86
105975_68
105977_67
105980_69
105982_59
105983_89
105985_45
105987_23
105991_23
106003_43
106013_56
106015_84
106018_71
106019_84
106021_61
106027_8
106030_77
106035_43
106041_82
106044_8
106046_89
106049_22
106058_15
106061_33
106062_68
106066_39
106073_26
106074_34
106076_23
106089_50
106090_59
106093_26
106094_52
106095_83
106102_56
106119_84
106120_72
106122_86
106127_39
106129_70
106134_37
106153_39
106155_68
106157_84
106161_67
106164_53
106166_48
106173_28
106174_54
106175_66
106176_14
106179_46
106182_85
106184_24
106185_64
106189_51
106197_73
106198_45
106206_79
106207_72
106208_86
106210_38
106211_47
106214_67
106225_8
106233_32
106237_27
106238_42
106240_17
106241_33
106242_56
106246_20
106249_10
106259_84
106260_60
106262_24
106266_79
106271_51
106273_86
106275_48
106281_17
106286_16
106287_76
106291_37
106298_28
106305_22
106309_38
106312_54
106313_35
106316_14
106320_10
106324_72
106325_25
106329_6
106340_49
106346_62
106352_49
106356_60
106358_17
106360_8
106363_77
106369_28
106372_74
106375_81
106379_32
106380_18
106383_86
106384_9
106386_24
106388_32
106392_44
106396_81
106400_60
106402_72
106414_59
106415_54
106424_45
106425_59
106426_35
106427_67
106428_79
106431_57
106433_16
106434_41
106442_83
106444_80
106448_75
106449_25
106452_25
106458_31
106461_27
106470_81
106474_87
106477_68
106478_55
106482_46
106483_85
106492_26
106493_6
106495_67
106503_80
106506_46
106510_6
106521_87
106522_75
106529_41
106537_87
106538_59
106539_38
106540_85
106543_33
106544_38
106549_9
106552_42
106554_28
106558_8
106565_55
106567_38
106568_58
106569_79
106573_11
106579_50
106584_45
106585_41
106587_8
106591_8
106598_57
106600_21
106602_62
106605_46
106606_63
106608_45
106612_22
106614_74
106615_23
106618_36
106621_65
106626_41
106637_31
106644_35
106649_57
106654_42
106655_53
106658_40
106661_21
106664_78
106667_19
106668_7
106677_14
106678_56
106679_50
106680_48
106682_81
106684_74
106686_23
106688_53
106693_70
106698_28
106700_14
106701_12
106712_52
106713_54
106715_26
106729_33
106735_27
106736_83
106737_21
106738_28
106747_10
106749_38
106754_10
106768_76
106772_40
106773_31
106776_38
106782_80
106783_20
106794_40
106796_52
106798_24
106799_44
106800_46
106802_68
106803_43
106805_70
106818_20
106822_89
106831_73
106836_43
106842_89
106844_76
106849_7
106854_16
106859_65
106865_35
106872_81
106877_78
106883_6
106884_22
106888_86
106893_13
106895_35
106897_35
106902_69
106903_40
106905_7
106906_10
106916_68
106921_42
106923_48
106925_43
106934_34
106942_59
106943_70
106945_30
106946_89
106948_8
106950_84
106951_8
106953_18
106954_67
106956_29
106959_89
106961_32
106963_63
106967_43
106968_56
106977_37
106983_47
106984_55
106988_74
106992_64
107002_42
107003_83
107004_36
107016_34
107018_24
107023_67
107030_21
107036_28
107037_17
107040_61
107043_67
107056_86
107064_69
107073_87
107079_48
107082_40
107087_64
107091_53
107092_84
107094_22
107097_52
107099_19
107100_6
107101_21
107105_12
107108_58
107114_24
107115_6
107119_15
107131_11
107132_83
107134_89
107136_49
107138_21
107145_70
107146_28
107153_18
107155_72
107165_42
107168_63
107175_89
107183_34
107191_35
107192_22
107194_17
107200_34
107203_84
107204_12
107212_52
107214_64
107215_30
107228_61
107229_31
107231_40
107232_29
107235_33
107236_49
107237_27
107252_15
107255_45
107262_16
107268_44
107273_12
107277_50
107278_27
107279_87
107283_27
107284_11
107286_87
107290_23
107293_37
107295_29
107318_12
107321_12
107323_47
107327_53
107329_67
107332_26
107340_76
107350_60
107353_27
107355_62
107364_79
107368_71
107372_47
107377_51
107381_8
107383_61
107384_25
107385_76
107389_43
107391_59
107392_76
107400_36
107401_8
107409_66
107410_59
107412_55
107413_77
107414_20
107415_34
107417_45
107427_26
107430_58
107440_68
107441_18
107443_35
107444_27
107450_8
107454_36
107462_36
107465_28
107476_13
107478_88
107479_38
107480_84
107483_38
107484_48
107485_45
107486_66
107487_16
107488_82
107490_88
107494_41
107501_23
107510_22
107511_28
107513_87
107514_63
107516_84
107517_42
107521_72
107522_54
107525_9
107530_40
107534_11
107537_54
107541_83
107542_19
107549_59
107551_26
107552_78
107554_17
107556_36
107569_77
107575_24
107578_62
107579_63
107580_73
107585_51
107586_8
107588_30
107591_76
107600_48
107602_71
107609_57
107613_48
107618_32
107620_72
107622_69
107627_54
107630_36
107632_87
107633_61
107637_53
107639_26
107650_84
107661_89
107663_56
107665_86
107667_30
107669_7
107680_69
107682_10
107683_32
107684_87
107691_86
107695_62
107702_69
107704_41
107708_63
107715_13
107717_41
107725_33
107737_44
107739_79
107742_78
107744_8
107762_7
107768_41
107770_44
107772_31
107773_82
107776_64
107777_58
107782_39
107790_52
107795_88
107796_56
107799_83
107800_46
107806_33
107808_26
107810_80
107811_56
107815_26
107826_28
107828_35
107829_24
107833_30
107844_78
107846_48
107848_21
107854_86
107865_44
107877_73
107887_86
107894_51
107899_28
107901_69
107903_12
107911_68
107912_72
107926_82
107930_46
107931_59
107942_33
107943_21
107945_86
107946_32
107948_31
107956_45
107960_56
107962_14
107968_73
107979_86
107987_6
107988_35
107990_6
108001_47
108004_84
108025_75
108027_29
108028_62
108034_66
108035_25
108046_46
108049_22
108054_67
108063_75
108065_60
108072_37
108074_31
108078_66
108083_14
108085_43
108091_57
108095_70
108104_11
108105_75
108108_80
108110_70
108115_72
108118_11
108125_59
108134_60
108140_35
108141_49
108146_22
108151_21
108152_26
108159_10
108168_61
108171_40
108178_74
108181_15
108182_39
108188_12
108193_62
108194_68
108195_36
108203_44
108210_82
108213_67
108214_31
108222_65
108228_9
108235_18
108250_22
108255_22
108257_83
108258_56
108264_80
108273_75
108274_73
108276_32
108277_21
108293_7
108294_49
108297_88
108299_60
108301_65
108313_70
108315_84
108319_48
108324_51
108327_13
108330_28
108338_74
108345_83
108351_64
108352_64
108355_50
108361_73
108362_46
108367_60
108368_31
108370_33
108379_72
108384_63
108391_45
108394_48
108396_30
108398_34
108406_56
108413_23
108416_50
108419_25
108420_12
108430_16
108431_13
108435_73
108442_66
108443_57
108448_55
108459_86
108463_7
108465_57
108488_88
108494_67
108512_30
108515_78
108517_86
108520_51
108531_38
108534_30
108539_17
108541_81
108547_27
108550_11
108556_66
108560_33
108561_61
108562_6
108563_57
108564_76
108567_86
108568_22
108579_23
108585_32
108593_71
108596_56
108599_21
108609_39
108615_80
108618_75
108619_32
108630_41
108633_56
108634_20
108639_75
108642_33
108643_62
108646_70
108653_10
108656_22
108659_48
108668_68
108673_29
108676_87
108690_52
108701_20
108702_6
108703_14
108727_41
108728_76
108730_23
108733_25
108741_18
108743_18
108749_74
108751_23
108754_88
108756_37
108759_17
108768_73
108770_55
108782_15
108793_63
108794_21
108795_72
108803_14
108808_11
108811_68
108815_12
108818_46
108830_9
108836_51
108852_75
108860_77
108863_12
108864_21
108865_50
108871_61
108879_12
108888_70
108889_62
108893_77
108895_47
108898_52
108905_71
108913_62
108917_28
108921_77
108923_40
108927_38
108928_13
108930_74
108935_29
108936_12
108943_50
108949_86
108950_31
108958_83
108960_42
108963_10
108968_33
108979_45
108982_87
108983_41
108987_83
108994_44
108995_74
108996_50
109000_44
109004_26
109007_86
109011_50
109028_18
109029_57
109035_61
109037_60
109040_21
109045_9
109050_41
109064_41
109067_36
109069_57
109072_11
109074_6
109077_22
109082_56
109086_75
109088_11
109089_35
109090_73
109100_87
109102_68
109107_76
109114_83
109116_27
109120_16
109123_64
109124_82
109126_71
109129_43
109130_78
109134_53
109136_53
109138_26
109145_82
109146_7
109147_48
109149_21
109155_14
109156_74
109158_58
109167_33
109169_71
109181_78
109183_50
109191_30
109200_89
109201_58
109202_18
109203_56
109205_39
109207_41
109212_33
109213_79
109215_87
109223_6
109224_57
109225_12
109231_34
109235_50
109237_70
109239_39
109245_59
109251_54
109252_46
109253_17
109259_75
109267_17
109274_41
109282_25
109286_53
109291_8
109293_16
109299_81
109303_29
109310_74
109311_12
109312_47
109316_11
109320_15
109328_46
109333_44
109347_82
109350_56
109353_71
109357_18
109366_74
109367_41
109368_24
109373_60
109374_75
109381_6
109386_81
109388_7
109389_33
109392_21
109393_42
109396_23
109398_47
109400_49
109402_71
109409_66
109415_42
109416_38
109419_11
109421_12
109424_30
109426_61
109427_48
109434_18
109437_9
109447_20
109455_22
109456_34
109460_46
109468_86
109475_14
109485_58
109489_42
109495_19
109497_12
109499_77
109515_51
109519_4
109532_79
109533_13
109535_76
109536_22
109538_77
109541_89
109544_44
109557_85
109558_81
109560_29
109563_84
109572_41
109573_73
109584_48
109590_73
109594_76
109595_9
109596_63
109598_81
109603_67
109605_56
109608_25
109611_28
109615_28
109617_66
109620_62
109622_69
109623_60
109631_34
109633_40
109634_46
109640_11
109641_23
109642_71
109649_31
109650_61
109651_89
109655_8
109662_16
109666_21
109671_86
109673_50
109674_88
109687_31
109688_68
109691_82
109692_24
109697_41
109699_88
109705_65
109709_12
109718_75
109719_39
109722_60
109726_11
109730_5
109732_17
109733_77
109735_39
109741_24
109743_46
109746_68
109759_41
109761_83
109762_67
109769_89
109770_54
109776_74
109781_31
109785_84
109791_13
109793_38
109794_80
109799_86
109801_49
109804_8
109806_30
109807_45
109810_38
109811_6
109812_88
109813_15
109815_35
109816_88
109817_28
109821_5
109831_71
109832_84
109844_82
109846_80
109861_47
109873_47
109875_61
109876_67
109877_66
109879_58
109884_44
109885_82
109888_53
109892_33
109894_35
109900_30
109901_53
109902_67
109903_64
109908_89
109914_44
109931_29
109932_20
109937_31
109957_10
109959_28
109964_9
109965_57
109967_11
109972_22
109973_57
109974_79
109975_72
109978_65
109987_18
109999_59
110000_57
110005_89
110008_76
110010_58
110028_74
110029_69
110032_52
110034_52
110036_42
110037_51
110053_32
110062_58
110068_12
110079_89
110080_27
110082_9
110087_52
110091_54
110093_30
110106_59
110108_23
110109_56
110114_85
110116_52
110120_67
110124_83
110129_77
110144_49
110162_51
110178_75
110179_53
110184_49
110188_81
110189_78
110191_31
110195_66
110197_70
110201_6
110203_70
110204_88
110211_16
110228_23
110229_86
110231_43
110238_23
110239_14
110242_84
110249_38
110255_51
110256_27
110258_51
110259_63
110261_82
110267_55
110269_24
110280_80
110289_81
110290_85
110291_48
110294_13
110297_34
110301_60
110305_69
110308_20
110310_74
110311_63
110319_14
110322_89
110323_63
110328_31
110329_34
110330_78
110335_58
110337_35
110338_9
110339_73
110341_27
110342_13
110358_86
110361_44
110364_13
110372_11
110375_44
110382_46
110386_33
110387_16
110388_41
110389_16
110390_80
110391_23
110396_68
110397_38
110398_39
110401_55
110403_64
110404_14
110406_72
110418_70
110419_7
110424_77
110427_76
110428_53
110429_58
110432_30
110436_63
110437_37
110441_71
110445_26
110461_66
110463_45
110465_74
110470_11
110474_70
110481_11
110486_17
110487_79
110493_78
110494_43
110496_46
110497_38
110500_31
110503_74
110505_8
110512_59
110516_34
110517_74
110522_28
110523_12
110525_79
110533_40
110535_81
110536_12
110539_34
110544_51
110545_15
110546_11
110551_24
110553_33
110558_59
110560_52
110561_49
110570_32
110571_74
110586_8
110587_80
110588_12
110589_40
110591_44
110593_71
110596_48
110598_42
110600_10
110603_75
110605_58
110607_41
110608_65
110625_46
110630_44
110635_36
110643_64
110647_15
110649_70
110651_31
110653_33
110661_15
110668_18
110673_37
110674_70
110677_41
110684_19
110687_71
110694_26
110695_44
110697_74
110699_37
110700_19
110707_37
110719_57
110721_41
110727_30
110729_27
110736_78
110737_28
110739_22
110741_29
110766_79
110776_25
110777_10
110781_55
110784_14
110790_11
110792_20
110799_72
110805_18
110807_44
110810_68
110812_13
110816_54
110818_46
110820_43
110831_71
110834_24
110835_21
110848_23
110849_35
110855_57
110856_71
110857_77
110871_34
110883_21
110885_13
110886_29
110888_61
110897_79
110900_77
110901_25
110906_64
110918_7
110920_56
110923_22
110925_74
110927_27
110942_16
110945_24
110952_79
110959_66
110962_52
110966_65
110972_74
110992_41
111004_65
111014_74
111023_27
111030_56
111041_56
111045_68
111060_19
111072_18
111074_27
111078_74
111080_17
111088_88
111089_10
111090_63
111095_34
111096_9
111097_89
111108_26
111115_64
111118_17
111120_68
111126_63
111128_49
111131_18
111134_43
111135_13
111136_34
111142_34
111143_89
111146_68
111172_14
111173_89
111179_64
111182_16
111183_42
111200_80
111202_69
111203_55
111204_40
111205_11
111207_38
111213_33
111222_21
111223_29
111226_26
111228_47
111230_81
111240_36
111245_29
111247_9
111255_82
111264_28
111266_58
111269_46
111270_15
111273_84
111274_86
111279_34
111280_14
111281_29
111286_8
111287_69
111294_29
111302_87
111305_52
111317_6
111318_4
111319_78
111323_15
111327_10
111334_23
111346_27
111357_21
111367_17
111372_43
111379_70
111384_54
111386_38
111388_14
111389_31
111392_78
111399_49
111403_77
111405_16
111407_25
111418_29
111422_78
111423_4
111428_30
111438_13
111439_22
111445_35
111448_20
111449_70
111451_63
111452_73
111453_39
111458_86
111460_44
111464_14
111471_79
111472_88
111480_77
111488_77
111501_6
111506_45
111509_74
111510_78
111511_71
111514_36
111518_77
111519_25
111520_21
111531_51
111536_70
111545_16
111548_17
111550_8
111563_39
111567_59
111570_30
111575_71
111583_81
111584_81
111585_86
111595_43
111603_12
111604_43
111610_51
111612_14
111618_69
111619_9
111620_82
111632_80
111634_38
111636_39
111641_7
111642_6
111646_12
111656_58
111659_87
111663_5
111664_12
111666_11
111669_64
111677_88
111680_68
111682_86
111684_86
111686_43
111690_34
111692_46
111697_66
111698_46
111703_58
111705_72
111708_57
111714_65
111721_30
111722_4
111726_63
111727_27
111732_18
111734_21
111737_76
111741_67
111748_48
111749_41
111751_75
111753_27
111755_38
111757_44
111761_48
111772_87
111775_43
111776_10
111780_55
111787_41
111788_85
111789_46
111790_6
111792_51
111795_43
111797_58
111804_21
111806_41
111812_9
111814_22
111821_41
111822_10
111823_68
111829_49
111839_27
111851_57
111859_40
111864_64
111865_42
111867_20
111874_74
111884_61
111888_27
111890_38
111893_7
111897_68
111901_10
111910_22
111920_88
111923_76
111924_62
111935_24
111948_14
111949_89
111951_41
111955_88
111960_67
111963_62
111971_15
111972_36
111982_26
111986_42
111989_54
112004_77
112009_78
112018_35
112026_38
112033_14
112034_13
112035_80
112043_32
112047_80
112048_6
112051_67
112053_20
112058_22
112060_10
112064_17
112072_8
112073_80
112075_75
112076_44
112077_27
112078_64
112080_49
112085_41
112086_78
112089_12
112090_54
112094_21
112098_88
112108_41
112124_71
112126_84
112131_73
112135_24
112140_57
112141_47
112145_41
112148_74
112157_40
112158_61
112160_58
112162_48
112163_43
112166_65
112167_65
112176_57
112190_67
112191_75
112201_54
112205_29
112206_15
112215_46
112217_65
112220_11
112223_47
112224_9
112228_62
112233_16
112236_22
112244_57
112247_43
112251_6
112252_29
112253_15
112257_38
112258_44
112265_81
112267_77
112276_71
112277_67
112282_66
112283_38
112287_55
112288_9
112296_16
112300_22
112305_17
112310_39
112311_76
112313_82
112316_7
112317_46
112319_42
112320_13
112324_17
112326_88
112328_35
112330_10
112334_74
112337_26
112340_16
112341_49
112355_21
112361_10
112362_56
112367_7
112368_78
112369_42
112372_68
112379_77
112380_16
112387_73
112389_66
112397_18
112399_52
112407_8
112409_73
112411_71
112415_81
112416_83
112435_16
112441_49
112445_67
112455_79
112460_46
112462_32
112465_27
112468_25
112469_12
112470_89
112475_61
112476_44
112478_86
112480_60
112482_27
112493_88
112494_57
112506_18
112507_65
112518_33
112522_57
112531_15
112534_16
112536_14
112549_8
112550_28
112553_53
112555_11
112557_58
112558_66
112560_80
112564_26
112565_78
112579_50
112582_65
112583_11
112586_64
112594_78
112599_46
112601_52
112605_60
112606_45
112607_36
112608_49
112618_85
112628_13
112634_66
112636_12
112648_76
112659_77
112660_38
112662_7
112665_62
112667_63
112675_10
112676_24
112680_40
112681_73
112698_31
112699_27
112701_66
112705_42
112706_67
112707_75
112709_73
112712_27
112717_21
112719_33
112720_57
112721_28
112722_20
112724_87
112727_19
112731_71
112742_89
112757_78
112771_48
112774_51
112776_23
112780_65
112782_18
112787_60
112791_53
112799_67
112800_84
112807_57
112809_45
112825_25
112826_54
112827_38
112831_21
112834_71
112838_33
112841_80
112844_26
112847_64
112850_64
112852_39
112853_7
112857_38
112858_39
112860_14
112866_65
112875_33
112876_66
112879_6
112882_37
112886_46
112891_61
112893_14
112896_32
112907_56
112913_48
112922_12
112923_58
112926_4
112932_34
112936_62
112940_49
112947_47
112958_85
112962_62
112968_78
112973_68
112974_21
112982_68
112983_39
112989_82
113004_16
113007_18
113012_27
113013_17
113019_77
113020_70
113036_72
113044_79
113045_78
113049_83
113052_50
113053_31
113058_11
113064_44
113067_86
113071_49
113076_31
113079_67
113085_76
113093_43
113104_29
113113_76
113118_48
113125_34
113126_34
113128_89
113132_45
113138_42
113142_81
113143_89
113145_49
113156_22
113160_80
113163_38
113164_54
113167_41
113168_41
113170_38
113173_63
113174_68
113176_11
113178_25
113182_83
113187_80
113188_8
113195_27
113196_38
113201_85
113207_17
113208_12
113215_50
113218_75
113228_73
113229_69
113235_81
113238_11
113244_88
113251_47
113262_5
113270_76
113274_9
113279_32
113280_21
113281_54
113282_64
113283_76
113286_31
113302_58
113322_64
113323_64
113329_74
113330_56
113332_68
113333_87
113334_54
113339_48
113340_76
113344_44
113350_35
113361_79
113364_11
113367_29
113371_24
113374_32
113381_46
113382_37
113383_39
113402_67
113408_24
113410_40
113411_19
113412_38
113415_80
113430_53
113437_52
113439_74
113445_57
113450_56
113451_63
113466_20
113468_53
113471_54
113486_88
113493_84
113499_35
113502_85
113503_81
113504_67
113506_78
113507_72
113508_14
113510_32
113512_82
113513_38
113519_68
113521_8
113527_79
113538_29
113543_15
113548_86
113550_84
113552_11
113554_17
113555_30
113569_84
113570_40
113575_21
113578_76
113581_56
113582_28
113585_65
113589_77
113590_65
113594_74
113605_39
113609_50
113611_62
113612_86
113616_52
113617_43
113622_45
113627_42
113639_74
113646_57
113652_46
113659_50
113670_34
113673_50
113675_31
113692_79
113693_51
113696_49
113698_33
113700_18
113705_17
113707_9
113709_57
113710_29
113714_56
113716_41
113718_68
113720_75
113721_9
113723_35
113728_42
113729_51
113737_11
113752_69
113753_70
113757_62
113760_47
113774_57
113775_88
113776_83
113777_69
113779_68
113780_38
113783_41
113788_65
113794_52
113797_17
113805_37
113814_40
113815_63
113818_14
113819_74
113820_58
113824_79
113825_57
113833_29
113843_61
113844_4
113846_64
113848_29
113857_11
113860_39
113862_40
113866_80
113876_10
113877_83
113885_64
113891_38
113894_79
113895_79
113904_66
113907_41
113918_68
113919_88
113922_60
113925_83
113935_67
113942_72
113946_87
113951_63
113952_88
113955_64
113957_62
113975_47
113979_37
113984_7
113986_86
113989_47
113991_65
114002_6
114005_79
114010_72
114017_35
114022_38
114025_46
114028_25
114032_76
114035_81
114037_64
114044_82
114046_14
114049_45
114054_49
114062_49
114069_63
114070_62
114073_38
114078_34
114084_53
114086_79
114089_46
114100_54
114103_76
114114_26
114118_10
114145_67
114148_67
114150_47
114157_22
114160_83
114163_57
114164_84
114165_43
114166_39
114179_40
114180_67
114185_49
114186_67
114190_11
114200_27
114202_12
114204_72
114206_77
114207_77
114209_43
114211_20
114219_41
114220_30
114221_46
114233_62
114236_38
114240_71
114243_42
114244_29
114253_48
114260_56
114269_61
114270_77
114273_71
114279_50
114282_36
114283_21
114284_45
114288_75
114290_11
114296_57
114306_58
114308_31
114313_16
114315_65
114316_81
114317_50
114318_63
114321_23
114325_12
114327_46
114330_44
114331_62
114333_35
114335_64
114338_21
114339_68
114346_87
114350_58
114354_57
114356_75
114360_15
114367_20
114377_51
114379_21
114383_4
114388_22
114391_8
114405_57
114408_22
114414_37
114416_42
114420_59
114426_7
114434_58
114437_52
114440_78
114449_70
114450_28
114453_10
114454_49
114455_35
114458_13
114459_86
114466_78
114469_74
114473_78
114477_42
114480_55
114484_75
114508_8
114527_36
114529_12
114543_80
114544_67
114552_45
114556_18
114565_41
114570_29
114574_72
114579_75
114580_26
114584_72
114585_73
114589_14
114593_88
114594_28
114603_22
114604_22
114609_65
114615_74
114620_86
114621_70
114623_84
114624_62
114625_13
114634_41
114639_68
114666_12
114667_66
114675_39
114678_52
114680_7
114682_80
114687_67
114689_71
114694_41
114696_13
114702_39
114706_57
114719_79
114725_36
114727_9
114730_69
114731_17
114732_61
114738_4
114741_13
114744_25
114745_49
114749_24
114752_46
114759_35
114760_54
114761_12
114763_49
114772_28
114773_33
114785_38
114793_7
114803_50
114807_33
114813_47
114816_28
114819_64
114821_24
114838_86
114842_54
114843_15
114846_46
114847_59
114851_32
114853_61
114858_20
114859_89
114862_73
114871_23
114873_31
114875_73
114877_7
114880_46
114882_32
114886_78
114896_51
114900_62
114901_16
114907_70
114909_55
114913_15
114914_13
114922_89
114926_19
114937_21
114946_49
114947_71
114952_89
114961_41
114965_58
114966_25
114975_86
114976_22
114977_29
114986_33
114987_43
114992_77
114994_85
114997_52
115014_17
115015_32
115016_79
115017_11
115021_85
115025_44
115027_46
115028_80
115032_82
115033_11
115034_68
115035_51
115040_72
115042_81
115045_59
115053_36
115054_13
115059_68
115061_72
115065_66
115066_58
115070_19
115077_37
115078_75
115089_49
115103_36
115109_50
115111_29
115112_68
115115_28
115116_68
115122_73
115124_40
115128_47
115134_31
115144_61
115149_57
115156_27
115158_76
115167_46
115171_89
115173_19
115174_75
115177_70
115179_79
115182_29
115183_85
115187_8
115193_23
115196_29
115201_48
115203_19
115207_36
115208_17
115212_63
115213_89
115215_63
115218_37
115219_14
115224_30
115226_25
115228_86
115229_80
115234_74
115240_89
115241_24
115251_82
115253_83
115254_57
115259_12
115260_14
115266_42
115268_48
115272_17
115273_69
115275_26
115282_55
115286_69
115287_83
115297_15
115299_23
115305_32
115308_19
115316_24
115317_32
115324_60
115332_25
115334_53
115336_59
115338_67
115340_54
115347_30
115369_39
115375_28
115385_34
115386_8
115387_58
115391_40
115396_71
115398_80
115405_48
115410_73
115415_82
115419_78
115428_80
115431_8
115433_64
115439_45
115440_42
115449_79
115461_37
115470_66
115475_33
115478_20
115484_82
115487_86
115488_88
115491_22
115495_70
115504_56
115506_89
115510_17
115513_54
115514_58
115515_19
115517_13
115520_80
115522_39
115523_16
115529_68
115530_88
115542_76
115550_75
115554_26
115555_7
115557_10
115558_47
115560_32
115562_27
115563_11
115564_88
115571_82
115572_20
115573_26
115574_74
115579_6
115584_19
115591_21
115598_70
115604_82
115605_75
115610_75
115613_15
115614_23
115621_34
115623_22
115626_73
115627_49
115629_80
115644_44
115653_61
115655_28
115656_88
115660_59
115664_49
115670_66
115678_43
115691_74
115698_25
115700_65
115702_11
115709_60
115711_54
115723_42
115726_43
115731_34
115737_41
115747_29
115752_37
115766_18
115769_82
115778_43
115786_15
115791_86
115795_36
115800_34
115803_60
115806_19
115807_65
115808_43
115809_45
115813_89
115819_26
115821_53
115829_29
115832_72
115838_27
115839_70
115851_51
115861_25
115866_73
115869_65
115871_71
115884_64
115894_64
115895_70
115898_26
115901_24
115904_9
115908_88
115917_73
115931_25
115934_19
115940_35
115941_68
115946_55
115948_8
115953_65
115962_12
115965_61
115966_15
115968_86
115971_60
115973_53
115974_7
115975_45
115978_14
115990_8
115996_58
115998_28
116003_17
116005_56
116008_23
116012_65
116014_27
116017_48
116022_15
116025_76
116028_68
116031_73
116032_76
116045_85
116046_21
116053_10
116072_9
116073_9
116078_10
116079_52
116089_51
116090_11
116093_72
116104_54
116106_33
116108_21
116115_67
116118_54
116121_26
116122_34
116130_52
116134_23
116138_60
116142_5
116144_75
116147_81
116150_81
116153_45
116154_6
116158_19
116161_79
116162_56
116175_27
116178_63
116180_74
116187_40
116196_30
116197_58
116198_88
116200_53
116205_22
116206_66
116213_88
116214_42
116224_32
116228_34
116232_6
116245_43
116255_49
116256_23
116260_73
116263_78
116266_12
116276_45
116278_46
116280_61
116284_39
116286_61
116287_51
116292_13
116295_30
116301_64
116318_14
116332_59
116336_5
116344_37
116352_35
116358_21
116361_61
116362_49
116365_23
116374_68
116380_32
116381_56
116397_14
116402_37
116406_13
116407_87
116410_34
116413_80
116414_68
116418_13
116420_58
116423_32
116424_48
116426_63
116441_54
116449_42
116452_82
116459_74
116476_59
116478_58
116482_17
116483_69
116485_81
116487_33
116489_5
116491_45
116494_74
116498_60
116500_40
116502_53
116503_7
116507_36
116517_88
116518_15
116527_48
116533_62
116543_59
116547_30
116549_11
116553_12
116556_14
116558_12
116559_36
116561_89
116562_71
116563_86
116564_76
116566_57
116576_37
116583_84
116591_56
116601_9
116607_43
116608_19
116610_42
116619_8
116620_7
116621_68
116633_15
116637_73
116638_36
116639_75
116643_20
116646_13
116652_35
116656_38
116657_79
116665_23
116667_70
116672_29
116675_10
116678_69
116684_40
116693_41
116697_53
116701_34
116702_51
116707_85
116709_28
116713_86
116716_46
116719_51
116721_30
116724_80
116727_10
116728_57
116730_34
116745_56
116749_49
116757_8
116764_38
116767_31
116777_68
116792_88
116799_46
116801_60
116810_58
116814_79
116823_36
116839_6
116840_51
116843_25
116846_26
116848_80
116849_75
116850_24
116853_21
116856_62
116860_22
116864_55
116867_40
116868_26
116870_51
116872_73
116874_74
116876_5
116879_71
116880_55
116883_16
116889_5
116905_22
116908_23
116913_78
116915_79
116918_43
116920_46
116923_58
116926_12
116931_11
116935_42
116942_78
116950_55
116957_36
116961_21
116962_26
116964_76
116967_84
116971_7
116978_25
116981_47
116982_64
116983_70
116984_19
116989_80
116995_36
116999_64
117000_27
117001_26
117002_36
117004_64
117005_50
117006_88
117011_56
117015_36
117017_21
117027_76
117030_39
117032_19
117038_13
117039_44
117045_58
117047_26
117051_18
117060_62
117061_15
117062_78
117064_13
117066_15
117068_67
117077_43
117088_85
117091_75
117092_82
117096_36
117097_43
117098_6
117099_48
117113_82
117115_18
117117_75
117118_29
117119_52
117123_47
117127_61
117129_79
117131_10
117139_23
117144_19
117145_40
117151_10
117152_65
117153_49
117155_45
117160_21
117165_61
117169_47
117171_83
117173_89
117181_77
117185_30
117186_76
117188_22
117190_23
117195_77
117198_63
117202_28
117208_56
117210_73
117212_70
117215_45
117216_72
117220_57
117222_81
117232_36
117233_69
117238_21
117242_76
117250_80
117253_22
117260_39
117261_35
117262_56
117264_40
117269_6
117272_54
117276_79
117283_41
117285_89
117288_42
117290_21
117291_85
117293_56
117294_14
117302_34
117303_18
117306_33
117316_6
117317_17
117326_8
117332_24
117333_9
117340_79
117342_76
117348_46
117350_32
117352_11
117356_33
117357_22
117364_82
117379_33
117385_81
117387_6
117392_45
117393_79
117394_42
117396_85
117399_12
117402_77
117403_14
117404_12
117406_26
117410_21
117415_45
117416_43
117417_28
117421_87
117427_80
117437_45
117440_72
117445_44
117472_43
117477_49
117480_30
117484_16
117485_80
117494_78
117499_49
117502_36
117504_58
117508_32
117512_9
117525_78
117526_26
117528_72
117529_54
117543_63
117548_50
117550_87
117552_31
117554_74
117555_23
117558_33
117560_15
117566_18
117575_88
117576_4
117577_20
117578_54
117580_79
117582_27
117584_57
117586_65
117590_69
117593_36
117599_24
117601_77
117609_41
117614_78
117615_42
117620_51
117623_66
117624_19
117633_25
117639_33
117644_14
117653_26
117654_50
117668_36
117671_69
117672_86
117673_60
117674_55
117687_74
117689_83
117695_62
117699_59
117700_86
117701_38
117708_63
117709_31
117720_77
117723_58
117733_8
117734_75
117736_28
117737_60
117738_23
117741_83
117746_88
117748_62
117761_64
117762_22
117763_56
117764_32
117770_74
117775_75
117780_18
117788_17
117790_26
117793_57
117797_12
117803_63
117808_61
117814_18
117825_34
117826_70
117833_11
117836_47
117841_56
117848_25
117849_17
117850_84
117851_31
117857_27
117875_72
117876_25
117877_57
117885_69
117889_83
117896_48
117898_77
117905_37
117911_70
117912_50
117925_27
117926_22
117930_38
117931_58
117932_24
117933_20
117940_84
117946_22
117949_52
117964_85
117972_25
117977_73
117979_53
117982_27
117992_27
117993_89
117997_8
118000_49
118001_38
118002_71
118003_67
118016_25
118017_35
118025_62
118029_76
118031_54
118034_70
118040_45
118047_87
118049_53
118052_25
118055_46
118063_18
118066_22
118068_80
118073_10
118078_47
118091_5
118094_74
118095_35
118098_88
118101_37
118102_43
118107_70
118111_9
118113_15
118115_8
118116_5
118119_81
118120_31
118121_45
118125_20
118127_62
118134_79
118135_69
118140_8
118144_61
118146_68
118147_28
118151_75
118158_9
118160_7
118162_86
118164_47
118165_30
118166_7
118169_25
118171_85
118174_40
118180_35
118182_85
118185_48
118186_76
118189_86
118199_19
118206_77
118207_15
118208_44
118215_10
118217_83
118223_69
118231_6
118242_29
118245_68
118246_78
118249_18
118254_74
118255_89
118259_44
118260_41
118261_24
118267_39
118270_87
118273_42
118277_48
118282_33
118289_84
118298_29
118307_76
118309_61
118311_39
118322_33
118328_73
118332_30
118333_68
118337_45
118341_30
118343_76
118359_77
118361_69
118364_41
118367_33
118377_49
118379_11
118380_25
118382_22
118384_13
118391_79
118393_49
118397_89
118399_10
118402_75
118409_78
118418_23
118420_61
118422_89
118425_88
118431_83
118434_8
118437_49
118438_5
118451_40
118461_26
118467_17
118468_65
118470_78
118472_14
118478_70
118491_27
118495_41
118498_23
118514_83
118515_9
118516_77
118517_39
118522_70
118523_49
118526_9
118532_33
118534_53
118538_89
118540_58
118541_31
118546_30
118547_65
118548_25
118549_46
118554_73
118556_25
118560_11
118563_63
118574_26
118575_75
118580_73
118584_22
118587_49
118588_86
118589_31
118590_62
118591_7
118595_30
118597_9
118604_17
118606_23
118609_13
118610_39
118617_68
118621_68
118624_40
118627_16
118628_46
118644_35
118650_47
118654_22
118655_68
118661_80
118672_25
118674_74
118677_48
118680_47
118685_69
118689_82
118691_61
118701_35
118708_25
118715_59
118718_37
118721_6
118724_7
118726_36
118728_54
118730_59
118731_25
118732_9
118737_77
118741_56
118749_49
118750_88
118760_56
118762_33
118768_58
118770_6
118772_14
118774_54
118777_32
118782_84
118786_9
118787_46
118793_56
118797_75
118800_14
118801_43
118804_85
118805_62
118806_61
118807_40
118816_17
118817_60
118824_9
118825_17
118829_9
118832_36
118834_74
118838_83
118841_83
118842_21
118848_27
118851_39
118863_57
118869_64
118870_25
118874_29
118875_44
118884_62
118889_31
118896_37
118898_73
118910_29
118912_20
118915_69
118918_47
118922_52
118928_88
118930_31
118931_88
118934_42
118935_23
118947_27
118952_82
118957_7
118959_27
118962_17
118968_89
118979_60
118986_12
118987_50
118989_86
118996_41
119000_83
119005_54
119006_71
119010_75
119011_70
119014_12
119015_14
119035_12
119053_34
119061_82
119062_48
119064_87
119065_83
119068_24
119069_28
119073_5
119074_27
119081_79
119082_34
119089_24
119091_75
119107_16
119108_80
119114_7
119119_7
119125_9
119129_88
119131_28
119142_61
119145_54
119150_58
119160_28
119163_75
119175_15
119181_12
119182_32
119190_86
119191_17
119194_83
119198_18
119200_63
119204_89
119205_68
119207_28
119212_83
119215_14
119226_23
119230_40
119231_16
119239_43
119244_40
119247_82
119249_45
119252_54
119256_55
119260_88
119263_19
119272_87
119273_76
119281_40
119285_73
119286_26
119287_75
119288_9
119289_89
119291_14
119292_79
119293_59
119294_19
119305_21
119308_50
119314_39
119316_29
119318_54
119322_23
119332_63
119335_27
119337_70
119343_26
119354_83
119361_34
119362_38
119366_22
119369_62
119373_78
119374_60
119382_86
119384_87
119386_89
119387_82
119394_66
119395_60
119398_55
119399_30
119409_87
119412_40
119432_41
119435_84
119436_87
119437_33
119439_82
119452_38
119461_77
119464_33
119465_23
119466_67
119477_44
119484_85
119492_38
119496_36
119497_85
119501_64
119503_50
119509_89
119512_24
119517_13
119521_43
119527_12
119529_14
119547_30
119556_67
119564_67
119570_39
119572_11
119575_57
119577_54
119580_10
119584_59
119589_24
119599_73
119606_36
119612_47
119616_68
119620_21
119623_89
119629_17
119632_81
119634_60
119636_30
119637_66
119646_51
119647_82
119649_48
119655_36
119661_72
119662_13
119663_62
119664_51
119669_18
119670_33
119671_63
119674_52
119676_6
119678_49
119683_35
119688_41
119690_33
119692_38
119697_37
119707_60
119712_20
119713_79
119715_47
119720_89
119724_47
119726_77
119727_23
119729_27
119731_65
119736_25
119738_38
119739_16
119741_44
119744_67
119747_20
119749_38
119752_17
119753_63
119755_25
119761_70
119762_73
119763_76
119772_25
119781_77
119783_84
119787_6
119788_52
119791_29
119796_41
119798_51
119799_80
119809_81
119822_45
119824_56
119828_75
119829_48
119834_54
119835_65
119849_19
119850_31
119859_63
119860_32
119861_52
119870_41
119872_9
119878_32
119882_43
119883_74
119885_23
119886_17
119887_15
119890_56
119892_10
119893_58
119902_63
119906_12
119910_84
119911_28
119915_88
119918_84
119919_45
119926_8
119932_79
119935_73
119936_19
119942_12
119944_64
119949_84
119957_75
119960_89
119962_9
119966_25
119968_30
119972_29
119975_51
119983_5
119984_51
119988_14
119989_66
119992_37
119994_68
119997_60
120001_48
120003_5
120005_19
120006_6
120012_63
120013_11
120021_9
120028_48
120029_16
120031_12
120036_12
120041_54
120042_78
120043_8
120048_30
120050_37
120051_81
120055_23
120062_65
120063_44
120064_59
120066_86
120075_44
120077_21
120079_6
120080_87
120081_7
120087_9
120098_55
120102_76
120105_68
120108_25
120109_41
120111_89
120112_28
120122_37
120126_28
120129_9
120137_82
120138_16
120139_73
120140_44
120146_23
120157_85
120158_67
120159_48
120169_65
120172_22
120174_79
120178_65
120184_4
120190_29
120191_76
120196_87
120199_14
120203_63
120204_67
120209_7
120213_69
120221_50
120222_74
120223_10
120226_33
120229_70
120230_18
120231_57
120238_33
120239_89
120246_57
120250_5
120253_79
120255_88
120264_82
120267_29
120281_67
120283_60
120284_51
120285_46
120286_81
120292_23
120293_15
120298_37
120305_59
120307_30
120308_82
120311_82
120316_47
120317_30
120328_12
120329_55
120330_50
120338_55
120339_33
120340_11
120346_58
120348_41
120349_81
120352_43
120355_76
120357_43
120359_36
120362_48
120369_76
120373_12
120376_79
120383_43
120389_67
120393_29
120394_22
120402_78
120408_57
120410_57
120414_72
120416_77
120421_66
120429_32
120442_89
120443_89
120455_86
120459_40
120460_48
120466_36
120468_44
120469_23
120471_54
120472_79
120477_13
120479_29
120480_19
120483_79
120488_22
120492_60
120493_14
120494_76
120499_44
120509_74
120510_79
120513_85
120514_78
120526_31
120528_47
120533_78
120535_34
120536_21
120537_64
120538_85
120539_62
120544_30
120551_47
120554_48
120558_88
120563_9
120565_68
120567_61
120568_36
120569_87
120577_88
120581_16
120585_11
120595_9
120596_29
120604_28
120609_29
120610_48
120616_42
120619_36
120620_36
120630_11
120634_56
120636_21
120637_61
120641_71
120653_89
120660_56
120669_87
120673_21
120674_87
120680_20
120682_55
120689_86
120693_44
120702_32
120707_47
120709_27
120710_62
120713_24
120714_32
120718_86
120720_64
120722_10
120723_7
120724_81
120726_63
120732_53
120733_89
120735_80
120760_16
120764_17
120767_46
120785_74
120789_72
120798_65
120801_29
120804_36
120810_41
120813_10
120824_63
120827_77
120829_68
120833_43
120835_55
120837_41
120840_76
120841_36
120843_64
120849_49
120851_77
120859_36
120863_68
120883_42
120894_9
120899_59
120911_63
120912_50
120914_84
120917_51
120920_71
120921_10
120925_20
120927_10
120928_25
120929_16
120930_83
120932_74
120934_70
120935_35
120941_19
120951_26
120958_83
120960_40
120961_31
120964_58
120966_19
120967_62
120969_35
120970_49
120984_29
120987_40
120994_64
120997_53
121000_89
121013_11
121015_42
121017_19
121020_67
121027_24
121029_41
121031_6
121038_43
121042_15
121058_48
121059_22
121067_5
121068_49
121069_51
121070_45
121076_76
121079_31
121082_27
121085_16
121089_27
121090_50
121096_52
121098_23
121102_19
121103_78
121105_85
121109_89
121113_53
121116_21
121119_47
121122_70
121123_8
121132_49
121134_7
121135_26
121138_62
121139_6
121142_36
121149_32
121151_20
121157_9
121158_49
121162_56
121166_70
121169_32
121170_78
121171_57
121175_19
121177_47
121178_89
121181_42
121183_69
121184_61
121188_37
121199_87
121200_43
121204_48
121205_39
121213_58
121215_13
121216_60
121219_40
121227_89
121230_33
121235_61
121236_59
121239_79
121240_64
121243_37
121247_22
121248_69
121253_74
121255_64
121256_26
121258_67
121265_30
121269_49
121283_78
121287_10
121288_23
121289_61
121291_38
121294_35
121296_59
121308_70
121313_21
121319_40
121320_79
121323_47
121325_76
121330_47
121335_24
121337_31
121346_42
121356_84
121357_53
121358_51
121363_26
121370_17
121371_27
121375_34
121380_65
121385_41
121392_19
121394_68
121395_76
121396_26
121400_73
121406_29
121408_81
121414_52
121416_72
121422_46
121429_63
121430_40
121434_87
121438_30
121439_5
121445_50
121446_9
121449_88
121457_47
121458_46
121459_30
121479_88
121480_42
121482_50
121484_71
121485_37
121494_54
121496_5
121497_83
121499_38
121500_31
121506_63
121507_38
121513_33
121515_7
121524_77
121532_28
121539_84
121545_62
121551_85
121552_41
121558_82
121564_74
121566_43
121577_48
121579_9
121585_85
121587_25
121590_51
121601_65
121606_30
121610_22
121611_75
121616_79
121622_75
121627_64
121628_17
121643_78
121645_88
121646_9
121647_31
121648_43
121656_74
121657_61
121658_83
121660_69
121664_89
121665_32
121671_25
121673_68
121675_25
121676_41
121677_68
121679_56
121682_51
121687_43
121688_79
121693_35
121695_78
121697_58
121700_15
121702_78
121709_24
121711_44
121712_61
121726_74
121733_8
121735_63
121738_14
121741_10
121742_79
121754_11
121755_34
121756_45
121760_27
121762_81
121765_20
121767_87
121789_11
121794_22
121798_68
121800_23
121803_23
121805_43
121807_10
121810_38
121813_48
121817_70
121821_73
121823_31
121829_48
121831_30
121832_48
121842_63
121847_87
121851_36
121853_63
121854_28
121857_9
121860_30
121861_12
121865_18
121872_21
121877_20
121880_56
121887_70
121894_11
121902_34
121905_19
121907_21
121916_65
121922_71
121925_7
121934_8
121938_30
121941_85
121945_18
121952_49
121953_51
121954_75
121958_51
121961_36
121967_37
121972_24
121977_55
121994_54
121997_47
122005_74
122014_12
122023_50
122024_25
122026_26
122031_68
122032_84
122039_71
122046_45
122047_19
122057_89
122061_87
122063_14
122065_71
122066_75
122067_68
122069_62
122075_18
122082_59
122084_84
122088_62
122090_87
122100_66
122102_61
122104_57
122105_89
122106_89
122112_68
122120_40
122122_31
122125_80
122129_48
122142_53
122143_16
122148_32
122150_21
122154_72
122161_80
122164_87
122168_86
122170_28
122174_83
122175_47
122176_50
122177_36
122181_9
122183_74
122193_74
122199_36
122202_82
122208_38
122210_43
122222_6
122224_32
122225_10
122227_22
122233_88
122249_7
122252_42
122256_11
122257_14
122277_83
122282_40
122284_33
122285_55
122289_80
122291_89
122292_11
122296_88
122297_23
122298_54
122309_41
122310_19
122313_41
122316_75
122318_29
122323_57
122329_85
122334_45
122338_87
122339_44
122341_49
122345_63
122355_30
122357_6
122358_70
122363_26
122365_72
122369_54
122370_86
122383_65
122386_60
122392_81
122393_27
122395_10
122400_59
122402_53
122403_27
122408_21
122409_29
122419_22
122427_51
122429_25
122438_84
122440_84
122442_57
122446_18
122449_20
122450_13
122455_31
122457_19
122467_87
122488_28
122489_37
122492_47
122493_14
122495_54
122496_77
122497_61
122501_16
122502_46
122509_71
122510_81
122519_22
122520_71
122523_61
122525_57
122527_66
122530_24
122531_88
122544_6
122549_64
122550_4
122553_38
122563_85
122568_10
122569_56
122570_78
122573_29
122579_89
122588_16
122593_57
122596_45
122598_69
122601_39
122602_40
122603_50
122606_67
122609_8
122620_18
122622_14
122627_48
122630_74
122632_88
122647_88
122651_67
122654_65
122655_54
122657_78
122669_69
122671_82
122684_26
122688_77
122701_78
122703_72
122706_5
122712_85
122716_8
122720_48
122722_24
122723_68
122729_5
122731_40
122736_64
122738_25
122739_23
122740_14
122745_25
122746_69
122757_39
122762_33
122773_36
122775_76
122776_16
122777_24
122778_38
122781_82
122786_69
122787_12
122791_77
122805_51
122809_70
122826_7
122836_19
122837_81
122841_33
122849_59
122854_42
122857_51
122859_76
122860_80
122861_32
122863_45
122864_34
122870_79
122882_48
122884_73
122886_46
122892_65
122894_7
122895_31
122896_79
122904_38
122905_13
122909_47
122910_54
122912_33
122914_51
122915_45
122919_56
122926_46
122928_54
122940_24
122955_13
122961_48
122962_84
122974_74
122975_71
122984_61
122986_85
122993_7
122994_16
122998_21
123000_4
123009_88
123011_39
123022_47
123026_31
123036_46
123037_30
123038_50
123046_72
123047_88
123049_86
123059_12
123063_51
123067_15
123071_48
123072_66
123073_86
123075_18
123078_23
123083_80
123086_66
123091_79
123094_13
123097_31
123105_25
123107_80
123108_38
123115_10
123116_73
123119_78
123120_80
123123_68
123129_79
123133_20
123137_57
123141_63
123145_53
123148_6
123151_21
123152_47
123153_4
123156_88
123161_46
123162_19
123163_10
123169_82
123170_81
123175_56
123180_48
123181_6
123186_7
123190_67
123202_28
123206_21
123213_52
123226_20
123231_88
123235_9
123241_53
123243_30
123249_85
123251_44
123258_33
123269_52
123271_71
123278_61
123280_40
123291_85
123294_22
123295_28
123298_53
123301_84
123305_60
123309_44
123314_22
123315_54
123324_24
123326_69
123330_82
123331_30
123334_38
123335_79
123340_76
123341_4
123342_61
123344_80
123345_65
123347_8
123348_59
123355_76
123366_76
123368_67
123377_13
123386_14
123387_7
123393_25
123396_87
123414_86
123418_34
123419_61
123420_22
123421_55
123422_89
123426_55
123430_8
123436_70
123437_54
123447_50
123448_63
123453_11
123455_52
123459_11
123469_55
123473_4
123474_66
123476_40
123478_38
123480_79
123483_46
123484_17
123490_49
123521_40
123523_25
123525_79
123526_7
123527_71
123528_42
123530_29
123539_42
123543_75
123544_81
123545_76
123551_61
123553_41
123554_8
123555_75
123559_65
123562_82
123563_13
123571_74
123573_74
123578_47
123582_33
123586_48
123591_11
123592_57
123594_14
123599_65
123603_51
123604_54
123607_58
123611_14
123615_54
123627_58
123630_61
123631_26
123634_43
123636_64
123638_47
123642_35
123643_33
123648_17
123650_52
123655_16
123656_14
123658_13
123664_10
123669_56
123671_16
123674_80
123678_62
123680_33
123682_81
123685_73
123696_35
123699_8
123704_56
123705_67
123708_65
123715_64
123718_26
123719_75
123723_9
123724_83
123725_51
123742_36
123746_19
123758_53
123759_47
123769_44
123773_71
123775_63
123776_58
123783_12
123787_27
123788_28
123798_10
123799_80
123803_51
123806_70
123809_54
123811_27
123819_32
123820_28
123822_71
123824_59
123825_59
123828_37
123829_63
123839_69
123842_33
123843_51
123852_77
123854_48
123857_14
123858_28
123859_8
123864_42
123871_81
123879_5
123885_17
123886_84
123887_42
123895_40
123899_68
123903_59
123905_10
123906_59
123913_80
123915_63
123920_57
123926_10
123927_4
123929_77
123952_22
123954_24
123962_56
123966_60
123968_83
123974_66
123975_70
123976_38
123979_69
123981_52
123982_89
123986_30
123989_53
123993_66
124004_21
124006_13
124007_86
124015_89
124018_52
124020_48
124021_25
124024_23
124026_69
124027_64
124028_29
124030_61
124035_56
124050_40
124055_88
124062_77
124066_29
124071_85
124072_73
124077_65
124085_37
124089_6
124090_61
124091_62
124094_49
124100_35
124112_89
124114_33
124118_24
124122_44
124127_47
124129_6
124130_77
124131_15
124132_8
124134_29
124139_24
124140_53
124142_32
124146_63
124156_22
124158_44
124160_56
124161_79
124162_37
124164_12
124169_67
124180_60
124183_75
124184_73
124186_7
124187_76
124189_53
124203_39
124206_64
124208_78
124213_57
124215_27
124217_87
124218_67
124220_10
124221_45
124224_80
124225_49
124231_59
124235_20
124236_50
124238_56
124241_39
124244_21
124254_53
124258_34
124259_21
124262_24
124268_84
124285_40
124291_27
124310_34
124311_28
124312_42
124314_64
124315_45
124319_18
124334_30
124344_40
124359_86
124365_88
124371_66
124372_15
124375_55
124376_80
124380_41
124383_75
124388_35
124389_83
124394_89
124396_26
124397_85
124403_53
124410_20
124411_45
124412_80
124419_88
124427_54
124428_24
124429_81
124431_72
124436_88
124437_75
124439_8
124440_34
124447_51
124451_15
124455_12
124458_18
124465_75
124473_34
124477_9
124478_24
124482_56
124483_33
124484_8
124487_38
124493_20
124494_55
124498_78
124501_76
124506_81
124507_9
124512_86
124514_44
124517_87
124519_34
124535_74
124539_21
124542_61
124544_82
124546_17
124547_11
124550_68
124551_22
124552_54
124555_48
124558_80
124560_23
124562_87
124566_12
124572_47
124573_33
124583_39
124584_54
124589_77
124592_58
124597_88
124599_81
124608_50
124609_81
124614_42
124617_20
124618_82
124624_55
124631_48
124641_33
124647_6
124651_74
124655_6
124657_31
124659_80
124661_11
124664_26
124668_22
124673_23
124681_87
124695_34
124700_48
124709_60
124713_80
124714_68
124720_39
124724_75
124727_76
124729_76
124731_77
124734_31
124739_15
124742_53
124744_53
124746_61
124749_83
124755_22
124758_61
124759_30
124767_69
124770_68
124771_48
124772_84
124776_72
124783_72
124794_52
124796_66
124797_31
124798_23
124800_25
124801_69
124806_55
124811_10
124813_55
124817_82
124837_8
124841_55
124845_48
124849_55
124850_44
124852_39
124863_42
124865_51
124874_33
124879_46
124881_85
124886_65
124888_58
124890_79
124891_74
124898_29
124902_10
124907_40
124910_76
124921_75
124922_19
124925_11
124929_55
124930_35
124933_34
124937_86
124956_46
124960_17
124962_72
124968_71
124970_13
124975_30
124977_55
124979_85
124982_87
124984_85
124993_23
124994_29
124995_66
125001_41
125003_14
125005_88
125008_41
125015_8
125019_62
125023_68
125024_71
125034_15
125038_88
125048_47
125050_38
125054_36
125057_61
125059_81
125066_35
125071_58
125073_20
125074_58
125082_18
125083_73
125087_27
125090_35
125094_10
125095_66
125099_40
125101_67
125111_89
125113_61
125116_32
125118_84
125120_42
125126_32
125134_73
125141_11
125142_39
125143_46
125148_75
125149_64
125150_10
125153_55
125155_10
125162_56
125167_22
125168_89
125173_67
125186_63
125195_26
125200_37
125201_45
125203_60
125205_77
125213_78
125221_80
125225_54
125230_80
125232_40
125243_74
125248_70
125249_44
125251_76
125257_18
125264_74
125265_31
125266_37
125267_75
125270_84
125272_58
125273_32
125279_8
125283_26
125289_18
125306_14
125313_54
125322_13
125328_63
125330_16
125339_62
125340_10
125341_43
125342_66
125343_7
125344_74
125346_58
125348_87
125367_27
125369_69
125373_75
125375_27
125385_17
125388_84
125390_65
125392_20
125394_35
125395_7
125398_35
125401_46
125406_61
125408_45
125411_11
125415_74
125418_52
125419_24
125421_18
125422_86
125427_60
125433_23
125435_20
125440_15
125442_36
125451_21
125452_74
125459_74
125460_24
125465_51
125468_53
125471_46
125473_37
125474_75
125483_49
125488_36
125493_11
125497_55
125506_32
125510_14
125512_49
125513_50
125514_84
125517_46
125520_12
125521_63
125523_16
125527_70
125528_48
125532_49
125541_73
125544_24
125545_76
125547_72
125558_70
125566_71
125570_13
125574_52
125588_27
125590_86
125594_86
125595_10
125596_77
125598_85
125606_88
125608_41
125622_67
125625_84
125630_25
125635_84
125642_33
125645_8
125648_27
125649_52
125650_49
125652_87
125653_31
125654_38
125656_17
125658_80
125667_8
125668_83
125671_65
125675_84
125676_50
125679_7
125687_33
125690_89
125692_59
125700_31
125704_41
125718_55
125720_57
125729_35
125730_45
125732_41
125734_9
125740_20
125741_7
125747_65
125748_79
125752_14
125757_50
125758_39
125761_64
125762_38
125779_37
125783_78
125789_13
125793_38
125799_59
125806_85
125815_20
125824_40
125829_76
125830_57
125831_88
125834_11
125836_34
125838_68
125841_25
125842_64
125844_63
125852_74
125854_5
125867_19
125870_76
125873_70
125874_29
125875_25
125876_16
125877_65
125879_63
125880_41
125885_47
125888_48
125891_74
125902_86
125907_56
125908_32
125912_59
125917_56
125920_11
125925_50
125926_44
125929_23
125942_80
125961_48
125966_33
125974_33
125976_75
125979_62
125982_9
125992_88
126001_41
126005_46
126016_84
126026_71
126032_78
126035_32
126036_46
126037_22
126040_73
126047_31
126048_30
126053_53
126059_27
126061_60
126064_35
126072_22
126074_64
126076_19
126078_71
126079_55
126080_29
126082_42
126084_67
126086_13
126088_11
126090_41
126097_17
126098_82
126099_35
126101_55
126106_29
126107_23
126109_60
126113_56
126114_86
126117_48
126120_15
126126_68
126132_53
126139_60
126140_32
126142_23
126144_66
126151_86
126159_56
126162_69
126167_89
126177_27
126183_62
126189_39
126192_38
126207_70
126209_46
126213_30
126214_86
126215_68
126216_36
126218_47
126220_60
126225_37
126231_48
126242_24
126249_55
126258_38
126262_11
126266_39
126268_55
126271_14
126272_87
126276_83
126280_76
126281_81
126282_68
126286_27
126291_24
126292_30
126303_14
126305_15
126308_85
126314_39
126320_8
126321_21
126325_38
126334_50
126337_76
126340_22
126342_50
126344_8
126347_83
126353_74
126355_49
126362_77
126364_73
126374_67
126379_31
126383_21
126385_60
126386_55
126390_79
126393_86
126395_60
126404_47
126406_77
126407_60
126408_74
126409_69
126419_38
126421_86
126425_73
126427_66
126430_71
126435_47
126440_28
126446_7
126454_27
126455_56
126461_44
126464_15
126473_38
126475_63
126478_18
126479_38
126480_49
126482_37
126485_71
126488_12
126490_76
126496_63
126501_15
126506_15
126511_36
126512_51
126514_53
126518_23
126519_22
126524_30
126530_24
126532_89
126536_27
126543_31
126547_21
126548_29
126549_46
126552_15
126561_71
126562_8
126563_84
126570_48
126576_15
126583_83
126584_63
126591_76
126602_20
126606_10
126610_83
126614_34
126615_31
126616_76
126617_85
126619_43
126622_5
126625_46
126634_24
126638_39
126639_60
126641_18
126642_26
126644_83
126645_11
126666_6
126669_84
126672_74
126675_20
126685_80
126699_43
126702_69
126705_82
126707_35
126708_35
126709_47
126715_75
126718_77
126719_66
126723_88
126742_72
126746_27
126748_34
126763_48
126765_7
126773_78
126774_71
126776_86
126778_15
126781_74
126782_75
126787_51
126788_55
126796_53
126798_13
126802_63
126804_39
126805_75
126809_4
126810_89
126812_70
126815_44
126816_7
126821_70
126828_85
126830_40
126831_6
126833_34
126837_49
126841_67
126848_27
126855_86
126865_33
126867_30
126868_57
126876_49
126881_18
126883_82
126885_26
126898_17
126899_70
126902_27
126904_12
126905_75
126907_85
126917_37
126920_70
126922_51
126925_82
126926_19
126927_42
126930_50
126938_33
126940_75
126942_39
126943_6
126947_10
126974_58
126984_50
126985_9
126991_63
127001_72
127006_55
127012_68
127016_64
127018_72
127019_11
127024_86
127027_15
127030_75
127032_30
127033_45
127034_67
127046_7
127049_30
127050_46
127051_41
127053_12
127055_67
127056_12
127077_11
127083_10
127102_12
127114_81
127117_47
127124_73
127125_26
127132_85
127138_75
127139_74
127140_16
127144_58
127147_81
127151_63
127170_41
127177_8
127178_37
127180_84
127182_73
127185_79
127187_39
127199_50
127203_84
127206_27
127210_70
127212_8
127215_54
127221_18
127225_47
127235_25
127237_51
127239_19
127240_83
127244_18
127247_22
127256_20
127257_83
127260_84
127264_31
127266_63
127267_70
127268_58
127272_89
127275_89
127276_10
127284_48
127291_48
127292_77
127293_31
127294_54
127299_37
127300_20
127301_39
127306_49
127311_51
127312_40
127316_31
127318_7
127319_12
127323_67
127332_83
127336_87
127342_46
127343_53
127349_79
127359_60
127360_37
127362_45
127365_23
127367_32
127373_29
127374_85
127381_82
127382_38
127389_77
127394_67
127395_61
127399_23
127400_26
127407_81
127409_12
127411_41
127412_50
127415_40
127416_26
127420_23
127426_50
127427_81
127438_55
127440_13
127442_71
127449_30
127453_26
127458_5
127460_21
127461_89
127463_89
127471_36
127475_53
127482_24
127485_40
127487_23
127490_72
127499_31
127509_85
127510_39
127515_86
127518_12
127519_58
127521_87
127525_40
127533_83
127536_9
127538_48
127539_88
127540_38
127545_11
127547_70
127554_60
127556_34
127557_67
127558_16
127559_47
127564_56
127570_15
127573_9
127583_10
127588_46
127599_27
127605_34
127609_4
127614_55
127621_22
127623_16
127626_11
127629_23
127633_30
127637_28
127639_70
127643_65
127644_42
127655_16
127657_9
127659_76
127661_14
127675_73
127679_54
127681_22
127683_88
127685_10
127687_48
127689_88
127694_86
127696_35
127697_46
127707_39
127710_75
127727_9
127731_30
127732_27
127733_49
127739_24
127745_86
127768_9
127770_15
127774_21
127775_62
127779_69
127786_84
127787_72
127788_18
127789_55
127791_50
127797_23
127798_53
127799_56
127800_74
127803_6
127807_34
127808_73
127810_54
127811_66
127818_60
127825_62
127828_46
127830_12
127832_59
127833_19
127840_38
127843_27
127845_57
127847_83
127849_66
127850_41
127854_45
127865_42
127869_56
127873_28
127875_86
127877_37
127879_68
127890_12
127891_58
127892_24
127898_7
127908_86
127910_10
127917_80
127918_77
127922_35
127929_72
127933_32
127936_32
127938_35
127939_67
127940_20
127945_25
127946_80
127947_83
127950_12
127957_75
127967_46
127972_52
127974_28
127979_51
127980_70
127988_87
127989_34
127991_9
127998_16
128010_37
128013_21
128027_31
128029_7
128032_62
128038_10
128044_78
128046_12
128048_76
128052_85
128057_64
128062_75
128063_41
128066_21
128071_77
128074_45
128075_33
128081_51
128083_37
128086_55
128094_79
128095_12
128108_56
128115_58
128122_21
128123_86
128124_85
128130_86
128135_22
128139_46
128146_24
128155_49
128157_65
128158_53
128169_25
128170_58
128173_28
128177_56
128182_89
128187_57
128197_30
128203_52
128205_23
128212_28
128220_52
128221_14
128222_40
128225_72
128230_46
128236_39
128243_32
128246_15
128248_74
128251_86
128252_37
128261_85
128262_61
128265_41
128266_73
128270_89
128277_62
128278_11
128284_18
128289_41
128296_58
128300_26
128302_31
128303_27
128305_51
128311_80
128313_37
128316_76
128323_32
128324_56
128326_33
128330_82
128331_23
128334_23
128337_53
128340_56
128345_68
128349_41
128353_35
128355_15
128358_61
128363_27
128372_12
128383_68
128385_28
128389_9
128394_53
128415_35
128416_70
128420_71
128421_14
128425_23
128426_24
128429_47
128430_29
128432_69
128439_62
128440_36
128441_32
128443_68
128451_19
128452_79
128459_42
128464_54
128465_50
128475_13
128480_26
128487_84
128488_69
128492_37
128496_54
128501_46
128504_32
128507_5
128513_85
128516_44
128524_23
128525_22
128528_48
128532_37
128533_53
128535_31
128538_77
128547_70
128551_18
128552_64
128570_28
128571_57
128573_74
128575_53
128578_56
128579_19
128580_75
128582_49
128587_20
128590_60
128592_5
128594_19
128595_83
128597_79
128604_24
128609_18
128610_50
128611_12
128614_51
128630_12
128644_37
128646_56
128649_49
128652_27
128653_16
128656_24
128666_79
128667_82
128669_31
128670_62
128675_80
128676_24
128677_15
128679_27
128686_24
128687_81
128696_40
128701_23
128710_63
128716_18
128717_55
128726_86
128731_81
128733_56
128736_78
128739_42
128740_61
128741_66
128742_61
128745_17
128748_62
128749_27
128754_30
128760_52
128767_79
128773_84
128779_51
128787_23
128788_23
128798_67
128801_87
128805_56
128807_77
128808_21
128810_66
128811_63
128812_75
128813_26
128815_67
128828_8
128829_42
128835_82
128841_48
128854_68
128860_77
128862_25
128863_72
128865_70
128868_89
128872_79
128878_14
128879_73
128885_27
128887_29
128893_65
128894_33
128896_81
128904_7
128906_66
128908_37
128909_59
128911_52
128924_37
128925_30
128926_45
128929_70
128935_31
128936_86
128940_52
128944_39
128946_85
128948_87
128950_5
128952_4
128953_35
128956_58
128957_59
128960_60
128962_86
128963_21
128972_13
128974_39
128982_12
128987_65
128988_61
128989_21
128992_75
128995_70
129000_60
129001_56
129006_61
129014_11
129015_87
129018_62
129020_48
129028_30
129032_16
129033_5
129036_17
129037_26
129038_29
129042_61
129047_43
129048_9
129055_69
129064_58
129073_30
129079_16
129083_53
129086_4
129091_12
129092_89
129110_22
129113_22
129115_66
129118_70
129119_22
129123_79
129128_69
129137_77
129140_50
129144_25
129156_24
129159_83
129160_76
129163_69
129164_53
129167_26
129168_24
129171_59
129172_87
129173_20
129176_20
129183_11
129184_78
129189_53
129195_67
129197_68
129202_73
129208_4
129216_50
129218_71
129222_24
129228_61
129229_7
129240_88
129244_53
129245_30
129248_53
129252_38
129262_81
129268_33
129277_88
129284_8
129286_24
129292_63
129305_9
129324_11
129325_21
129331_53
129336_21
129341_50
129342_20
129347_89
129352_73
129362_62
129365_69
129366_85
129368_66
129370_43
129373_44
129380_79
129381_19
129390_82
129396_38
129397_60
129400_17
129403_85
129405_42
129406_62
129412_39
129414_22
129416_56
129424_29
129427_19
129429_9
129446_69
129453_14
129459_40
129462_84
129471_44
129472_88
129477_50
129478_79
129483_7
129490_43
129495_83
129499_19
129510_73
129512_61
129515_69
129519_26
129528_14
129536_21
129542_30
129545_58
129556_46
129558_65
129566_63
129569_48
129571_65
129587_10
129589_54
129590_69
129591_15
129597_59
129602_49
129608_44
129611_37
129612_41
129617_38
129620_7
129626_14
129630_7
129632_45
129634_41
129635_64
129650_22
129651_89
129661_30
129663_13
129667_81
129668_87
129682_14
129683_73
129686_67
129688_70
129690_70
129691_37
129694_27
129705_4
129707_86
129709_79
129713_24
129714_14
129718_51
129720_26
129722_51
129727_53
129737_73
129746_60
129751_9
129757_46
129758_42
129759_48
129763_7
129774_27
129775_83
129778_50
129780_80
129782_49
129783_9
129784_29
129788_10
129793_89
129794_17
129798_55
129803_59
129808_88
129809_80
129810_36
129825_31
129829_18
129831_57
129832_23
129833_60
129841_87
129842_55
129847_33
129859_20
129860_74
129873_80
129874_81
129878_80
129885_77
129887_63
129888_54
129890_87
129892_26
129905_16
129912_37
129913_38
129915_28
129919_45
129923_70
129924_81
129926_80
129927_9
129930_67
129941_68
129942_74
129943_28
129944_87
129947_32
129951_88
129952_10
129953_78
129955_48
129957_13
129960_63
129962_65
129968_61
129978_61
129984_20
129994_68
129999_55
130001_56
130004_59
130008_81
130010_76
130012_73
130021_48
130025_59
130026_61
130027_77
130029_10
130030_29
130033_42
130035_77
130036_43
130040_8
130041_64
130054_79
130064_81
130066_66
130072_25
130080_68
130083_67
130091_52
130092_23
130096_9
130099_11
130104_62
130116_71
130118_55
130128_18
130140_37
130143_81
130148_17
130152_51
130161_54
130164_53
130171_53
130172_15
130176_47
130179_79
130181_29
130185_37
130186_39
130190_5
130195_20
130201_53
130202_10
130206_9
130216_31
130218_34
130221_59
130226_88
130230_73
130232_36
130233_18
130234_36
130242_24
130250_53
130252_23
130258_25
130260_60
130263_40
130266_22
130273_74
130279_85
130286_80
130288_74
130289_39
130296_87
130302_13
130304_44
130310_83
130311_62
130315_22
130319_75
130332_28
130333_61
130334_12
130335_89
130336_9
130338_75
130341_20
130347_30
130354_48
130355_61
130358_12
130367_60
130369_45
130373_45
130391_8
130403_31
130409_89
130411_77
130413_68
130418_16
130427_87
130437_42
130442_61
130447_17
130450_24
130454_9
130455_87
130458_41
130461_47
130465_28
130472_64
130473_74
130474_24
130479_53
130483_9
130500_70
130506_58
130508_68
130509_44
130513_60
130519_49
130528_20
130536_9
130541_4
130544_29
130546_80
130553_16
130570_16
130572_40
130574_83
130579_65
130581_24
130587_74
130589_16
130590_36
130592_81
130598_88
130600_41
130602_48
130604_10
130623_84
130626_21
130630_82
130632_19
130634_23
130639_49
130641_84
130647_20
130648_45
130649_9
130653_26
130656_12
130658_66
130663_58
130670_84
130677_57
130678_48
130681_26
130682_54
130695_13
130697_66
130707_82
130712_10
130720_34
130725_54
130726_18
130729_12
130730_89
130734_88
130736_25
130737_72
130742_29
130745_52
130747_26
130756_88
130759_74
130769_50
130777_89
130783_9
130784_51
130786_74
130787_36
130788_67
130789_30
130791_9
130792_26
130794_34
130799_21
130810_57
130811_47
130812_41
130819_33
130820_14
130824_19
130825_10
130829_25
130831_70
130832_24
130833_80
130835_54
130838_67
130840_18
130849_56
130853_63
130855_10
130857_44
130862_35
130865_63
130869_79
130876_22
130877_63
130879_64
130880_8
130892_87
130896_36
130897_88
130899_18
130902_10
130903_24
130909_54
130911_82
130914_9
130915_44
130919_74
130926_79
130930_76
130933_24
130942_12
130945_26
130950_76
130954_29
130956_43
130958_62
130966_59
130969_10
130970_16
130972_82
130975_30
130990_66
131002_59
131005_74
131010_58
131017_53
131018_28
131019_48
131021_52
131029_33
131034_21
131037_85
131045_10
131049_80
131058_68
131061_39
131065_38
131070_38
131073_28
131085_4
131099_29
131101_9
131103_74
131108_56
131109_61
131110_59
131111_89
131113_53
131116_58
131119_89
131120_14
131121_54
131124_77
131139_46
131148_70
131153_88
131155_74
131166_52
131167_51
131168_47
131175_68
131176_79
131190_65
131200_28
131204_89
131211_9
131218_46
131219_6
131226_33
131237_76
131239_53
131240_89
131241_14
131244_30
131247_13
131250_36
131253_74
131254_38
131258_84
131260_22
131262_29
131266_25
131269_30
131275_84
131276_82
131280_22
131283_37
131284_40
131286_73
131289_43
131294_22
131295_76
131296_74
131297_80
131299_48
131304_42
131306_13
131313_77
131314_67
131315_84
131318_13
131320_53
131321_84
131323_23
131326_58
131327_36
131330_33
131341_4
131349_63
131352_35
131361_11
131368_74
131369_72
131374_55
131377_43
131379_43
131381_80
131391_81
131392_53
131395_77
131398_29
131399_89
131406_41
131412_5
131413_55
131422_83
131439_60
131450_42
131456_63
131468_83
131475_10
131476_59
131477_68
131478_29
131479_46
131486_49
131487_88
131490_40
131493_18
131500_76
131502_23
131509_65
131512_73
131514_70
131524_37
131527_55
131533_12
131534_14
131538_70
131539_73
131540_87
131543_71
131544_13
131545_13
131553_89
131556_24
131557_9
131560_12
131569_41
131573_24
131574_88
131578_9
131584_42
131585_42
131589_9
131606_70
131608_62
131610_65
131612_11
131619_72
131624_22
131626_26
131633_74
131641_88
131649_63
131653_77
131654_56
131655_36
131662_65
131663_25
131675_52
131676_12
131677_25
131682_16
131683_28
131701_8
131704_48
131709_40
131711_78
131718_59
131723_9
131724_89
131727_83
131728_87
131729_84
131733_40
131735_12
131743_19
131755_68
131756_66
131757_77
131759_38
131760_41
131767_65
131769_9
131771_8
131777_69
131780_57
131782_10
131786_11
131789_23
131794_70
131796_42
131800_25
131806_47
131807_29
131808_31
131809_61
131810_86
131811_24
131815_45
131816_78
131821_72
131825_43
131833_38
131834_6
131836_63
131846_77
131849_88
131853_73
131860_59
131862_20
131864_38
131869_39
131875_40
131876_89
131877_60
131878_85
131882_38
131886_44
131889_7
131896_13
131899_53
131907_40
131917_13
131930_47
131933_7
131938_75
131942_77
131946_78
131950_42
131953_24
131954_48
131955_63
131963_67
131970_74
131980_56
131983_13
131984_26
131987_73
131993_79
131995_82
131996_25
131997_57
131999_78
132002_65
132006_22
132015_6
132017_36
132026_27
132028_72
132029_88
132030_72
132031_78
132032_47
132044_26
132049_64
132051_69
132056_87
132059_27
132064_25
132065_35
132067_10
132070_83
132073_35
132076_48
132078_37
132084_66
132092_83
132111_42
132113_76
132120_82
132122_67
132135_66
132136_67
132139_35
132143_72
132146_24
132150_74
132163_56
132168_18
132169_42
132172_82
132174_32
132178_85
132183_32
132185_70
132187_48
132197_17
132201_16
132207_19
132210_73
132215_32
132223_71
132227_46
132234_70
132235_10
132239_66
132240_76
132242_29
132248_73
132252_71
132253_89
132256_38
132258_55
132262_21
132263_7
132274_70
132276_13
132282_82
132286_57
132293_50
132296_21
132297_52
132307_83
132312_44
132313_42
132315_39
132321_14
132325_60
132335_44
132344_55
132345_42
132347_76
132351_87
132354_23
132355_59
132356_60
132359_82
132361_16
132372_79
132373_19
132377_12
132379_86
132382_83
132385_24
132390_47
132392_65
132396_14
132401_86
132402_86
132410_82
132416_27
132417_58
132419_12
132420_42
132427_17
132436_27
132444_10
132450_37
132461_45
132464_54
132467_55
132470_77
132471_31
132473_57
132480_50
132491_39
132493_45
132494_84
132496_27
132506_85
132509_34
132512_10
132513_25
132514_59
132516_17
132519_43
132520_36
132524_66
132528_77
132530_70
132539_5
132543_74
132544_74
132549_13
132555_30
132556_55
132557_19
132565_20
132570_82
132572_8
132582_22
132586_9
132589_6
132590_15
132591_89
132593_49
132594_10
132602_47
132603_7
132611_83
132614_52
132619_62
132624_43
132625_68
132630_25
132632_7
132644_31
132650_67
132659_80
132663_53
132670_30
132671_21
132676_39
132678_22
132684_39
132687_39
132689_56
132692_43
132697_10
132699_47
132700_59
132705_38
132707_62
132720_64
132721_57
132729_82
132731_34
132740_8
132748_34
132751_20
132753_23
132755_75
132756_48
132759_77
132761_49
132766_70
132769_50
132770_45
132780_29
132781_29
132787_28
132791_19
132793_50
132812_86
132813_44
132818_65
132822_56
132824_80
132834_30
132836_21
132841_48
132842_21
132846_82
132851_39
132857_78
132863_32
132864_64
132866_9
132867_32
132872_49
132875_71
132876_26
132881_34
132886_58
132889_13
132903_50
132906_47
132907_52
132909_66
132910_34
132916_64
132918_39
132919_72
132933_34
132934_83
132936_58
132944_34
132949_38
132950_58
132952_66
132958_66
132959_9
132961_44
132962_75
132963_18
132969_46
132974_65
132976_83
132981_46
132984_83
132990_52
132994_26
132995_31
133000_45
133003_28
133007_58
133010_6
133028_56
133031_25
133032_40
133036_28
133049_32
133055_86
133056_66
133058_9
133059_89
133060_16
133062_78
133065_83
133069_40
133070_74
133072_63
133074_47
133077_24
133078_38
133079_12
133094_46
133111_36
133122_47
133123_7
133128_29
133129_73
133130_22
133132_54
133135_59
133137_34
133139_40
133144_74
133147_74
133153_72
133154_29
133162_29
133168_54
133170_17
133175_63
133189_82
133201_74
133203_75
133208_41
133218_83
133219_79
133220_9
133227_16
133233_89
133239_38
133252_42
133259_31
133267_22
133268_43
133269_63
133270_88
133275_67
133276_88
133277_49
133279_37
133280_14
133281_50
133283_58
133285_31
133293_43
133295_84
133300_13
133308_86
133312_51
133315_50
133319_57
133321_18
133323_86
133332_66
133335_13
133336_53
133338_86
133339_21
133342_87
133347_23
133355_41
133359_50
133361_82
133368_26
133371_60
133381_13
133383_84
133387_71
133390_56
133392_80
133395_85
133397_49
133400_34
133402_17
133407_63
133410_25
133411_57
133414_35
133416_85
133419_13
133422_44
133425_71
133433_75
133435_11
133439_56
133440_32
133443_55
133444_12
133445_12
133450_20
133454_51
133455_64
133457_84
133458_13
133463_26
133465_40
133472_78
133473_65
133474_23
133475_12
133488_20
133492_7
133502_64
133515_88
133518_40
133520_23
133522_33
133528_54
133531_23
133535_79
133541_23
133546_68
133548_19
133549_30
133551_19
133553_20
133555_50
133558_69
133565_80
133572_26
133574_64
133575_40
133576_63
133579_46
133593_67
133595_14
133605_68
133609_34
133623_87
133628_15
133630_28
133634_73
133636_69
133637_39
133644_80
133649_55
133654_54
133657_77
133659_17
133670_66
133671_48
133677_34
133681_28
133682_66
133684_63
133687_7
133688_43
133701_80
133703_32
133705_13
133714_88
133715_81
133717_68
133730_77
133736_12
133744_19
133747_7
133749_38
133750_74
133759_72
133763_50
133768_81
133769_62
133770_27
133772_85
133773_13
133775_40
133778_52
133782_51
133785_18
133787_82
133792_67
133796_12
133797_54
133800_72
133805_44
133811_35
133813_30
133822_5
133823_45
133824_86
133833_70
133843_48
133845_36
133847_59
133850_18
133855_48
133860_34
133865_58
133867_48
133874_66
133876_27
133882_31
133888_62
133910_29
133911_41
133917_17
133921_9
133922_10
133923_7
133924_58
133929_15
133932_42
133941_48
133943_59
133946_30
133947_41
133948_8
133952_24
133953_60
133954_56
133961_57
133962_7
133968_8
133970_83
133971_52
133974_45
133978_19
133980_15
133989_84
133992_30
133993_52
133994_47
133998_76
134003_86
134007_59
134008_86
134018_46
134027_52
134029_70
134034_85
134035_35
134038_36
134042_25
134043_9
134047_71
134048_77
134050_62
134051_86
134054_32
134059_88
134063_89
134067_12
134069_37
134072_81
134073_71
134076_24
134078_40
134080_18
134089_63
134090_43
134092_43
134093_36
134098_38
134102_21
134104_30
134106_81
134108_23
134110_24
134112_50
134121_38
134122_76
134130_32
134139_32
134142_71
134151_52
134155_67
134162_13
134163_71
134166_68
134175_29
134183_56
134192_49
134198_80
134211_65
134219_40
134222_74
134229_5
134241_58
134243_43
134245_20
134248_71
134251_43
134255_70
134258_66
134264_44
134265_69
134266_30
134269_25
134273_45
134277_53
134285_51
134290_25
134291_85
134294_16
134299_58
134300_23
134303_87
134308_15
134312_72
134314_33
134318_69
134319_73
134322_40
134327_39
134334_57
134338_36
134340_10
134343_41
134349_63
134358_4
134370_11
134377_70
134394_89
134396_61
134401_35
134403_82
134404_75
134407_14
134413_39
134416_30
134421_18
134422_24
134427_18
134431_31
134432_29
134435_33
134438_53
134440_60
134441_22
134442_45
134444_87
134448_76
134450_72
134451_64
134461_32
134464_33
134466_51
134474_79
134478_47
134486_13
134487_74
134488_73
134490_56
134492_7
134499_89
134500_56
134503_13
134509_78
134517_6
134520_44
134522_40
134528_53
134539_34
134547_66
134552_82
134554_32
134555_68
134561_38
134566_86
134579_62
134580_39
134581_29
134586_41
134591_86
134596_28
134597_39
134600_43
134604_64
134607_63
134611_28
134613_65
134615_24
134616_27
134623_26
134625_20
134627_42
134628_83
134629_44
134631_57
134632_54
134636_17
134641_24
134643_68
134644_75
134647_76
134651_27
134653_19
134656_61
134674_60
134675_66
134676_51
134677_14
134691_34
134692_53
134695_78
134697_68
134700_32
134705_86
134710_50
134714_81
134720_70
134721_14
134722_59
134724_64
134731_36
134733_76
134736_12
134737_54
134740_54
134741_86
134749_58
134750_44
134753_30
134754_51
134761_88
134769_67
134772_35
134775_28
134777_27
134778_53
134782_74
134783_28
134786_38
134797_86
134799_61
134804_51
134812_54
134814_57
134823_75
134826_48
134827_22
134828_83
134831_86
134834_79
134844_59
134846_18
134847_71
134851_21
134857_15
134858_67
134859_69
134860_55
134863_15
134868_55
134872_63
134874_29
134877_29
134880_13
134886_41
134888_13
134891_81
134892_9
134899_49
134901_6
134907_21
134910_33
134911_84
134912_41
134913_7
134914_62
134923_24
134927_15
134929_79
134930_81
134935_35
134938_11
134945_54
134953_86
134954_72
134956_21
134967_37
134970_37
134972_66
134980_40
134981_79
134985_9
134986_75
134989_83
134992_46
134996_15
135003_80
135005_51
135007_51
135008_83
135010_35
135025_31
135028_51
135031_34
135035_27
135038_59
135044_17
135047_80
135054_44
135058_79
135059_27
135061_22
135062_49
135078_73
135079_85
135083_76
135090_78
135093_79
135099_33
135102_64
135113_49
135122_20
135133_76
135134_74
135139_35
135143_64
135146_49
135149_20
135156_70
135161_19
135162_32
135165_50
135171_26
135173_64
135174_6
135179_44
135180_28
135182_15
135184_15
135185_54
135186_85
135192_62
135198_43
135205_32
135211_15
135212_57
135216_52
135219_30
135227_74
135231_82
135232_17
135237_58
135245_40
135252_24
135259_11
135269_79
135270_80
135275_47
135276_17
135283_62
135291_80
135293_76
135295_75
135301_84
135302_7
135307_14
135310_80
135315_51
135324_85
135326_41
135331_69
135354_61
135358_88
135362_68
135373_87
135377_9
135378_83
135380_39
135382_53
135384_39
135386_19
135389_57
135393_76
135396_49
135401_19
135402_68
135406_57
135410_45
135421_61
135422_64
135426_76
135429_49
135432_62
135441_66
135443_73
135444_35
135452_65
135458_72
135463_24
135470_87
135472_26
135473_60
135480_29
135481_53
135485_18
135488_44
135489_74
135491_23
135492_74
135493_6
135494_6
135497_75
135498_22
135499_89
135507_64
135513_88
135514_11
135515_70
135519_16
135531_48
135534_27
135535_53
135540_14
135541_42
135547_84
135550_49
135551_28
135557_72
135562_61
135563_48
135576_56
135578_41
135583_14
135593_33
135595_84
135605_13
135611_22
135614_80
135620_40
135621_9
135636_79
135641_83
135646_80
135650_87
135655_25
135663_75
135665_34
135666_27
135667_78
135675_12
135681_59
135693_70
135694_19
135700_73
135718_8
135719_4
135726_67
135728_33
135732_7
135734_55
135736_34
135738_77
135747_71
135760_64
135765_60
135766_81
135768_88
135770_41
135772_31
135775_67
135777_26
135787_83
135795_50
135798_29
135802_69
135804_72
135821_36
135826_85
135829_42
135839_40
135841_25
135844_83
135850_53
135856_35
135864_16
135868_54
135872_66
135880_75
135882_64
135895_88
135907_49
135908_38
135910_9
135914_77
135916_79
135922_47
135923_60
135934_51
135935_72
135939_19
135941_14
135942_68
135944_37
135947_6
135955_81
135957_74
135965_17
135969_57
135977_8
135984_39
135988_83
135992_84
135996_29
135997_78
136002_30
136004_46
136006_56
136008_43
136015_67
136016_4
136019_55
136023_45
136030_68
136032_48
136047_52
136052_6
136056_71
136057_28
136060_23
136063_60
136067_27
136072_60
136076_15
136078_79
136093_43
136100_19
136102_20
136106_88
136109_88
136117_79
136118_30
136121_83
136123_33
136128_88
136129_11
136139_87
136140_20
136145_84
136146_13
136153_28
136155_72
136157_76
136167_29
136169_32
136171_80
136174_76
136176_44
136184_12
136190_68
136191_18
136193_58
136207_10
136210_6
136218_47
136220_23
136224_47
136230_33
136231_39
136233_79
136234_48
136235_11
136238_43
136242_80
136243_31
136250_49
136251_75
136252_20
136253_26
136255_47
136256_17
136257_19
136259_31
136260_55
136264_52
136275_73
136284_34
136291_85
136292_21
136302_70
136306_88
136314_10
136318_4
136321_49
136326_77
136327_36
136330_71
136333_22
136335_55
136338_53
136344_84
136353_47
136354_79
136356_69
136359_26
136362_77
136363_18
136374_43
136377_49
136380_71
136385_70
136387_16
136399_49
136401_23
136403_59
136404_61
136406_70
136410_10
136416_19
136419_9
136421_84
136423_17
136433_37
136435_10
136438_44
136439_36
136442_8
136443_36
136446_16
136456_41
136461_14
136464_38
136473_54
136477_21
136479_25
136481_20
136485_52
136486_36
136490_41
136492_32
136501_77
136503_69
136506_26
136509_89
136510_31
136532_73
136538_19
136541_69
136544_41
136547_19
136553_37
136554_63
136556_60
136565_43
136567_41
136573_15
136574_13
136581_80
136582_6
136587_71
136592_70
136595_61
136600_13
136608_70
136609_10
136611_18
136612_23
136620_31
136624_74
136635_45
136641_76
136652_20
136654_57
136658_19
136664_18
136672_58
136677_58
136678_7
136684_78
136688_76
136700_62
136705_44
136707_72
136714_23
136715_41
136718_89
136722_88
136725_55
136727_60
136730_57
136737_37
136740_16
136743_59
136749_50
136769_33
136780_39
136781_46
136787_76
136789_74
136791_65
136793_16
136798_8
136801_55
136804_64
136810_35
136824_73
136825_65
136826_87
136830_11
136831_53
136832_54
136836_38
136838_12
136848_72
136849_44
136850_71
136853_86
136857_67
136858_80
136860_7
136861_12
136864_40
136865_11
136871_40
136881_78
136886_87
136892_57
136894_89
136896_28
136898_56
136901_66
136907_6
136910_9
136920_30
136921_19
136922_17
136924_42
136927_64
136929_11
136959_9
136966_63
136976_52
136980_84
136986_61
136989_15
136991_15
136995_71
137001_10
137007_59
137012_12
137015_15
137027_86
137032_45
137035_56
137037_50
137043_37
137046_71
137058_8
137060_39
137062_35
137063_78
137072_15
137084_39
137086_28
137094_40
137096_8
137103_55
137128_27
137134_49
137138_6
137139_63
137140_25
137148_19
137151_40
137155_62
137161_41
137181_84
137183_16
137188_60
137189_19
137190_72
137196_28
137197_8
137198_34
137204_33
137205_81
137209_78
137220_33
137225_54
137226_60
137231_31
137241_22
137246_28
137248_60
137251_84
137252_32
137253_10
137264_41
137271_7
137285_5
137287_22
137290_61
137292_76
137297_71
137302_54
137305_49
137306_4
137308_7
137309_43
137310_20
137314_12
137318_54
137323_76
137324_30
137327_54
137328_32
137332_88
137333_81
137340_17
137345_58
137355_57
137358_25
137362_37
137367_44
137369_62
137377_58
137382_74
137385_26
137389_85
137391_34
137394_12
137404_36
137405_78
137413_48
137415_46
137419_65
137424_48
137428_56
137429_46
137433_77
137434_74
137441_85
137450_66
137451_7
137458_37
137462_41
137463_74
137464_75
137466_19
137467_58
137469_46
137471_84
137472_39
137482_17
137484_63
137491_74
137492_62
137499_46
137505_76
137513_23
137515_60
137516_64
137518_16
137520_72
137525_81
137530_42
137531_47
137532_19
137534_76
137541_44
137545_74
137546_13
137549_19
137550_50
137552_19
137555_89
137562_15
137567_27
137571_45
137574_33
137575_74
137577_8
137583_62
137596_74
137603_29
137610_62
137615_17
137616_29
137630_20
137632_77
137634_26
137638_42
137640_74
137644_70
137646_76
137651_51
137652_72
137653_7
137663_85
137669_68
137677_10
137678_76
137679_78
137681_7
137683_39
137684_87
137685_48
137695_32
137700_28
137702_83
137705_41
137710_80
137712_60
137714_59
137716_89
137726_12
137727_37
137737_55
137738_75
137740_12
137742_22
137745_26
137748_86
137751_42
137757_73
137766_85
137770_80
137771_8
137773_18
137789_33
137793_84
137797_72
137799_22
137802_75
137803_51
137805_70
137809_73
137813_19
137814_65
137815_87
137816_72
137820_78
137821_78
137831_28
137832_36
137835_26
137839_53
137842_67
137843_45
137848_57
137850_46
137852_12
137858_67
137859_20
137860_60
137861_88
137866_35
137874_88
137877_40
137878_35
137886_51
137888_84
137897_88
137911_33
137914_28
137915_62
137916_4
137927_25
137936_77
137943_24
137952_40
137962_42
137988_19
137994_54
137999_57
138003_39
138004_48
138006_48
138009_71
138010_19
138011_46
138022_9
138035_69
138036_86
138049_44
138051_27
138052_6
138054_12
138059_83
138060_88
138062_75
138063_73
138064_42
138070_27
138076_46
138085_89
138091_79
138095_55
138096_9
138102_89
138104_72
138108_28
138109_69
138112_11
138116_9
138117_63
138118_42
138119_40
138121_55
138123_58
138131_47
138134_34
138140_33
138145_42
138151_80
138157_76
138163_69
138168_45
138172_34
138180_42
138187_50
138191_86
138197_80
138200_75
138202_70
138205_36
138206_15
138208_37
138210_59
138215_84
138218_12
138225_6
138229_53
138232_86
138246_18
138253_73
138254_34
138256_67
138257_18
138259_32
138266_82
138272_60
138275_79
138277_70
138283_16
138289_78
138302_8
138306_81
138311_61
138312_16
138319_84
138324_38
138327_63
138328_31
138333_29
138340_85
138343_83
138344_16
138349_48
138351_50
138354_69
138355_76
138356_44
138366_68
138368_15
138371_6
138376_88
138378_69
138381_74
138383_23
138385_8
138387_34
138390_63
138394_39
138401_47
138405_75
138408_15
138412_38
138417_15
138419_35
138425_64
138426_52
138429_59
138434_56
138437_70
138443_43
138444_21
138462_66
138467_48
138468_10
138474_80
138475_21
138476_34
138479_14
138490_62
138505_87
138507_41
138508_16
138511_37
138517_8
138519_41
138521_10
138528_8
138529_27
138530_37
138532_24
138533_11
138543_35
138548_80
138549_39
138552_6
138561_56
138568_25
138571_15
138573_51
138575_38
138583_73
138586_37
138590_40
138599_12
138605_77
138609_75
138620_51
138623_33
138625_40
138626_40
138635_74
138639_60
138640_31
138641_24
138646_12
138649_19
138650_77
138653_53
138655_19
138660_35
138676_19
138677_52
138682_47
138701_8
138703_63
138708_57
138713_53
138720_25
138726_57
138730_4
138734_85
138744_86
138746_26
138749_6
138755_19
138760_62
138761_47
138764_33
138767_72
138770_61
138772_78
138776_58
138778_58
138780_57
138783_50
138788_12
138796_16
138800_5
138803_7
138809_32
138811_79
138819_56
138821_88
138832_66
138834_87
138843_4
138846_76
138850_46
138852_69
138854_51
138855_79
138856_5
138857_56
138863_43
138865_63
138869_9
138876_10
138879_48
138881_87
138882_57
138883_52
138885_76
138887_10
138888_85
138889_8
138892_10
138893_27
138894_66
138910_36
138922_89
138924_29
138928_70
138929_25
138943_89
138944_68
138946_24
138948_70
138949_20
138954_87
138955_62
138957_70
138962_69
138967_21
138979_55
138980_36
138982_30
138995_4
138996_5
138998_10
139004_29
139005_25
139006_6
139007_78
139010_70
139012_23
139015_77
139017_6
139020_77
139021_21
139029_44
139032_37
139043_32
139052_59
139053_22
139056_8
139062_14
139063_38
139065_72
139069_54
139093_53
139106_54
139107_43
139109_60
139118_48
139128_22
139131_75
139133_79
139138_33
139141_38
139154_23
139160_36
139166_72
139172_13
139173_74
139181_50
139183_39
139188_75
139189_58
139194_66
139202_5
139203_24
139209_66
139210_60
139215_18
139219_46
139222_6
139227_11
139232_50
139234_11
139239_76
139244_19
139246_49
139254_72
139260_80
139275_37
139276_45
139277_38
139283_53
139289_58
139293_61
139295_82
139301_31
139303_64
139305_69
139306_87
139314_74
139322_9
139323_38
139324_66
139325_73
139329_53
139332_20
139334_70
139338_67
139347_52
139350_25
139360_12
139367_47
139368_8
139370_44
139376_57
139378_67
139381_59
139384_63
139393_31
139400_15
139407_41
139409_85
139411_59
139412_20
139427_47
139433_76
139435_55
139437_42
139439_42
139444_7
139445_16
139452_54
139455_78
139459_5
139465_19
139466_51
139475_54
139476_87
139480_37
139481_44
139488_14
139492_44
139498_64
139504_44
139507_89
139513_75
139516_24
139517_77
139530_46
139532_67
139538_82
139539_82
139547_77
139548_52
139552_35
139556_37
139562_16
139566_10
139567_69
139571_77
139572_59
139576_58
139582_89
139588_43
139590_8
139597_83
139601_39
139603_28
139604_9
139605_11
139608_75
139613_6
139632_35
139634_80
139635_73
139636_27
139643_18
139646_7
139649_47
139658_67
139665_52
139666_67
139673_11
139678_26
139682_82
139684_34
139689_38
139690_62
139692_27
139693_35
139696_20
139705_40
139710_78
139719_74
139721_21
139722_34
139729_89
139731_40
139732_39
139734_87
139737_58
139739_59
139742_23
139743_13
139755_87
139764_59
139768_27
139770_57
139782_89
139783_12
139793_15
139798_59
139801_85
139807_83
139808_37
139811_23
139815_42
139821_68
139829_22
139830_45
139831_6
139840_24
139844_64
139848_65
139851_22
139852_49
139853_60
139859_14
139862_45
139871_77
139875_87
139877_13
139880_55
139885_30
139892_51
139895_46
139906_60
139907_33
139912_64
139914_71
139915_36
139917_10
139922_15
139930_15
139931_71
139932_28
139943_7
139948_18
139958_25
139959_87
139960_72
139973_56
139978_63
139987_52
140002_62
140005_54
140007_86
140013_60
140019_37
140027_57
140033_23
140036_88
140042_55
140045_59
140047_80
140052_48
140057_43
140065_61
140068_27
140070_66
140073_75
140075_80
140076_15
140087_41
140092_33
140094_70
140097_39
140101_80
140104_88
140105_17
140106_68
140109_65
140111_74
140113_34
140114_70
140117_35
140118_62
140125_27
140128_79
140129_20
140131_58
140137_88
140142_73
140155_9
140156_54
140167_65
140168_89
140173_32
140174_21
140178_64
140182_15
140183_80
140186_64
140187_10
140188_6
140196_65
140202_23
140204_71
140209_27
140219_54
140220_51
140223_28
140228_30
140229_78
140242_29
140245_52
140249_53
140251_79
140256_67
140264_86
140269_42
140274_83
140277_87
140280_37
140286_10
140287_66
140288_36
140293_24
140296_72
140297_89
140305_16
140309_32
140312_50
140315_69
140317_44
140325_15
140326_86
140329_61
140332_21
140341_38
140343_57
140344_30
140345_44
140350_60
140353_35
140357_61
140360_16
140373_19
140376_84
140378_21
140379_63
140384_55
140391_60
140394_51
140395_72
140396_11
140398_76
140401_15
140402_21
140406_59
140414_64
140425_10
140426_89
140429_74
140431_53
140433_21
140438_59
140440_84
140444_83
140447_88
140449_87
140450_6
140451_8
140454_63
140456_49
140463_27
140479_45
140481_80
140483_64
140493_7
140498_20
140499_81
140513_22
140517_63
140519_89
140520_59
140525_49
140526_71
140531_19
140533_12
140546_83
140550_49
140554_73
140559_63
140568_43
140569_78
140571_62
140578_75
140580_16
140582_31
140583_45
140584_27
140589_8
140590_70
140597_33
140598_88
140602_74
140605_36
140615_72
140616_53
140618_60
140623_88
140631_81
140635_59
140636_49
140649_50
140666_55
140677_65
140678_37
140680_10
140683_44
140685_84
140686_27
140689_58
140690_49
140693_12
140694_9
140699_48
140703_87
140710_61
140713_59
140719_84
140723_69
140725_71
140729_28
140731_32
140732_8
140743_60
140750_30
140752_15
140757_51
140760_40
140764_50
140766_22
140771_8
140773_19
140793_58
140798_54
140806_38
140809_12
140816_25
140820_32
140821_11
140830_12
140832_8
140833_89
140836_5
140840_22
140842_20
140845_8
140849_59
140851_34
140857_29
140859_72
140862_89
140868_6
140879_78
140888_78
140898_74
140899_41
140901_25
140905_82
140906_33
140915_50
140922_53
140926_69
140938_68
140944_78
140947_43
140950_35
140954_59
140956_30
140963_25
140964_69
140966_26
140971_42
140972_56
140974_7
140975_7
140984_18
140985_74
140990_25
140997_42
141000_13
141013_47
141014_67
141015_37
141025_67
141026_8
141027_85
141028_60
141032_56
141033_79
141035_43
141037_66
141038_28
141042_31
141045_62
141049_40
141050_54
141059_54
141062_32
141065_33
141067_65
141077_67
141083_29
141084_33
141088_30
141089_36
141094_36
141095_68
141100_17
141104_18
141110_50
141117_10
141121_56
141132_36
141133_6
141135_73
141137_15
141138_39
141143_47
141144_56
141145_67
141159_4
141170_42
141172_45
141174_48
141184_42
141185_24
141186_82
141190_74
141194_15
141197_62
141198_81
141201_46
141204_8
141206_51
141209_10
141211_32
141214_50
141217_28
141218_72
141225_70
141226_11
141241_87
141256_83
141264_14
141265_71
141266_61
141267_7
141270_63
141275_34
141280_16
141281_64
141283_10
141284_81
141298_28
141299_5
141306_54
141318_62
141324_65
141327_60
141330_59
141331_28
141335_10
141337_43
141338_36
141349_14
141353_35
141355_47
141360_10
141366_69
141368_52
141369_89
141376_82
141380_36
141390_10
141402_77
141411_76
141413_38
141420_34
141421_72
141427_71
141445_66
141446_62
141448_12
141456_36
141463_89
141471_62
141473_35
141475_6
141476_85
141479_68
141486_19
141487_69
141495_76
141496_63
141499_35
141503_25
141508_41
141510_49
141517_14
141518_40
141521_25
141529_72
141530_89
141532_14
141537_78
141542_31
141546_18
141548_81
141550_79
141554_45
141556_58
141565_82
141579_43
141582_45
141584_82
141586_70
141590_49
141593_19
141597_88
141603_36
141622_64
141629_45
141631_65
141632_33
141645_15
141648_17
141649_11
141653_45
141660_50
141666_13
141669_64
141670_24
141673_89
141679_19
141681_23
141686_39
141687_67
141697_58
141702_61
141708_50
141711_87
141713_13
141716_21
141717_49
141718_33
141719_60
141723_16
141731_11
141733_13
141739_83
141745_38
141751_10
141753_82
141763_63
141765_63
141773_69
141777_43
141780_52
141781_59
141783_58
141786_32
141788_44
141790_73
141797_54
141818_36
141821_26
141824_29
141826_80
141830_61
141831_62
141832_12
141837_55
141838_28
141840_81
141844_87
141845_35
141849_28
141851_88
141852_45
141856_36
141864_38
141870_60
141877_36
141879_23
141880_13
141884_7
141885_47
141887_24
141889_44
141893_66
141903_48
141905_61
141919_31
141921_27
141922_44
141928_44
141931_53
141934_17
141936_10
141937_25
141939_62
141946_82
141952_11
141958_5
141964_62
141966_42
141967_83
141972_58
141973_19
141976_50
141977_54
141979_51
141985_38
141993_6
141997_75
141998_21
142000_28
142009_63
142011_41
142025_50
142034_48
142037_56
142041_7
142048_80
142055_62
142060_55
142061_89
142068_80
142070_89
142075_69
142076_64
142081_49
142087_39
142088_11
142099_16
142101_85
142104_10
142106_38
142110_88
142112_70
142116_59
142124_16
142130_18
142131_50
142135_48
142143_50
142153_82
142154_45
142155_28
142156_59
142159_7
142160_35
142164_12
142168_70
142172_75
142173_17
142174_89
142178_22
142181_32
142188_49
142191_64
142194_61
142203_64
142208_70
142212_43
142213_25
142219_89
142220_81
142226_68
142235_14
142236_48
142237_23
142238_83
142240_66
142241_24
142243_39
142244_10
142247_54
142248_82
142251_41
142253_21
142255_40
142258_19
142262_83
142278_21
142281_39
142288_12
142289_16
142290_80
142293_34
142300_11
142304_28
142316_19
142324_83
142326_89
142336_63
142340_28
142345_81
142354_43
142357_12
142364_7
142365_13
142366_9
142370_69
142375_11
142378_77
142381_23
142389_78
142390_63
142392_14
142395_86
142397_72
142399_41
142411_33
142413_72
142414_60
142427_64
142432_26
142434_79
142438_32
142441_40
142443_89
142445_41
142447_34
142448_67
142453_25
142454_69
142459_37
142462_57
142464_85
142467_13
142472_35
142477_56
142480_46
142483_27
142485_15
142487_54
142488_53
142490_64
142492_31
142493_55
142494_7
142495_74
142498_30
142502_45
142505_18
142508_48
142510_21
142516_23
142521_29
142528_51
142529_45
142532_76
142534_71
142539_71
142540_41
142556_31
142564_9
142573_38
142578_52
142590_68
142593_21
142597_28
142600_44
142602_78
142605_22
142612_18
142613_4
142621_20
142626_81
142628_14
142630_34
142633_31
142637_56
142639_33
142641_35
142643_68
142644_85
142645_82
142649_61
142653_49
142655_43
142657_28
142662_69
142669_47
142671_63
142679_63
142689_77
142691_65
142695_81
142698_45
142702_41
142705_32
142710_31
142711_41
142713_38
142721_28
142725_56
142726_14
142731_9
142732_13
142735_71
142738_57
142746_13
142747_69
142749_18
142751_50
142755_53
142763_13
142766_83
142768_64
142771_50
142774_50
142779_30
142781_20
142785_40
142791_62
142798_26
142799_87
142805_34
142807_64
142812_85
142816_68
142819_61
142822_10
142829_41
142830_57
142835_39
142838_74
142850_53
142858_28
142865_82
142866_52
142867_15
142870_56
142875_88
142882_22
142885_25
142886_35
142887_26
142889_87
142893_88
142894_34
142906_89
142909_87
142910_85
142911_24
142920_47
142931_42
142935_37
142938_11
142941_40
142942_40
142944_24
142949_69
142957_82
142961_72
142964_59
142973_87
142976_80
142982_62
142994_70
142995_33
143003_83
143008_87
143013_48
143014_15
143023_84
143024_42
143027_16
143029_54
143032_77
143035_38
143040_19
143043_24
143045_20
143051_86
143052_17
143060_88
143061_8
143068_41
143070_19
143073_37
143080_22
143081_72
143085_74
143090_56
143095_38
143099_18
143106_81
143107_14
143111_80
143120_15
143140_22
143141_18
143144_87
143148_22
143154_86
143156_17
143159_29
143163_33
143167_26
143169_41
143172_82
143173_76
143175_87
143178_85
143182_44
143183_46
143185_15
143187_73
143202_25
143205_19
143207_52
143209_62
143213_67
143214_20
143216_67
143218_54
143234_82
143235_23
143236_12
143237_89
143239_57
143241_89
143245_75
143257_27
143259_21
143266_59
143268_60
143269_49
143273_13
143281_61
143291_75
143299_58
143301_6
143302_89
143303_37
143312_50
143315_58
143316_41
143318_81
143323_11
143326_86
143329_48
143330_82
143336_61
143339_26
143344_85
143352_73
143354_68
143355_44
143357_71
143366_30
143376_12
143385_49
143388_67
143393_80
143395_7
143404_45
143408_55
143410_22
143412_28
143415_25
143416_86
143421_17
143422_43
143423_14
143426_66
143431_44
143433_85
143435_82
143436_38
143439_44
143442_21
143447_57
143449_30
143452_13
143458_79
143462_14
143469_19
143472_50
143475_76
143476_65
143478_39
143479_32
143489_36
143493_83
143503_73
143511_24
143513_52
143514_16
143517_40
143521_63
143527_71
143544_70
143545_83
143547_77
143554_67
143555_10
143558_37
143563_45
143564_46
143568_21
143569_16
143572_89
143577_29
143578_77
143582_47
143600_65
143609_25
143612_44
143623_53
143628_22
143634_80
143635_5
143636_82
143644_76
143646_24
143649_64
143652_86
143655_47
143673_13
143676_87
143683_50
143687_89
143694_14
143702_9
143703_66
143708_51
143726_44
143729_87
143734_49
143738_73
143744_12
143748_79
143750_27
143751_16
143755_49
143759_55
143761_87
143762_51
143763_66
143769_21
143770_59
143773_70
143777_18
143789_29
143795_57
143799_10
143805_59
143810_78
143812_56
143816_7
143819_65
143820_66
143824_19
143825_45
143829_38
143844_24
143848_55
143852_42
143854_32
143858_82
143862_21
143863_28
143865_69
143866_42
143874_85
143878_35
143887_45
143889_87
143892_31
143898_70
143906_66
143920_58
143921_61
143923_69
143931_41
143933_41
143938_48
143947_82
143951_13
143953_8
143955_79
143956_13
143962_15
143964_84
143965_75
143974_61
143977_87
143982_43
143986_66
143989_23
144000_7
144008_73
144013_50
144015_79
144016_47
144017_17
144022_37
144023_30
144024_8
144028_73
144031_28
144032_29
144035_13
144040_10
144041_16
144051_10
144054_41
144060_25
144061_77
144067_48
144068_12
144071_29
144072_17
144076_51
144081_10
144085_67
144086_22
144090_27
144093_29
144094_69
144095_85
144096_23
144097_88
144102_9
144103_17
144104_74
144106_17
144108_22
144112_65
144117_26
144119_79
144121_72
144124_42
144129_41
144130_9
144132_87
144133_50
144134_39
144135_7
144136_7
144138_8
144139_88
144141_74
144145_49
144148_44
144157_16
144167_34
144170_36
144178_20
144180_85
144183_65
144186_63
144187_18
144190_11
144191_58
144194_25
144197_49
144198_6
144200_49
144201_52
144203_43
144207_58
144208_51
144209_56
144215_54
144222_14
144226_30
144229_78
144242_66
144244_66
144246_27
144247_21
144252_21
144253_89
144260_28
144265_34
144270_55
144276_38
144277_6
144285_7
144292_19
144298_16
144299_50
144300_65
144309_82
144314_88
144315_64
144316_83
144317_28
144325_46
144326_79
144327_7
144334_70
144341_88
144347_24
144348_20
144353_8
144354_14
144356_69
144357_43
144358_45
144361_41
144368_12
144369_16
144370_60
144376_55
144378_66
144380_84
144381_88
144382_10
144389_59
144395_65
144398_58
144399_23
144400_57
144401_73
144404_29
144415_75
144421_87
144426_74
144430_56
144431_35
144438_33
144440_66
144443_47
144444_58
144446_39
144455_42
144456_39
144466_30
144470_36
144472_10
144474_48
144479_70
144485_14
144488_41
144496_18
144501_62
144506_28
144508_8
144513_20
144518_32
144520_35
144530_85
144534_73
144539_78
144540_50
144541_19
144544_88
144547_82
144560_65
144561_33
144562_38
144568_88
144574_22
144579_31
144585_85
144587_8
144590_11
144595_21
144601_82
144618_41
144637_34
144638_54
144641_22
144642_35
144646_10
144648_87
144654_7
144658_74
144668_17
144678_53
144684_17
144685_17
144687_89
144689_52
144699_33
144705_21
144706_22
144710_43
144716_68
144717_31
144719_55
144734_59
144744_69
144746_35
144748_79
144749_73
144754_53
144755_37
144758_17
144772_71
144776_84
144784_30
144787_35
144791_54
144793_83
144796_32
144802_23
144804_89
144805_77
144820_19
144822_50
144823_31
144826_33
144831_25
144840_38
144856_9
144857_42
144860_85
144868_65
144873_21
144881_6
144885_54
144886_30
144895_79
144909_52
144910_49
144912_85
144917_53
144918_29
144920_73
144921_66
144922_86
144925_47
144935_14
144939_40
144944_10
144952_80
144954_84
144959_23
144961_53
144962_68
144970_87
144973_7
144979_80
144981_53
144983_29
144985_80
144986_8
145007_45
145008_65
145017_62
145019_59
145021_24
145022_81
145035_53
145040_43
145046_12
145048_4
145054_44
145055_78
145062_21
145063_32
145065_15
145066_44
145070_48
145080_83
145082_46
145090_78
145092_78
145093_71
145096_77
145097_11
145098_9
145103_16
145107_21
145110_45
145121_69
145123_56
145126_88
145127_22
145132_59
145133_38
145134_41
145136_9
145145_64
145149_60
145154_35
145156_48
145158_60
145163_60
145167_48
145174_80
145182_48
145199_20
145202_55
145204_60
145205_26
145213_23
145217_39
145219_83
145220_16
145238_25
145244_20
145252_33
145257_44
145258_85
145259_51
145270_36
145278_87
145279_81
145284_16
145288_52
145294_50
145300_33
145303_71
145311_29
145313_70
145317_46
145329_80
145335_77
145341_79
145344_15
145345_71
145348_25
145351_18
145352_44
145355_10
145359_43
145365_89
145368_41
145377_18
145380_78
145395_57
145401_66
145407_65
145411_36
145413_29
145418_15
145423_47
145424_22
145429_83
145439_82
145440_43
145442_70
145444_66
145446_33
145447_16
145463_28
145464_10
145467_89
145469_11
145470_45
145474_76
145475_71
145478_63
145481_16
145482_45
145489_28
145490_80
145495_26
145496_17
145500_37
145505_80
145520_58
145521_71
145529_37
145535_28
145537_30
145540_14
145546_49
145548_48
145552_56
145554_53
145557_43
145560_83
145565_10
145573_37
145574_84
145584_32
145588_33
145589_15
145594_26
145595_27
145599_67
145602_34
145615_87
145617_70
145618_59
145619_83
145620_42
145623_31
145629_65
145635_35
145639_27
145644_84
145645_14
145649_64
145661_40
145666_55
145669_35
145681_27
145693_69
145695_63
145698_8
145699_85
145701_45
145704_84
145707_83
145709_41
145715_20
145720_50
145731_38
145734_20
145738_83
145748_9
145750_19
145763_88
145764_34
145765_24
145769_6
145778_86
145780_84
145784_13
145788_8
145792_57
145798_22
145799_18
145808_83
145817_12
145822_61
145827_49
145828_58
145836_13
145838_89
145850_16
145858_89
145859_65
145866_53
145869_56
145870_4
145875_10
145888_23
145890_34
145894_43
145898_49
145900_49
145901_45
145905_71
145906_88
145920_66
145922_67
145934_5
145938_31
145941_83
145945_28
145954_15
145964_83
145966_82
145967_68
145974_73
145978_30
145979_34
145980_89
145981_41
145985_36
145988_80
145990_77
145992_75
145994_86
145995_46
145997_21
146003_16
146004_89
146005_12
146008_88
146020_74
146029_84
146030_21
146031_62
146035_80
146044_56
146045_60
146046_83
146053_17
146056_51
146057_53
146059_41
146060_18
146061_12
146063_61
146066_23
146067_35
146072_87
146083_66
146086_51
146099_84
146103_62
146104_43
146106_15
146110_48
146111_34
146116_48
146119_18
146125_83
146127_16
146130_64
146136_72
146156_39
146162_80
146164_74
146168_19
146170_49
146171_50
146177_86
146179_81
146180_84
146182_74
146188_87
146194_30
146195_24
146197_73
146201_70
146204_22
146208_87
146209_69
146211_76
146222_27
146227_43
146230_64
146241_11
146246_27
146247_76
146252_23
146253_8
146254_82
146259_21
146261_8
146264_21
146265_86
146268_79
146270_15
146271_54
146278_29
146285_81
146289_88
146296_75
146298_77
146301_51
146307_69
146312_53
146315_62
146316_31
146321_7
146323_89
146339_47
146341_57
146352_73
146357_58
146358_71
146362_71
146366_84
146367_47
146373_22
146376_29
146379_25
146380_74
146387_26
146388_65
146390_72
146392_77
146394_73
146395_41
146399_34
146401_51
146404_80
146408_66
146409_49
146412_27
146420_10
146422_76
146427_34
146432_23
146438_53
146439_30
146444_58
146446_12
146449_15
146454_43
146458_26
146460_83
146466_23
146468_82
146469_84
146470_83
146472_59
146482_57
146489_61
146490_77
146493_28
146494_56
146498_87
146506_56
146507_80
146510_59
146511_72
146512_57
146514_34
146515_60
146516_77
146524_73
146528_7
146530_5
146540_8
146541_8
146542_7
146544_53
146548_34
146554_47
146558_87
146563_88
146564_37
146581_45
146591_33
146594_69
146596_26
146597_32
146602_85
146603_10
146609_85
146611_22
146617_25
146623_76
146634_40
146645_89
146648_42
146655_54
146656_83
146658_74
146663_42
146670_36
146681_48
146684_6
146691_6
146698_71
146707_24
146709_48
146711_9
146716_44
146718_38
146727_10
146728_57
146740_79
146742_16
146749_11
146752_75
146764_65
146765_44
146776_81
146784_45
146789_72
146791_58
146797_72
146799_25
146809_15
146810_22
146811_49
146814_75
146817_88
146820_54
146821_54
146826_8
146827_43
146829_76
146832_22
146833_9
146834_89
146836_35
146837_28
146845_11
146848_86
146851_12
146854_13
146858_61
146865_42
146884_28
146906_71
146908_34
146909_85
146912_83
146915_74
146917_89
146922_49
146924_73
146927_48
146929_42
146934_41
146935_75
146951_58
146958_21
146960_83
146961_25
146972_67
146973_45
146980_37
146982_77
146984_81
146985_69
146992_70
146993_88
146994_46
146995_81
146999_66
147005_73
147008_46
147011_47
147021_38
147023_13
147035_89
147044_74
147047_60
147049_17
147050_52
147058_64
147060_32
147070_88
147072_30
147074_19
147077_69
147081_60
147084_51
147085_65
147086_28
147092_70
147094_15
147097_66
147101_80
147106_75
147107_81
147114_32
147117_42
147121_51
147128_59
147132_71
147133_73
147138_73
147140_34
147141_44
147145_24
147146_35
147163_79
147172_46
147173_17
147178_57
147180_51
147182_23
147184_64
147186_74
147188_68
147201_58
147204_73
147211_7
147215_41
147216_46
147223_16
147224_88
147227_80
147228_47
147233_87
147234_65
147238_11
147239_32
147244_50
147246_10
147263_32
147264_38
147269_29
147270_52
147274_56
147277_80
147283_82
147293_32
147294_40
147300_89
147305_26
147307_7
147308_77
147309_48
147313_52
147321_45
147322_62
147327_35
147332_51
147333_45
147334_52
147335_25
147351_39
147356_83
147360_10
147362_46
147370_77
147375_86
147377_58
147378_62
147381_9
147382_63
147384_61
147389_53
147392_35
147396_26
147405_67
147408_45
147411_84
147412_30
147416_81
147417_72
147420_61
147424_22
147432_81
147437_64
147442_21
147448_74
147451_39
147453_59
147455_47
147456_67
147459_59
147462_73
147463_88
147464_6
147468_10
147469_47
147472_79
147477_43
147498_27
147500_45
147504_40
147506_10
147507_43
147519_18
147522_53
147531_7
147539_54
147547_52
147548_26
147553_34
147569_45
147572_87
147574_13
147575_12
147576_83
147583_88
147584_44
147604_51
147605_51
147614_29
147616_47
147623_36
147624_36
147625_45
147626_72
147631_37
147632_85
147633_42
147635_71
147644_83
147645_77
147646_77
147648_15
147655_6
147666_88
147670_29
147671_32
147689_82
147707_11
147708_65
147711_47
147712_73
147719_88
147720_68
147721_10
147722_37
147728_7
147732_11
147735_7
147745_10
147747_53
147754_77
147756_83
147758_30
147768_19
147773_29
147775_77
147778_59
147783_43
147786_63
147789_26
147790_21
147799_41
147807_55
147811_37
147812_31
147817_15
147818_66
147819_60
147825_14
147833_18
147834_76
147843_51
147847_57
147850_42
147855_31
147857_16
147860_12
147865_11
147866_70
147869_24
147870_83
147873_34
147876_6
147878_46
147884_48
147895_47
147896_30
147907_44
147908_18
147909_37
147910_66
147919_33
147923_68
147927_9
147934_53
147935_21
147936_19
147941_31
147942_80
147945_35
147946_64
147950_24
147951_35
147953_87
147956_88
147968_51
147970_30
147973_58
147975_18
147979_87
147985_33
147989_28
147990_49
147992_22
147993_50
147994_21
147997_20
147999_48
148000_31
148003_80
148013_29
148019_78
148022_15
148024_18
148034_15
148037_18
148040_88
148041_29
148042_47
148043_61
148044_46
148045_28
148049_79
148051_23
148052_13
148063_55
148064_56
148067_41
148070_70
148071_62
148072_86
148074_75
148093_65
148094_11
148096_79
148137_63
148156_28
148192_84
148223_21
148236_9
148259_82
148271_43
148291_84
148302_84
148334_11
148345_59
148375_36
148423_35
148434_63
148484_47
148507_58
148556_47
148570_87
148571_25
148572_58
148614_72
148635_81
148648_48
148654_47
148658_59
148671_61
148704_10
148735_68
148758_35
148759_50
148778_38
148806_61
148824_77
148849_54
148854_89
148861_36
148903_55
148940_12
148949_30
148990_81
149007_66
149009_23
149019_78
149034_49
149046_33
149050_54
149058_26
149135_74
149150_22
149172_86
149244_87
149259_31
149276_88
149281_83
149285_31
149327_38
149441_63
149464_57
149474_51
149489_87
149497_61
149562_76
149593_66
149622_68
149681_21
149711_6
149724_78
149758_31
149779_64
149783_59
149796_23
149800_80
149802_8
149843_34
149917_73
149934_64
149947_56
149950_14
149953_85
149960_70
149984_69
149987_80
150025_23
150132_29
150158_8
150164_66
150170_8
150179_69
150182_87
150201_81
150210_37
150247_84
150266_18
150271_57
150274_88
150283_57
150305_89
150311_20
150362_34
150366_47
150375_29
150395_28
150398_58
150402_47
150419_10
150426_64
150438_35
150460_16
150480_83
150482_55
150500_77
150510_69
150524_32
150550_61
150558_32
150571_11
150583_59
150607_37
150612_26
150615_19
150661_47
150665_5
150680_6
150706_31
150718_38
150725_28
150728_48
150735_32
150750_71
150779_10
150794_70
150817_55
150828_22
150836_43
150862_77
150875_40
150894_4
150931_36
150941_50
150962_70
150980_34
151005_26
151020_88
151023_77
151062_51
151069_42
151074_7
151124_62
151129_24
151131_7
151158_30
151162_24
151181_77
151237_42
151270_54
151307_24
151319_81
151320_59
151325_39
151336_67
151362_29
151398_50
151403_70
151431_55
151438_62
151450_7
151452_34
151464_57
151470_18
151473_36
151477_7
151480_20
151505_12
151581_21
151612_88
151639_12
151718_18
151727_58
151730_74
151749_16
151792_39
151824_86
151843_61
151900_14
151922_76
151940_80
151949_37
151979_50
151992_34
152013_44
152015_76
152063_18
152077_64
152096_36
152108_54
152124_23
152145_78
152203_47
152209_23
152236_87
152279_40
152306_50
152319_19
152321_58
152338_34
152364_7
152371_63
152375_83
152400_6
152428_46
152433_24
152447_54
152453_60
152466_29
152518_51
152522_17
152546_53
152561_63
152581_39
152603_51
152610_53
152646_7
152731_48
152756_26
152779_87
152783_11
152787_54
152798_60
152811_87
152812_40
152825_45
152839_58
152852_62
152863_86
152909_16
152920_23
152927_86
152930_24
152968_35
152996_72
153037_49
153041_84
153051_68
153093_13
153099_48
153119_48
153140_4
153155_50
153191_44
153245_41
153281_84
153296_82
153298_89
153333_44
153341_51
153346_46
153349_46
153354_44
153358_13
153361_21
153381_65
153411_42
153437_46
153438_76
153485_46
153490_52
153523_40
153557_50
153568_83
153599_17
153601_32
153610_35
153612_16
153618_69
153641_9
153642_28
153709_72
153716_67
153761_68
153798_42
153818_39
153826_47
153892_81
153894_67
153897_19
153901_25
153949_26
153980_89
154022_28
154061_64
154089_13
154096_21
154101_6
154116_22
154118_30
154173_59
154205_71
154212_83
154216_80
154219_46
154251_45
154258_33
154260_17
154268_34
154280_36
154287_7
154325_10
154337_48
154373_67
154374_68
154376_45
154396_17
154405_22
154436_50
154438_30
154446_23
154456_17
154497_60
154515_48
154566_82
154567_44
154569_56
154578_87
154580_79
154600_6
154612_40
154616_63
154642_39
154653_56
154714_34
154724_86
154735_26
154740_47
154779_29
154795_8
154809_32
154832_49
154838_89
154845_84
154889_41
154900_36
154925_47
154932_75
154935_4
154945_15
154946_22
154950_27
154959_41
154969_56
154992_12
154999_76
155021_51
155028_35
155053_15
155056_60
155058_45
155068_81
155072_20
155082_33
155117_26
155172_57
155173_60
155211_16
155256_58
155287_15
155293_18
155307_15
155339_51
155379_14
155389_88
155393_22
155395_32
155413_23
155440_58
155474_47
155475_18
155520_36
155532_56
155586_22
155603_50
155609_32
155620_20
155665_8
155667_20
155690_53
155691_35
155705_73
155712_88
155725_77
155750_28
155764_75
155789_14
155817_19
155847_88
155927_7
155988_9
155990_77
156069_11
156081_69
156085_82
156105_6
156188_9
156208_88
156210_35
156213_57
156231_88
156235_83
156237_12
156268_23
156275_89
156279_41
156301_49
156328_59
156338_29
156344_65
156384_27
156422_66
156425_25
156466_48
156495_86
156514_17
156535_82
156572_37
156603_25
156605_36
156619_81
156653_12
156678_4
156710_67
156810_54
156835_88
156857_19
156869_32
156883_9
156892_16
156973_66
157028_28
157032_85
157050_41
157061_26
157073_11
157080_6
157095_76
157125_54
157139_61
157154_11
157179_56
157185_61
157206_37
157241_78
157246_37
157261_58
157274_88
157284_42
157315_48
157319_34
157338_68
157342_58
157343_79
157344_19
157363_82
157375_63
157422_47
157446_49
157463_52
157505_6
157521_25
157527_31
157529_63
157558_29
157624_43
157637_63
157654_46
157672_36
157676_33
157684_62
157694_42
157705_7
157729_86
157757_69
157785_69
157806_10
157807_61
157815_16
157830_75
157832_32
157840_89
157841_74
157849_11
157858_75
157866_68
157935_42
157946_83
157967_71
157978_30
157985_22
158022_77
158027_40
158028_74
158040_79
158043_6
158072_44
158080_29
158121_30
158156_68
158171_89
158182_61
158196_34
158206_29
158213_66
158260_21
158284_30
158309_43
158330_78
158351_26
158369_16
158416_35
158450_22
158457_10
158488_48
158503_54
158574_40
158602_7
158614_13
158641_29
158652_69
158657_30
158671_13
158687_20
158714_8
158731_59
158753_64
158764_83
158794_45
158804_41
158811_42
158858_58
158869_65
158885_25
158891_56
158899_10
158901_66
158925_47
158934_8
158993_31
159075_60
159087_82
159106_24
159112_45
159138_63
159140_22
159168_50
159178_38
159185_45
159207_30
159213_32
159222_89
159253_58
159273_48
159295_48
159365_44
159384_17
159420_31
159423_76
159426_61
159459_20
159469_38
159474_5
159475_38
159489_34
159521_29
159523_62
159525_35
159527_82
159569_86
159617_64
159619_51
159633_58
159665_5
159666_32
159703_14
159728_9
159730_48
159764_47
159791_44
159817_47
159835_20
159841_85
159847_37
159881_21
159891_17
159892_15
159925_59
159927_44
159970_13
159973_46
159993_38
160019_87
160037_54
160039_63
160041_18
160064_69
160069_60
160095_82
160109_62
160135_11
160156_81
160170_66
160240_37
160253_86
160260_22
160310_52
160313_12
160319_20
160320_62
160322_8
160329_74
160362_76
160379_7
160395_13
160411_37
160442_61
160460_86
160472_35
160488_15
160503_54
160538_59
160543_72
160604_80
160605_76
160616_11
160622_50
160643_43
160654_20
160669_44
160695_89
160701_33
160721_5
160743_74
160793_68
160820_26
160845_44
160892_87
160950_48
161006_21
161013_6
161020_10
161034_48
161063_37
161064_34
161106_40
161112_55
161116_7
161134_19
161139_6
161168_60
161186_35
161219_35
161236_44
161257_65
161300_45
161324_74
161343_35
161347_47
161352_84
161363_17
161369_77
161407_72
161425_15
161487_58
161488_41
161516_86
161524_69
161541_74
161543_22
161587_83
161593_45
161599_52
161611_24
161621_31
161624_64
161667_18
161671_79
161704_66
161734_29
161774_73
161788_56
161791_84
161792_88
161801_67
161809_4
161826_7
161869_47
161912_15
161935_60
161967_78
161978_18
161981_36
162001_56
162013_18
162023_23
162042_70
162054_22
162114_45
162140_38
162147_13
162157_22
162188_9
162209_86
162224_28
162262_46
162317_72
162368_48
162372_10
162380_60
162396_66
162402_46
162407_88
162433_12
162436_80
162496_7
162585_11
162596_4
162604_43
162610_13
162615_60
162622_59
162624_79
162629_22
162637_12
162638_71
162672_67
162688_6
162706_65
162737_11
162739_89
162748_19
162784_61
162791_15
162793_18
162813_57
162815_28
162819_76
162861_24
162887_24
162889_27
162921_38
162955_68
162969_84
163020_73
163037_71
163049_36
163057_26
163065_89
163067_56
163091_32
163093_57
163099_24
163133_16
163154_20
163177_61
163200_78
163220_57
163247_84
163283_66
163297_11
163319_84
163325_30
163334_36
163344_49
163346_83
163362_17
163379_77
163408_81
163409_75
163420_85
163442_6
163466_42
163498_86
163507_60
163546_26
163549_56
163557_80
163575_49
163616_77
163621_17
163685_12
163694_70
163705_20
163708_41
163735_4
163761_84
163806_10
163813_7
163844_44
163847_56
163858_41
163882_21
163884_10
163906_34
163914_22
163921_22
163935_65
163939_37
163946_37
163960_50
163964_9
163967_44
163979_74
163981_16
164007_29
164021_60
164025_54
164047_45
164058_11
164095_74
164113_18
164120_85
164144_31
164191_17
164196_66
164200_25
164225_51
164256_31
164257_21
164276_51
164281_85
164284_46
164300_7
164316_7
164331_9
164337_14
164345_46
164353_71
164355_61
164365_84
164391_77
164400_29
164404_88
164407_36
164425_64
164427_26
164474_35
164507_59
164516_52
164524_46
164541_63
164544_40
164553_78
164579_87
164613_53
164692_68
164714_9
164724_30
164737_19
164756_69
164764_80
164775_20
164782_33
164802_16
164828_63
164839_89
164868_37
164900_33
164906_6
164911_57
164915_59
164936_89
164948_34
164961_65
164984_78
164991_55
164996_79
165004_43
165006_29
165008_48
165018_81
165055_62
165058_84
165087_6
165123_77
165129_46
165130_34
165140_25
165185_84
165187_50
165249_19
165260_64
165280_27
165304_78
165312_54
165319_60
165338_44
165362_18
165368_84
165403_65
165406_33
165407_9
165429_57
165433_71
165476_30
165480_84
165481_36
165506_38
165509_33
165541_35
165581_78
165595_48
165615_19
165646_29
165649_69
165650_52
165651_30
165669_42
165675_21
165682_56
165706_53
165742_24
165771_63
165791_8
165801_28
165817_65
165822_89
165844_65
165863_89
165906_25
165909_45
165911_25
165955_58
165958_10
165964_21
165972_61
165988_72
166035_83
166091_29
166134_33
166143_11
166169_80
166194_43
166198_34
166206_45
166214_63
166223_48
166245_33
166307_40
166312_84
166363_88
166376_42
166388_68
166411_19
166419_55
166420_13
166423_8
166430_37
166438_11
166440_55
166448_11
166451_21
166514_19
166518_60
166533_61
166544_66
166550_22
166563_82
166564_25
166580_37
166604_85
166616_64
166626_36
166674_44
166735_68
166763_11
166770_39
166788_39
166789_9
166792_39
166833_10
166882_68
166894_80
166898_69
166909_87
166951_33
166983_56
166984_56
166996_11
166999_65
167012_33
167197_28
167206_33
167208_37
167233_5
167294_26
167323_75
167324_36
167332_56
167354_36
167384_61
167434_88
167463_15
167475_26
167476_79
167499_57
167526_52
167537_73
167568_75
167592_9
167630_73
167636_15
167655_20
167668_35
167689_85
167699_83
167707_81
167708_79
167730_38
167762_82
167765_82
167780_85
167787_65
167788_37
167813_50
167836_26
167839_36
167843_30
167858_33
167859_35
167861_69
167932_41
167951_75
167973_21
167975_69
167994_82
167996_23
168008_66
168011_89
168036_42
168079_21
168094_21
168097_34
168150_77
168201_60
168227_52
168265_82
168320_80
168327_60
168404_14
168405_50
168408_74
168409_46
168418_14
168423_18
168424_9
168428_13
168431_42
168433_52
168435_11
168467_22
168475_88
168483_18
168530_31
168563_43
168580_74
168592_68
168605_42
168619_12
168631_51
168641_29
168654_47
168656_87
168658_70
168778_6
168784_41
168805_12
168831_14
168833_41
168837_44
168849_48
168864_44
168879_27
168889_19
168895_35
168919_87
168931_14
168968_32
168988_26
168995_54
168996_6
169008_77
169018_46
169019_21
169040_22
169062_26
169064_88
169088_46
169136_38
169139_36
169181_62
169201_71
169204_35
169217_80
169228_54
169272_5
169277_27
169292_12
169313_71
169356_15
169360_61
169370_73
169383_57
169428_22
169438_89
169453_65
169519_25
169532_18
169579_18
169614_26
169621_24
169714_70
169717_6
169731_73
169743_17
169746_61
169806_9
169828_9
169838_35
169849_15
169866_73
169939_40
169944_53
169948_41
169951_9
170001_71
170019_43
170033_59
170045_77
170057_63
170060_53
170073_44
170161_35
170187_46
170193_54
170205_22
170211_9
170242_12
170265_85
170287_48
170306_58
170313_13
170377_57
170382_26
170405_19
170427_79
170478_4
170480_8
170482_24
170521_32
170555_88
170556_87
170641_45
170647_59
170663_56
170676_14
170689_72
170741_28
170750_16
170755_89
170793_63
170804_40
170816_54
170823_45
170894_54
170897_33
170945_69
170969_46
170976_51
171004_76
171027_12
171058_25
171059_35
171060_76
171068_55
171126_70
171134_22
171153_28
171184_7
171188_72
171192_88
171216_57
171219_53
171253_40
171260_78
171268_60
171338_20
171373_46
171376_10
171394_27
171436_89
171446_42
171487_10
171530_86
171531_72
171539_21
171576_56
171578_34
171589_61
171597_75
171599_27
171613_18
171619_85
171682_47
171684_29
171729_28
171753_8
171774_85
171815_49
171848_18
171853_48
171922_47
171951_62
171954_73
171982_85
172019_38
172024_89
172060_28
172093_73
172096_30
172103_39
172115_30
172221_27
172248_56
172268_48
172281_74
172285_60
172302_83
172330_41
172337_37
172364_77
172404_55
172415_20
172417_88
172432_77
172457_37
172458_31
172501_12
172556_32
172557_48
172562_29
172571_43
172576_75
172592_14
172618_77
172622_62
172624_28
172625_88
172636_48
172647_37
172664_81
172687_47
172724_68
172752_49
172758_53
172774_22
172777_84
172836_84
172866_51
172874_85
172898_24
172911_49
172930_44
172958_66
172963_25
172983_9
173016_69
173017_36
173020_76
173035_28
173064_67
173071_68
173076_20
173093_64
173140_75
173152_74
173202_15
173226_65
173252_45
173257_34
173275_15
173280_11
173286_8
173290_52
173297_14
173306_11
173320_21
173327_29
173362_65
173389_53
173390_67
173392_14
173404_70
173411_70
173449_69
173477_39
173501_89
173510_51
173512_56
173540_85
173572_39
173588_43
173600_41
173602_69
173651_14
173667_73
173671_6
173736_70
173750_16
173751_51
173778_79
173792_19
173801_33
173805_26
173839_4
173855_21
173858_21
173861_50
173867_46
173879_54
173934_10
173957_74
173961_73
173971_18
174013_41
174019_31
174045_83
174046_15
174051_53
174054_9
174066_39
174090_15
174117_60
174133_69
174141_54
174143_27
174145_63
174148_43
174157_57
174159_41
174176_29
174177_45
174178_13
174182_77
174196_85
174209_66
174230_29
174232_82
174241_59
174262_28
174270_8
174302_60
174316_45
174340_49
174344_38
174363_67
174371_34
174372_61
174397_73
174410_22
174457_21
174467_22
174477_8
174480_51
174536_76
174537_87
174555_68
174557_54
174566_75
174578_47
174580_68
174591_83
174656_18
174667_10
174683_58
174701_53
174703_35
174717_20
174737_60
174743_84
174750_64
174780_83
174794_14
174798_87
174969_46
175007_52
175125_64
175180_27
175208_57
175299_31
175418_60
175423_13
175447_70
175647_18
175876_58
175891_17
176199_32
176235_89
176263_38
176354_89
176478_32
176517_65
176556_78
176890_64
176896_81
176909_55
176942_42
176947_53
177169_60
177297_42
177335_30
177402_78
177415_7
177465_45
177506_5
177603_9
177749_58
177946_15
177991_39
178034_59
178100_55
178128_80
178184_16
178186_32
178322_73
178477_18
178564_62
178573_63
178630_67
178731_67
178789_13
178802_87
178959_44
178971_54
179022_8
179089_40
179127_87
179188_46
179306_67
179458_34
179614_60
179639_15
179700_14
179742_55
179763_57
179834_26
179952_29
179979_24
180070_77
180098_36
180245_84
180253_38
180352_24
180364_18
180449_58
180522_66
180559_46
180729_19
180731_49
180812_46
180899_69
180919_66
180950_41
181309_36
181319_47
181448_84
181538_4
181542_69
181572_57
181596_36
181623_76
181708_76
181715_72
181730_38
181765_34
181792_58
181887_84
181975_51
182034_50
182426_64
182792_14
182901_30
182941_8
183134_7
183219_56
183265_65
183533_50
183555_23
183641_19
183646_49
183718_4
183857_66
183960_70
184111_75
184140_14
184224_34
184486_36
184510_43
184571_29
184596_32
184746_58
185133_15
185148_24
185153_86
185201_54
185410_86
185547_39
185602_22
185704_10
185751_70
185782_49
185783_25
185869_55
185974_23
186082_21
186094_8
186167_72
186270_59
186350_38
186490_16
186693_81
186725_64
186766_81
186960_7
186964_16
187028_89
187077_57
187133_43
187156_27
187240_68
187340_19
187479_7
187528_5
187566_49
187619_74
187651_9
187748_52
187804_12
187861_34
187865_26
187933_36
188025_85
188244_73
188247_44
188310_13
188379_35
188490_55
188603_54
188665_72
189037_57
189053_31
189065_72
189115_73
189143_56
189164_24
189253_21
189374_10
189402_23
189808_36
191612_63
192325_34
192546_29
192718_66
192860_17
193419_20
198340_59
198387_9
205214_50
206213_45
206295_10
210850_36
216698_78
Pop
MspA_A01z ,  100100 120120 110110 120120 120110 130130 110110 120120 110110 110110 100100 120120 120120 130130 100100 100100 110130 100130 100100 120120 120120 100120 110130 120120 120120 100100 130130 100100 120120 110110 100100 130130 110110 110110 120120 110110 120120 110110 110110 120120 130130 120120 130110 120100 130130 110110 130110 110110 100120 130130 100100 120120 100100 120120 130130 120120 100100 130130 120120 110110 000000 120120 130130 100100 120120 100120 120120 120120 120120 130130 110110 120120 130130 120120 110130 120120 100100 110110 100120 100100 100100 110130 130120 130130 130130 120120 130130 130130 100100 120100 130130 120120 120120 100100 130130 110110 130130 130130 100100 100100 130130 120120 120120 130130 110110 130130 130130 110110 100100 100100 110110 130130 100100 100100 110110 100100 100100 110130 110110 100100 130130 120120 110110 100100 130130 130130 130130 130130 130130 120120 110110 120120 100100 000000 130130 120120 100120 100100 120120 130130 120120 120120 100100 120120 120120 120120 100100 130130 130130 110110 130130 110110 110110 000000 110110 110110 120110 110110 110120 130130 100100 130130 120120 120120 120120 130130 000000 100100 000000 100100 100100 100100 100100 110110 110110 110110 120120 110110 130130 120120 130130 120120 120100 120120 120120 130130 100130 100100 130130 120120 110110 110110 130110 130130 130110 130130 130130 100100 120120 130130 120120 130130 120120 000000 130130 100100 130130 120120 110110 000000 120120 100100 110110 130130 110110 120120 130130 100100 100100 120120 130130 120120 120120 130130 130130 130130 130130 130130 120120 130130 110110 130130 110110 100100 130130 110110 110110 100120 130130 100100 110110 130110 120120 130130 110110 130130 130130 100100 120120 130130 120120 130110 100100 120120 110130 120120 120120 130130 120120 110110 120120 110110 100110 120120 120120 110110 120120 130130 000000 120100 130130 120130 120120 120120 130130 130130 120120 100100 130130 120120 120100 110110 120120 100100 120120 110110 110110 100100 130130 110110 130100 120120 100120 120120 130130 100100 110110 100100 130130 110130 120130 110110 130130 120120 000000 100100 120120 130130 120120 130130 120120 000000 100120 120120 120120 110110 100100 110110 100100 130130 100100 110130 100100 130130 100100 130130 120120 130130 100100 120110 100100 100100 130130 120120 100100 120120 100100 100100 120120 130130 130130 130130 130130 120120 120120 110110 120120 100100 130110 110110 100100 120120 120120 130130 130130 110110 120120 130130 120120 130130 110110 130100 110120 100100 130130 110110 120120 110110 120120 120120 120120 110110 120120 130130 120120 120100 110110 110130 120100 100100 100100 110110 120120 120120 130130 100100 130130 110110 000000 120120 130130 120120 130130 120120 130130 000000 110110 100100 130110 130130 110110 130130 100100 110110 130130 130130 130130 130110 110110 100100 130110 120120 120120 130130 110110 120120 100100 130110 100100 100100 120120 120120 130130 100100 130130 110110 120120 100100 120120 120120 120120 100100 120120 130110 100100 110110 130130 110130 130130 120120 130130 130130 130130 100120 100100 110110 120120 110110 100100 120120 120120 100120 120120 130130 120100 120120 120120 100100 120120 120120 110110 120120 110110 100100 100100 130130 130130 120120 110110 110110 110110 120100 120120 130130 100100 110130 130130 120120 100100 130130 110130 100100 110110 130130 100100 110110 110110 100100 130130 000000 100100 100100 130130 120120 120120 110110 100100 130130 130130 120120 120120 110110 100100 100100 110110 120120 100100 100100 110110 130120 130130 130130 130130 110110 100100 110110 110120 100100 120120 100100 120120 110110 130130 130130 100100 120120 130130 110110 110110 130130 120120 110130 110110 110110 120120 120120 130110 130130 130130 120120 130130 110110 130130 120120 130130 120120 130130 100100 130130 120120 120120 110110 100120 130130 130130 130130 110110 130130 110110 120120 100100 110110 130130 000000 000000 100100 120120 000000 110130 130130 130130 120120 130130 120120 130130 110110 120120 120120 110110 110110 130130 100100 100100 000000 000000 120120 110110 120120 120100 130130 100100 130130 130130 100100 120120 100100 100100 130130 120100 130130 130110 120120 100100 120120 000000 120120 120120 100100 130130 120120 130130 120120 130110 100120 130130 130130 100130 130130 110130 120120 110120 110110 110110 110110 100100 100100 100100 120120 100100 100100 130130 100100 130130 120120 130130 130130 100100 120120 110110 130130 120120 100100 100100 130130 130130 100100 100100 110130 110100 130130 130130 110110 120110 100100 120120 100100 130130 110110 120120 120100 130130 130110 130130 100100 130130 110110 120120 120120 130100 100100 100120 130130 120120 120120 120120 130130 130130 100100 120120 110100 110110 100100 130130 110130 110130 120120 130130 130130 100100 130130 100100 110120 100100 110110 130130 130130 120120 120120 110110 110110 000000 100120 130130 100100 000000 120100 000000 120120 130130 100100 100100 120120 120120 100100 120120 130130 110110 120120 110110 110110 120120 120120 130130 110110 100100 130130 120120 130130 100100 100100 130130 130130 100100 120120 130120 130130 100100 130130 120130 120120 110130 130130 100100 120100 100100 130130 130130 120120 120120 130130 120120 100100 120100 120120 130130 120120 120120 120120 120120 110110 120120 120120 120120 130130 100100 100100 130130 120120 120120 120120 130130 110110 130130 130130 110110 100100 130130 110110 130130 130110 110110 130130 120120 120120 130130 120120 110110 100100 110110 120120 100100 100100 120120 120120 130130 110110 120130 110110 110110 130130 000000 110110 100100 110130 120120 100100 110110 110110 110110 120120 120120 120120 110110 110120 000000 110110 120120 120120 120120 110120 100100 110110 110110 100100 130130 120120 100100 130130 130120 110110 120120 110110 100100 100100 110110 100100 100130 100100 110110 100100 120120 110110 130130 130110 100120 110130 120120 100100 120120 120120 130130 110130 130120 110110 130130 130130 120120 120120 120120 120120 100110 120120 000000 130130 130130 120120 120120 110110 130130 110110 130130 130110 130130 110110 100100 100100 120120 120120 000000 130130 130110 110110 100100 120120 100100 100100 100100 120120 110100 110110 120120 120120 110110 120110 110110 100100 120120 100100 100120 130130 110110 110110 100120 130130 100100 120120 130130 100100 120120 110110 130130 120120 120120 130130 110110 100100 110110 130130 120120 110110 110110 100100 120120 110110 100120 100100 110130 120120 110110 120110 100100 120120 110110 120120 120120 120120 130130 120120 130130 110110 130130 130130 110110 130130 120120 130130 100100 130130 110110 110110 130130 110110 110110 130130 120120 130130 130130 100100 120120 130130 110110 100100 110110 100100 120110 120120 130130 110110 120120 120120 100120 100100 130130 110110 130130 130130 110110 120100 120120 120120 120120 120120 120120 110110 000000 000000 130130 130130 130130 120120 110110 100100 130130 130130 130130 130130 110130 110110 110110 120120 130130 100100 100100 120120 110110 110110 100100 110110 130130 000000 110130 100100 120120 110110 120120 100100 130130 120120 120120 130130 100100 130130 130130 130130 110110 100120 120120 130130 120120 130130 120120 120120 110110 100110 120120 100100 120120 130130 120120 110110 130130 100100 130130 120120 120120 130130 110110 130130 100100 110110 130130 110110 130130 110110 110110 100100 120120 110110 100100 110110 100100 110110 100100 120120 130130 100100 130130 130130 130130 000000 120120 120120 130120 120120 120120 130130 120120 130130 110110 130130 110110 130130 120120 120120 120120 120120 120120 100100 100100 120120 120120 120120 110110 110110 000000 130130 130130 130130 130130 100100 120120 100100 110110 130130 120100 120120 130130 130130 130130 120120 110110 100100 120120 100100 120120 100100 130130 100100 100100 100100 130110 130130 130130 110110 110110 130130 120120 120120 130130 100100 120120 110110 120120 110110 130130 130130 110110 120120 100100 110110 120120 120120 110110 110130 120120 130130 130130 130130 130110 000000 130130 100100 100100 100100 110110 130130 110110 120120 100100 110110 120120 120120 110110 120120 130130 110110 110110 100100 100100 100100 110110 130130 100100 110110 130130 110110 130130 130130 120110 130130 130130 130130 100100 110110 120120 120120 110120 120120 120120 110110 130130 130130 110110 120120 110130 120120 110100 130130 100100 110130 110110 130130 110130 130130 110110 120120 110110 000000 110110 130130 100100 000000 120120 120120 130130 100100 110130 130130 130130 120120 100120 120120 100100 130130 110110 100100 120120 110130 130130 130130 130130 130130 100100 130130 120120 130130 130130 100120 120120 120120 130130 100100 110110 100100 100120 110110 120120 100100 120120 130130 130130 120120 120120 120120 130130 100100 120120 120120 120120 100100 130130 120120 120120 110110 100100 110110 100100 100100 120130 100100 100100 130130 120120 130130 130130 110130 110110 120120 130130 120120 100100 110110 120120 130130 120120 120120 130110 120120 130130 120120 120120 110110 110110 110110 120120 120120 120120 120120 120120 130130 130130 120120 120120 120120 120120 100100 100100 130130 130110 100100 130130 130130 120120 130130 130130 130130 100100 120120 120120 100100 130130 110110 120120 130130 110110 130130 110110 120120 100100 120120 120120 100100 130130 130130 100100 100100 130130 120120 110110 100120 110110 110110 110130 130130 120120 120120 100120 110130 100100 120120 130130 120100 100100 130130 100120 100100 100100 120120 110110 120120 120120 110110 110130 120120 120120 120120 120120 130130 130130 100100 130130 130130 120120 110110 120120 120120 130130 130130 110110 130130 130130 120120 000000 120120 110110 120120 120120 110120 110110 100100 110110 120120 100100 130110 110110 100100 120120 120120 120120 100100 110110 120120 120130 110130 100100 120120 000000 130130 110110 100100 130130 130130 130130 100100 120120 100110 100100 100100 130130 130130 110110 000000 130130 120120 100100 120120 120120 130130 130110 130130 100100 110110 100100 130130 110110 100100 130130 120120 100120 100100 120120 120120 120100 130130 100100 130130 100100 120120 120120 130130 110110 100100 100100 000000 100100 110110 110110 130130 100100 130130 130130 130100 100100 120120 130100 120120 000000 130130 100100 130130 130130 120120 130130 110110 120120 120120 120120 120120 120120 130120 100100 110110 100100 130130 110110 120120 120120 120110 120120 130130 130130 110110 120120 110110 130130 110110 130130 130130 130130 120120 110110 120120 100100 100100 110110 130130 120120 120120 130130 120100 110100 120120 120120 130130 130130 120120 110110 120120 120120 130100 130130 100100 110110 110110 000000 110110 120120 130130 130130 120120 130130 120130 120120 130130 120120 100100 110110 100100 110110 110110 130130 120120 120120 100100 130130 100100 120120 130130 110110 130130 120120 120120 000000 130130 100120 000000 100100 120120 100100 130130 130130 130130 130130 120120 130130 100120 100100 130130 120100 120120 130130 120120 130130 120120 110110 000000 110130 120130 130130 110110 130130 100120 120120 130130 120120 120100 130130 110110 130130 000000 110110 110110 110120 120120 120120 130110 100120 110110 120120 120120 110110 130130 120120 100100 120120 120120 100100 130130 110110 130130 120120 130130 110110 130130 110110 130130 110110 110110 100120 100130 110110 120120 130130 100100 100100 130130 130130 130130 110130 130130 100100 130130 110110 100120 130130 100100 110130 120120 100100 130130 120120 130120 110110 110110 120120 130130 110110 120120 130130 110130 130110 120120 110110 130130 110110 100100 120100 110130 120120 110110 130110 130130 130130 130130 110110 130130 100100 120120 120120 130130 110110 100100 130130 100100 120120 130120 110110 120120 100100 000000 100100 100100 120120 110110 130130 120120 100100 130130 130130 120120 130130 100100 120120 000000 120120 130130 110110 120120 120120 120120 110130 110110 100100 130130 120120 130130 120120 110130 120120 120130 100100 130130 120120 130130 100100 110110 100100 100120 100100 130130 130130 120120 110110 130130 100120 130130 110110 120120 100100 130120 100120 130130 100100 110110 100120 120120 120120 120120 110110 130130 120120 100120 110110 100100 100100 120120 130130 120120 000000 130130 110130 100100 130130 100100 100100 110110 110110 120120 100100 120120 100100 130130 110110 130130 120120 120120 120120 130130 130130 130130 130130 130130 120120 100100 110110 100100 130130 120120 120120 120120 130130 130130 110110 120120 110110 110110 110110 130130 130130 120120 120120 120120 130130 110110 110110 130130 110110 100100 100100 120120 100100 120120 130130 130130 130130 110110 130130 120120 120120 110110 110110 130120 120120 130130 120120 130130 100100 120120 100130 130130 120100 120120 130130 100100 120120 110130 110110 130130 100100 130130 120120 100100 130130 110110 130130 100100 130130 130130 110110 120120 130130 130130 120120 120120 120120 130130 120120 120120 120120 000000 110110 100100 130130 100100 110110 100100 100100 120120 100100 000000 130130 120120 110110 110110 100100 130130 120120 130110 130130 100110 120120 120120 120120 110110 130130 130120 120120 120120 130120 130100 100100 120120 110130 130110 130110 130130 120120 120120 110110 110110 130130 110110 120120 120120 100100 130130 100100 000000 100100 130120 110110 120120 110110 130130 120120 110110 110110 130130 130130 120120 100120 130130 120120 130100 130130 130130 130130 110110 100100 100100 120120 120120 120120 100100 120120 100100 130130 110110 100100 120120 100100 120120 130130 110120 130130 130130 120120 100120 120120 110110 120120 000000 100100 130130 120120 130130 130130 120120 110110 120120 130130 130130 110110 110120 120120 110110 120120 110110 100100 110110 130130 100100 130130 110130 120120 130130 110120 100100 130130 130130 110120 110110 130130 110110 130130 130110 130130 110110 120120 100100 100100 120120 110110 130130 100120 130130 110110 110110 130130 100120 100100 100100 110110 110120 110110 130110 120100 110110 110110 110110 120120 100100 110110 120120 110110 130130 120120 100100 130130 120120 130130 110100 120130 130130 110110 100100 120120 100120 120120 130130 100100 120120 130130 120120 130130 100100 110110 130100 120120 000000 130130 100100 130130 120120 110110 100100 130130 120120 100100 120120 000000 110110 120120 120120 100100 120120 110110 130130 100100 120120 120120 130130 120120 110110 110110 110110 110110 130130 000000 100100 130130 130130 110110 110110 120120 130130 130130 120120 120120 100100 130110 120120 110120 110110 120120 100100 120120 100100 100100 100100 120120 120120 130130 120120 100100 130130 120120 130130 100100 100100 110130 130100 100130 120120 100100 110110 110120 110110 130110 100100 100100 100100 110110 130110 130130 110110 130130 110110 120120 120120 100120 130130 110110 130130 130130 120120 120120 000000 100100 120120 130130 000000 110110 100100 110110 110110 110110 120120 110110 110110 100100 130130 100100 130130 110110 110110 100120 120120 130130 130130 130130 110130 130130 110110 120120 120120 110110 120120 100120 130130 100100 130130 100120 100100 110110 110110 000000 110110 110110 100100 130130 130130 110110 100100 110110 130130 120120 100100 120120 120100 110130 130130 110120 100100 110110 120120 100120 120100 120120 120120 120120 110110 120120 120120 100100 120130 120120 120100 120120 100100 120120 130130 130100 130130 120120 120120 100100 000000 120110 100120 130130 110120 100100 130110 120120 120120 100120 130130 100100 120120 130130 110110 110110 100100 120120 110110 100120 130130 130130 130130 100100 120120 130100 120120 000000 130130 100100 130130 110110 130130 110110 120120 100100 110110 100100 130130 110110 110120 000000 110110 000000 000000 130130 120120 100100 120120 100100 120120 120120 110120 130130 120120 120120 120120 120120 120120 120120 130110 100120 130130 110110 100100 110110 120120 110110 000000 120120 120120 110110 110110 100100 130130 130130 100100 120120 120120 110110 110110 100100 110110 100100 130130 130130 110110 130130 130130 100100 120120 100100 100100 120120 130130 100120 100100 110110 100100 130130 130110 100110 130130 110110 110110 110130 120120 120120 110130 100100 110110 120100 110100 000000 100100 110110 120120 100100 110110 110110 110110 120120 100100 130130 120100 110130 130130 000000 110110 130130 120120 110110 120120 120120 110110 120120 100100 120120 100100 130130 130130 120120 130130 110110 120120 120120 130130 120120 130130 100120 120120 110110 120120 110110 100100 120120 130130 100100 120120 130130 100100 000000 100100 110110 120120 120120 130130 110110 100100 100100 120110 120120 110110 110110 120120 100100 110110 130130 130130 110110 120120 110110 120120 120120 100100 100130 120120 120120 110110 110110 110110 110110 110110 130130 120120 100100 130130 100100 110110 130130 100100 120120 130130 120120 110110 110110 130130 130130 120120 110110 120120 120120 100100 110110 100100 120120 120120 110110 120120 120120 100100 100100 130130 130130 120120 120120 110110 120120 100100 120120 100100 100100 120120 100100 120120 130130 130130 130130 120120 100100 110110 120120 110110 110130 100100 110110 120120 120120 000000 130130 120120 120120 100100 130130 120120 120120 120120 120100 100100 100100 100100 110110 120120 120120 100100 130110 110110 000000 100100 120120 130130 130130 110110 110110 000000 120120 110130 110110 120120 100100 110110 110110 110130 100100 120120 100100 110110 130130 120120 100120 120120 130130 130110 120120 120120 130130 130130 130130 120120 100100 100100 120120 100100 100120 100110 110110 110110 120120 110110 110130 130130 130130 120120 110110 130130 130130 100100 120120 120120 120120 120120 100100 130130 120120 130130 120130 000000 100100 120120 130130 120120 100100 120130 100100 120120 130130 100100 110110 120120 120120 100120 110110 100100 110110 130130 120120 100100 120120 130130 120120 120120 130130 130130 110110 130130 120120 120120 110110 130130 110110 110110 130130 120130 120120 100120 120120 110110 110110 130130 110110 130130 130130 100100 110110 130130 120120 130120 110110 130130 130130 120120 110110 100100 130130 000000 110110 130130 120120 110110 110110 120120 110110 100100 100100 110110 110110 100100 120120 120120 110110 100100 130130 120120 120120 100100 100100 130130 100100 130130 110110 130130 110110 120120 110130 130120 130130 120120 110110 130130 120100 120120 120120 110110 110110 120120 000000 100100 120120 120120 110110 120100 100130 100100 100100 130100 100100 120120 130130 120120 130130 120120 110120 120120 100100 120120 100120 120120 130130 110110 110110 110110 100100 100130 120120 120120 130110 120120 000000 130130 120120 000000 110110 110120 110110 100100 130130 100100 000000 100100 110120 130110 130130 100100 130130 120120 110110 130130 120120 130130 130130 120120 130130 120120 110110 000000 120120 100100 110110 120120 100100 130130 120120 120120 000000 100100 120130 110110 120120 120120 110110 110110 120120 120120 110110 120120 130130 120120 130130 000000 110110 110110 120100 120120 130130 110110 130130 100100 130130 110110 100100 100100 120120 120120 110110 100100 100100 110130 110110 110110 100130 120120 100100 110110 130130 110130 130130 130130 110110 130130 100100 130130 120120 130110 110110 100100 120120 120120 110110 110110 120120 130130 100100 130130 000000 100120 120120 100100 130110 110110 120120 130130 130130 100100 130130 120120 120120 110110 130130 130130 130130 110110 120120 120120 130130 130130 120120 120120 130130 120120 110130 130130 120120 100100 130130 100100 110110 120120 120120 000000 130130 110120 130130 100100 130130 100100 110110 120120 130130 120120 100100 130130 110110 120120 100120 110110 120120 100100 100100 130130 120120 130130 100100 120120 100120 120120 100100 130130 120120 120120 100120 110110 120120 120120 100100 110120 110110 110110 120120 120120 120120 130130 120100 130130 120120 110110 110110 110130 130130 100100 120120 130130 120120 130130 120120 130130 100120 120120 100100 120120 100100 120120 120120 120120 120120 120120 120120 110110 130130 130130 120120 120120 130130 130110 110110 120120 100100 120120 110110 130130 100100 120120 110110 120120 100100 130130 110110 120120 120120 130130 130130 120120 100100 130130 110110 100120 120120 130130 120120 120120 130130 120120 120120 100100 130130 130110 130130 130130 130130 130130 130130 120120 120120 130130 120120 120120 100100 110110 130130 120120 120120 130130 130130 110110 110100 120120 110110 130130 120120 120120 100100 110110 110110 110110 100100 120120 100100 000000 100100 110110 130130 120120 130130 130130 120120 100100 110110 130130 130130 110110 120120 120110 130130 110110 120120 130130 130130 130130 130130 120120 110110 120120 130130 110110 120120 100100 110110 130130 100100 000000 130130 120120 120120 100130 110130 120120 110110 100100 110110 100100 130130 100100 130130 110110 120120 120120 110110 100100 100100 130130 110110 120120 120100 120120 110110 120120 000000 110130 130130 110110 100100 110110 100100 130130 100100 130130 100100 130130 110110 100100 100120 120120 130130 100100 110110 120120 120120 130130 130130 100100 100100 130130 110110 130130 110110 120120 130130 130130 100100 130130 100100 120120 110110 110110 130120 130130 130130 120120 100100 130130 130130 100120 120120 100100 130130 130130 130130 120120 130130 110110 120120 130130 100100 120120 130130 120120 120120 120120 110110 120120 100100 100100 100100 100100 110110 130130 120120 100100 110110 130130 130130 100100 120120 130130 120120 110110 130130 120120 130130 110120 130130 100100 130130 130130 100100 110110 130130 000000 110110 120120 100100 120120 110110 100100 000000 120120 100100 130130 130130 120120 000000 110110 130130 120120 130130 110100 130130 120120 120120 100100 110110 130130 110110 100100 100100 100100 130130 120120 000000 130130 110110 110110 130110 120120 120120 130130 100100 130130 120110 110110 110110 130130 110130 130110 120120 120120 110110 120120 120120 100100 110110 130130 110110 130130 110110 110110 110110 100100 120120 100100 120120 110120 100100 120120 110110 130130 110110 110110 100100 130130 120120 120120 100100 130130 120120 130130 120120 120120 120120 130130 130130 100100 120120 130130 130130 130130 110110 000000 100100 130130 120120 130130 100120 110110 110110 100100 120120 110110 120120 000000 100100 100100 120120 120120 100100 110110 120120 110110 000000 100100 110110 130130 130130 130130 110120 000000 130130 110110 120120 130130 110110 130130 130130 120100 120120 130130 110110 130110 110110 110110 130130 130130 120120 120120 130110 110110 120120 130130 130130 110110 100100 120120 110110 120120 120120 120120 120120 120110 130130 110110 130130 110110 120120 120120 110110 110110 130130 110110 100110 100100 120120 100100 110110 130130 100100 130130 130130 130130 110110 120120 110120 120120 110100 110110 100100 110110 120120 110130 110110 130130 100100 130130 000000 100100 120120 100130 100100 130130 100120 110130 120120 130130 100100 100100 120120 100100 110110 110110 120120 100100 120120 100100 120120 130130 120120 100120 130130 120120 120120 110110 120110 130130 100100 120120 130110 130130 100100 110110 110110 100100 110110 110130 100100 100100 100100 110110 130130 120120 000000 120120 000000 130130 100100 120120 110130 120120 120120 100100 120120 110110 110110 120120 110110 120120 120120 120110 110110 120120 130130 100100 110110 110110 120120 000000 120120 100100 130130 120120 110110 000000 130130 120120 110110 130130 100120 100100 130130 120120 110110 130130 130130 130130 130130 110110 110110 100120 120120 130130 110110 130130 120120 110110 100100 110130 120120 110110 130120 000000 130130 120120 000000 100130 130130 110110 100100 130130 120120 120120 100120 120120 110110 100100 130130 000000 110110 130130 110110 120120 100100 110110 120120 110110 120120 110110 110110 130130 100100 110110 130130 110110 120120 100100 120120 130130 120120 110110 100100 120120 110110 120120 110110 110110 120120 110130 120120 120120 130130 000000 110130 120120 130130 120120 000000 110110 100100 100100 110110 130130 120120 000000 120120 120120 120120 100100 130130 100100 120120 120120 110110 110110 120120 110110 120120 000000 120120 130130 130130 130130 130130 110130 100100 100100 130130 130130 100120 110110 100130 120120 120120 120120 120100 120120 000000 120120 000000 120120 130130 000000 130130 130100 120120 110110 100100 130110 130130 120120 100100 130120 100100 100120 100100 120120 100130 120120 100100 110100 120120 130130 110110 120120 110110 120120 130130 130130 100100 120120 130120 130100 100100 130130 130130 110110 130130 110110 130130 130130 110110 100100 130130 110130 120120 100100 100100 120120 130130 130130 100100 130130 120120 120120 120100 130130 110110 100100 110130 130130 100130 100100 130130 130130 120120 130130 120120 130130 100100 110110 100100 110130 120120 120120 110100 130130 110110 110110 120120 130130 130130 120120 120120 110110 110110 100100 120120 120120 110110 120120 110110 100100 100100 120110 130130 120120 130130 130130 120120 130130 130130 130130 110110 130100 100100 100100 130130 100100 130130 110110 130130 110110 120120 130130 100100 110130 120120 120120 110110 120120 120120 000000 110110 000000 100120 120120 110110 120120 000000 100100 100100 110110 110110 000000 110110 100100 110110 110110 120120 130130 110130 120120 120100 120120 110120 120120 110120 120120 110110 130130 130130 110120 000000 110110 130130 130130 130130 110130 120120 110130 130130 120120 130130 130130 120130 110110 110110 130130 110110 110110 120120 100100 130130 100100 110110 130130 110110 130130 110110 120120 000000 120120 130130 100100 120120 000000 110120 120120 110110 120120 120120 110110 130130 120120 110110 130130 120120 110110 120120 120100 000000 130130 110120 100100 120120 130130 120120 120120 000000 100120 130130 120120 100130 130130 110110 100100 130130 130130 100120 120120 110110 110110 100100 000000 120120 130130 130130 110110 130130 120120 120120 120120 110110 120120 110110 130130 120120 130130 120120 130130 110110 130130 120120 110130 130130 120120 130130 110110 130130 110110 130130 110110 110110 110130 110110 130130 110110 100100 100100 100100 120100 130130 100100 130130 130130 110110 120120 110110 120120 120120 110110 110110 000000 120120 120120 120120 110110 120120 120120 110110 120120 110110 110110 000000 110110 120120 100100 110110 130130 110110 110130 100120 110100 130130 130130 130130 130130 130130 110110 130120 130130 130130 100100 130130 110100 100120 130130 110110 130130 130130 120100 130130 130130 120120 110110 120120 120120 110110 120120 130130 120120 120120 110130 110110 130130 130130 100130 120120 110110 130130 130130 100100 100100 000000 130130 110110 110110 120120 130130 120120 130130 130130 130130 120120 130130 120120 100100 100100 120120 000000 120120 130130 100100 100120 100100 110110 120120 100100 110110 130130 110110 120120 110110 100130 120120 120120 110110 130130 130130 110110 100100 110120 120120 130130 120120 120120 120120 110110 100100 120120 120120 100100 100100 120130 000000 110110 100100 110110 100100 110110 120120 130130 100100 130110 100100 120120 110110 130130 100100 110110 130130 120120 000000 130130 120120 120120 130130 110110 120120 100100 120120 120120 130130 130130 100100 130130 130130 120120 120120 120120 120120 100100 130130 120120 100100 130130 000000 100100 100100 100120 130130 120120 130130 120120 110110 120120 120120 100100 120120 100100 120120 110110 120120 130130 130130 130130 100100 120120 100100 120120 110130 130130 110110 100120 130100 110110 110110 120120 120120 110110 110110 100100 130120 130130 100100 110110 130120 130130 130130 110110 120120 120120 110110 120120 130130 120120 130130 100100 100100 100100 130130 000000 100100 130130 110110 120120 130130 100120 120120 110110 120120 100100 000000 120120 100100 120120 120120 110110 130130 110110 110110 120120 130130 130130 120120 130130 130130 130130 110110 110110 120120 130130 120120 100100 110110 120120 130130 100100 120120 130130 130130 120120 130130 110110 110110 130130 100100 110110 130130 110110 130130 130130 120120 120120 100120 110110 100100 120120 120120 120120 100100 130130 100100 120120 120120 120120 120120 130130 100100 130130 110130 130130 120120 110110 130130 130130 000000 100100 100100 130130 120120 100100 130110 100100 110120 130130 100100 130130 110110 130130 100100 130130 100100 120110 110130 120120 120120 100100 120120 120120 110130 120120 100120 130110 130130 100130 130130 110130 100130 120120 130130 130130 120120 110110 100100 100100 000000 120120 130130 000000 120120 120120 110110 120120 130120 120120 110130 130130 130130 110110 100120 120100 130130 120100 130130 130130 120120 130130 120100 130100 100100 100100 100100 120100 100100 130120 130130 130130 100100 100100 130130 110110 120120 120120 000000 120120 110110 110110 110110 130130 120120 100100 120110 110130 100100 100120 110130 100100 120120 130130 110110 130130 130130 000000 120100 120120 000000 120120 130130 120120 130130 120120 110110 130100 110110 130130 130130 000000 120120 120100 120120 120120 100100 110110 100100 130130 130130 130130 100100 100100 120120 120120 120120 130130 110130 100100 130130 120120 130130 110110 100100 120120 120120 120120 100100 100100 110100 130130 120120 100100 130130 100120 120120 120100 110110 120100 110110 130130 100120 120120 120120 120110 100100 100100 100100 120120 130130 100130 100120 120110 000000 000000 110110 120120 110130 100100 130130 110110 120120 120120 120120 130130 130130 120120 120120 120120 000000 110110 130130 100100 130130 100100 110110 100100 120120 130130 120120 130130 100110 120120 130100 130130 130130 120100 000000 110130 120120 130130 100100 110110 110130 100100 000000 120120 100100 100100 100100 120120 120120 100100 130130 110130 120120 130130 120120 120120 110110 130130 120120 120120 110110 100100 120120 100100 110110 120120 130130 120120 000000 120120 120120 110110 100100 120120 120120 130130 120120 100100 130130 110120 130130 120120 100100 120120 100100 130130 130130 110110 130130 100100 100110 120120 130130 110110 110130 100100 130130 110110 130130 100100 100100 100100 110110 100100 130130 120120 110110 120120 120120 130130 110110 100100 120120 130130 130130 120120 130130 000000 130130 100100 120120 110110 100100 100100 130130 130130 120110 130130 120120 130130 120120 110110 110130 120100 120120 110110 100120 110110 100100 130130 130130 100100 120120 130130 100100 130130 100100 130130 130130 130130 130130 110110 100100 000000 110110 130130 120100 120120 100100 100100 120120 130130 110110 130130 120120 000000 100100 100100 110110 100100 130130 130130 100100 130120 120120 130130 130130 000000 000000 120120 110110 130130 120120 000000 130130 000000 130130 130110 130130 100100 120100 000000 120120 130110 100100 100100 100100 120120 130130 110110 110110 110110 130130 130130 130130 120120 110110 100100 130130 130130 120120 130130 110110 130130 000000 110110 110110 100120 130130 110110 110110 120120 120120 130130 120120 100120 110110 120120 120120 110110 110120 100120 100100 120120 000000 130130 130130 130130 130130 100100 130130 120120 000000 100100 110110 110110 100100 130130 100120 100100 120130 120120 120120 120120 120120 120120 130130 130130 000000 130130 110110 130130 130130 120120 130110 110130 000000 130110 110130 130130 110110 130100 130130 130130 120120 110110 000000 110110 000000 130130 000000 130130 000000 000000 130130 130130 130130 130110 110130 100100 120120 120120 130130 130130 130130 130130 100100 120120 130130 120120 130120 130100 120100 120120 120120 100120 110110 100100 130130 100100 110130 110100 120100 130130 000000 130130 120120 120120 130130 110110 130130 110110 120120 120120 000000 130130 110130 100100 100130 100120 120120 130130 100100 110110 100100 110130 130130 130130 120120 130130 110130 110110 110110 110110 130130 120120 120120 100100 100100 110110 100100 110110 120120 110110 130130 120120 130130 120120 110110 100100 110130 100110 120120 130130 130130 100120 100100 120120 130130 130130 120120 100100 100130 110110 120120 120120 120120 100100 100120 130130 130130 110110 130130 120120 100100 120120 130130 120120 130130 130130 000000 110110 120120 100100 120110 130130 110110 100100 100120 100100 120120 130130 000000 130130 130130 100130 110100 120120 120120 120120 120120 120120 130130 100100 110110 000000 130130 110100 120120 130130 120120 100120 110110 000000 110110 130130 130120 100100 120120 110110 130130 130130 100100 100100 130130 110110 120120 120100 120120 130130 120120 000000 100100 110110 110110 130130 110110 110110 120120 130130 130130 130130 130130 100100 120120 120120 100100 100100 110110 110110 130130 110110 120120 130130 120120 130130 110110 100100 120120 120120 000000 100100 130130 110130 100100 130130 120120 130130 110130 110110 120120 120120 120120 120120 120120 110110 100100 120120 110110 120120 130130 130130 120120 120120 120120 120120 000000 120120 110110 110110 120120 120120 130130 100100 000000 100100 110110 120120 120110 130130 110110 120120 110110 120120 130130 120120 120120 110110 130130 100100 120130 100100 130130 100100 130100 100100 120120 130130 120100 100100 130100 120130 130130 110110 110110 000000 000000 130130 130130 120120 110110 110130 130130 130130 130130 100100 100100 130130 100100 130130 120120 120120 100100 130110 130130 100100 130130 100100 130130 110120 120120 130130 100100 000000 120120 130130 130130 120120 120120 130130 120120 120130 000000 120120 130130 130130 120120 110110 120120 100100 130130 110110 100100 120120 130130 130130 130130 120120 130110 100100 110110 100100 130130 130130 130130 130130 130130 110130 100100 120120 120120 110110 130130 120120 000000 110110 120120 100100 130130 110110 110110 110110 120120 130130 120120 120120 120120 120120 120120 110110 000000 130110 100100 100100 100100 120120 100100 130110 110100 110110 120120 110110 130130 130130 120120 130110 120120 000000 120120 000000 100100 120120 130130 130130 110100 130130 120120 100120 100100 100100 130130 100100 100100 130130 110110 130130 100100 100100 100100 120120 120120 120120 000000 130130 120120 120120 130130 120120 100100 130130 130130 120120 130130 110110 100120 120120 110110 120120 100100 120120 130130 120120 130130 130130 130130 130130 120120 100100 000000 100100 130130 120120 120120 100100 130130 120120 130130 100100 110110 110130 130130 130130 120120 110110 000000 110110 130130 110110 100100 130130 130130 100100 130130 100120 130130 000000 100130 000000 110110 120120 120100 120120 130130 110110 100100 120100 100100 130130 120120 120120 130130 110110 000000 110110 100100 130130 110110 130130 110110 130130 130130 130130 130130 120120 120120 130130 110110 120120 130130 130130 000000 130130 110110 120100 120130 110110 100100 120120 100120 110110 120120 130130 120120 100120 120120 110110 120120 110110 130130 100100 110110 130130 120120 110110 100100 100130 100130 100100 130130 130100 100120 100100 130130 100100 110110 110110 120120 130130 130130 120120 130130 130130 120120 120120 120120 130130 130130 130130 100100 120120 130130 130130 130130 130130 120120 110110 000000 130130 100100 110110 120110 130130 100100 110110 130130 130130 120120 130130 110110 120120 130130 120120 100100 110110 130130 120120 110110 100100 130130 110110 120100 130130 110110 100100 130130 110110 100100 120120 100100 100100 000000 130130 130130 110110 110110 120120 100120 130130 100130 120120 110110 130110 130130 110110 130130 110110 110110 120120 120120 000000 120120 130110 120120 120120 100100 130130 130130 110120 120120 100120 130130 120120 120120 110130 000000 120120 100100 130130 110110 000000 110110 130110 100100 110110 130130 110130 130130 120120 120120 120120 130120 100110 110120 130130 110110 130130 110110 110110 110110 110110 120100 120120 100100 130130 130130 120120 120120 120120 130130 100100 120100 120120 110110 120120 130130 120120 130130 120120 100100 110110 130130 120120 120120 130130 120120 110110 130130 110110 130130 110110 120120 100100 120120 100100 120120 130130 100100 100100 120120 100100 120120 120120 110110 120120 110130 100120 100100 120120 110110 130120 110110 130130 130130 110110 110110 120100 120120 130130 120120 100100 100110 130130 130110 120120 130130 130130 110110 100100 120120 100100 120100 110110 100120 100100 130130 130130 110110 110110 100120 120120 120120 120120 120120 100100 000000 130130 130130 110110 120120 120120 120120 000000 130130 100130 120120 120120 100100 120120 120120 100120 120120 110110 120120 130130 120120 100100 130130 100100 100100 100100 130110 130130 120120 130130 120120 100100 130130 100100 130130 130130 120120 110110 120100 100100 130130 100100 110110 110110 110130 130130 120120 130130 130130 130130 120120 110110 130130 130130 100100 130130 110110 120120 110110 120120 130110 120120 100130 100100 120120 000000 110110 120120 120120 100100 130130 110110 110110 120120 110110 110100 130130 110110 100120 130130 120120 120120 110110 120120 110110 120120 120120 110110 000000 000000 120120 000000 100100 130130 100100 120120 120120 130130 120100 120120 100100 110110 130130 100100 110110 130130 120120 100100 130130 100100 110110 120120 130130 100100 120120 130130 110120 110110 130130 100100 130130 100100 120120 130130 100100 130130 000000 130130 120120 100100 100100 110110 110100 100100 130130 100100 120120 100100 110110 100100 110110 130130 120120 110110 130130 130130 120110 120120 130130 100100 130130 130130 130110 100120 130130 100100 110110 100120 110110 130130 130130 120100 110110 110120 120100 120120 120120 120120 000000 120120 120120 100100 100100 130130 130130 130130 110110 110110 130130 100100 100100 120120 100100 100100 000000 120120 120120 110130 130130 130130 110130 130130 120120 130130 100100 120120 120120 130110 120120 130130 130130 100100 100100 120100 120120 110130 120120 110110 130130 120120 130130 120120 100100 120120 120120 110110 120130 130130 130130 100100 120120 120120 130130 130130 130130 120120 120120 130130 100110 120120 120120 100100 120100 100120 120120 100100 100100 100100 120120 110110 120110 100120 120120 100100 100100 100120 120120 130130 120120 000000 000000 110110 110130 130130 110130 120120 100100 130130 100100 100100 100100 120120 120120 110110 130130 130130 110110 100100 100100 130130 120120 120120 120120 110110 100100 130130 100100 120120 130130 120120 120120 120120 130130 100100 110110 130130 110110 100100 130120 120100 130130 120120 130130 000000 110110 120120 110130 000000 130130 130130 120100 100100 100100 120120 120120 130130 100120 130130 130130 120120 130130 100130 130130 110110 120120 110110 120120 000000 110110 120120 110110 110130 110110 110130 100100 100100 100100 110130 130130 110110 110110 100120 120120 130130 120100 100100 130130 130130 130130 130130 100100 120120 120120 110110 120100 130130 100100 120110 130130 130120 110130 130130 110110 110110 110100 100120 120120 120120 120120 110130 120100 130130 120110 000000 130130 110110 000000 120120 100100 130130 110110 120120 100100 130130 120100 130130 110110 130130 120120 110130 120120 130130 100100 000000 120120 120120 120120 110110 130130 100100 120100 130130 100100 100100 100100 100100 130130 120120 100100 130130 120120 110110 000000 000000 130130 120120 110110 130130 120120 120120 100100 110130 100100 130120 130130 110110 120120 130130 100120 100100 130130 120120 130130 130130 120110 120120 100100 130130 130130 130130 120120 130130 110110 130130 120120 100100 120120 110110 100100 130130 110110 120130 120120 100100 110110 110110 100130 120120 130130 100100 120120 110130 120110 130130 000000 130130 110110 100100 100100 120120 100100 120120 120120 120120 120130 120120 120120 110110 000000 100100 110110 130130 120120 100100 130130 100100 130130 120120 130130 100100 110110 100100 110110 110110 130130 100100 100100 110110 120120 120120 100100 120120 120120 110110 130130 130130 130130 110110 130100 120120 120120 120120 120120 110110 100100 100100 110100 120120 110110 120120 130130 130130 100100 100100 120130 130130 100110 110130 130130 110110 130130 100100 130130 120120 110130 110110 100120 120120 120100 110110 130130 120120 130120 120120 120120 120120 130130 110110 110130 120120 130130 120120 130130 110110 000000 100100 120120 110110 130100 130130 000000 130130 120120 120120 120120 000000 130130 100100 100100 130130 110130 120120 100130 130130 120120 110110 120120 130130 100100 130130 120120 110110 130130 120120 130130 130130 120120 100120 110130 100100 120120 110110 130130 110110 130130 110110 120110 110110 120120 100120 130130 130110 110130 120120 110110 130130 110110 110100 120120 120120 120120 130130 120120 130130 120120 100100 110110 130130 100120 000000 110110 130130 120120 120120 000000 130130 120120 000000 130130 120120 130130 120120 130130 110130 130130 100100 120120 110130 130130 120100 120120 130130 120120 110110 110110 100100 130130 120120 100100 100100 120120 130130 130130 110110 130130 120120 130130 100100 100100 120120 110110 000000 120100 100100 100100 120120 000000 000000 120120 130130 130130 100100 100100 110110 110130 130130 110110 110110 110110 110110 120120 100100 120120 110110 120120 100100 130130 130110 110110 130130 100100 110110 100100 130130 100100 110110 130130 120120 100100 130110 110110 100100 130130 110110 110110 100130 110110 110110 100100 100100 130130 100100 130120 120120 100130 130130 110110 000000 110110 100100 120120 100100 130130 100120 130130 130130 120120 120120 120120 100120 130130 120120 110110 110110 120120 100100 120120 120120 000000 130130 110110 130130 110130 110110 100100 120120 100100 000000 120120 110110 000000 120130 110110 120120 120130 130130 110110 130130 110110 100100 130130 130130 130130 110110 100100 130130 130130 120120 110110 130130 100100 120120 100100 100100 100100 110130 100100 110110 120120 000000 110110 120130 130130 110110 110110 130130 130130 130130 110110 100100 100100 110110 120120 110110 130130 100100 130130 120120 130130 120120 100100 110130 120120 100100 130130 110110 120120 110110 120120 110130 110130 120120 130130 110110 110130 130100 130130 130100 110110 130130 120120 130130 130130 120120 130130 100100 100100 100120 120120 130130 120120 100100 110110 130130 120120 110110 120120 120120 120120 110110 110110 100100 100100 110110 110130 130130 120120 100100 120120 120120 100100 000000 100100 110100 120120 100100 130110 110110 100100 100100 130130 100120 110130 130130 110110 120120 100100 120120 120120 130130 120120 110110 130130 100100 120120 120120 130130 120120 130130 110110 130130 100110 120120 130130 110110 130100 130130 130130 110110 120120 130130 100100 120120 000000 120120 100100 120120 110130 130130 130130 110110 110110 000000 120120 100100 100100 130130 000000 110110 110110 120120 100100 110110 120120 130110 130130 120120 100100 130130 130130 110110 120120 120120 120120 120120 000000 100100 120120 100100 100100 130130 130130 110110 120120 130130 110110 110110 100110 100120 130130 100100 120120 130130 130130 120120 120120 130110 130110 110110 130130 120120 130110 110110 110110 130130 130130 120120 130130 130130 120120 000000 110110 120100 120100 100100 130130 130130 100100 100100 120120 120120 130110 130130 130130 130130 000000 130130 120100 120120 120120 100100 100100 100100 130130 110110 110110 120120 100100 120120 100100 120120 120120 120120 130130 100100 120120 100100 100100 110110 130130 110120 120120 120120 100130 110110 100100 110110 120120 130130 110130 110110 100100 130130 120120 110110 100100 110110 120120 120120 100100 130130 100100 100100 120120 130130 100100 110110 120120 130130 000000 120120 000000 100100 000000 130110 110110 120120 130130 120120 110110 120120 100120 110110 120120 120120 130130 120120 110110 120120 120120 000000 130130 000000 130130 120120 120120 110110 100100 130130 120120 120120 110110 110110 120120 100100 130130 120120 100100 130110 130130 130130 100100 110110 130130 130130 120120 130120 100100 130130 130130 100100 100120 100100 120120 000000 120120 100100 130130 120120 120120 000000 110110 120120 110110 130130 120120 100100 110110 120100 130130 130130 120120 130110 100100 130130 000000 110110 110110 120100 100100 110110 120120 110110 110110 100120 110130 120120 110110 130130 130130 120120 130130 120120 100100 120130 120120 120120 110110 130130 100100 110120 130120 120120 120120 100100 100100 110110 120120 130110 000000 100120 130130 130130 130130 120120 130110 110110 100100 130130 120120 100120 110110 130130 120120 120100 110130 120120 110130 130130 100100 130130 130130 110110 120120 120120 000000 130130 100100 100100 120120 110110 120120 100100 110110 120120 100100 130130 120120 130130 100100 120120 130130 100100 100100 120120 120120 110110 000000 120120 120120 130120 110110 100100 130130 120120 120120 120120 110110 130130 120120 130130 110110 130130 130130 120120 120100 110110 130110 120120 130130 100100 110110 120130 100100 100120 100100 110110 110110 130100 120120 130130 110110 110110 120110 120120 100100 120120 100100 120120 110130 120120 110110 100120 120120 100100 130130 130120 110110 120120 130110 120120 110110 100100 110110 000000 110110 130130 130130 100100 100120 120120 130130 100100 110130 110130 110110 100100 100120 130120 120100 120120 100100 130130 100100 100100 120120 120120 130130 120120 120120 120120 130130 100120 120120 130100 130130 130120 130120 120100 130130 130130 120120 130130 110110 110110 130130 120120 110110 100100 130130 100100 130130 100100 100100 130130 130130 000000 130130 000000 100100 130130 130130 100100 110110 130110 110130 130130 100100 130130 130130 120100 100120 130130 100100 100100 130130 100100 120120 000000 120120 120120 100120 130130 120120 120120 130130 000000 130130 130130 110110 000000 100100 100100 130130 110130 120120 120120 120120 120120 130130 100100 130130 120120 120120 120120 130130 100100 120100 100100 100100 000000 100120 110110 120120 100100 130130 110110 110120 000000 110100 100100 110130 120120 110110 110110 130130 110130 130120 130130 110130 110110 110110 110110 120120 130130 000000 100100 120120 100100 120120 130130 130130 100100 110120 100100 100100 130130 110130 120120 130130 130130 130130 130130 100100 120120 130130 130110 120120 130130 110110 000000 110110 100120 130130 120120 130130 130130 120120 100120 100100 130130 130130 130130 100100 120120 000000 120120 120120 000000 130130 110110 120120 000000 120120 130130 110110 120120 130130 120120 100100 110110 130130 120120 120100 100100 130130 120120 130130 100100 100100 100120 130110 100100 110110 120120 110110 130130 110110 130130 100100 120120 100100 120120 130130 120120 110120 120120 110110 110130 120120 130130 110110 130130 110110 120120 100100 110110 120130 110110 120100 130130 130120 130130 120120 130130 120120 120120 130130 130130 120120 110110 120120 120120 110110 100100 100100 120120 130130 100100 120120 100100 100100 130130 110110 100120 130130 100100 130130 130130 110110 130130 120120 120120 100100 130130 130130 110110 130130 120120 110110 120100 120120 130130 130130 120120 130110 120120 130130 100100 130130 100100 100100 130130 120120 110120 000000 130130 120120 100130 110110 130130 130130 120120 100100 120100 100100 130130 120120 100100 110110 100100 130130 110110 120100 100100 000000 110110 130130 120120 130130 120120 110110 120120 100100 000000 110110 120120 130130 110110 130130 100100 100100 110110 100100 000000 100100 120120 120120 120120 100110 120120 110110 120120 110100 130130 000000 100120 000000 000000 000000 100120 100100 130130 130130 100100 100110 100100 120120 100100 130130 130130 100130 130130 110110 120120 130130 100100 100100 110110 130130 130130 120120 110110 130130 120120 100100 120120 130110 100120 110130 120120 130130 100100 130110 120120 130130 130130 120110 100100 120110 110110 100100 100100 130130 100100 130130 110110 000000 120120 110110 120120 130130 130110 110110 110110 130130 110110 120120 130110 110110 100100 100120 130130 100100 120120 130130 100100 000000 130130 100100 000000 130130 110110 130130 120120 120120 000000 100100 130130 130130 120120 130130 100100 110110 120120 110100 000000 100100 100100 130130 100100 100120 130130 130130 100120 100100 100100 130130 120120 130130 120120 100100 130110 110110 100100 100100 110110 110110 130130 110130 120120 120120 000000 120120 120120 100100 100120 120120 130130 120120 120120 000000 130130 110110 120120 130130 110110 100100 110130 110110 130130 130130 120120 000000 120120 120120 100100 100120 120120 130130 120120 100100 120120 130130 120120 120120 110110 110110 110110 110110 110110 130130 130110 100100 110110 110110 110110 110120 110110 100100 100100 100100 110130 100100 130130 000000 130130 100100 130130 130130 130130 000000 100120 120120 110110 130130 120120 120120 130130 120120 130130 130130 110110 100120 130130 120120 130130 130130 100100 130130 130130 130130 100100 130120 100120 110120 120120 100100 100100 100100 110130 100100 110110 120120 130130 130110 120120 120120 100100 110110 100100 100100 100100 100130 120120 110110 130130 110110 120120 130110 110110 120120 000000 130130 100120 100120 100100 000000 110130 120120 130130 100100 100100 130130 120120 100100 110110 130130 120120 120120 000000 130130 110130 110110 110110 120100 100100 100100 110110 130130 100100 130130 110130 110130 100100 120120 120120 100100 130130 130130 130130 100100 120130 130130 120120 130110 120120 000000 100100 130130 110120 000000 100100 110110 110110 120120 120120 130130 100100 110110 130130 120120 000000 120120 100100 110110 120130 100100 120120 120120 110130 120120 100100 100100 110110 120120 100120 100100 100100 110110 120120 130130 100100 130130 100100 130130 110110 130130 100100 120120 120120 120120 120120 100100 100100 120120 110110 120120 120120 120120 130130 130130 100100 000000 130130 110110 130130 110110 120120 100100 110110 130130 110110 130110 120120 100100 130130 130130 120100 110110 100100 000000 130130 120120 130130 100120 130130 100100 100100 110130 130130 000000 120120 120120 120120 130130 130130 110110 130130 130130 120120 130130 120100 100100 110110 110130 110120 130130 120120 130130 130130 130130 120120 100100 110110 110110 130130 000000 100100 110130 000000 100100 100100 110110 100100 120120 130130 100100 130130 100130 110110 120120 100100 100100 130130 120120 110110 130130 130130 100120 120120 120100 000000 120100 130110 130110 120120 110110 130130 130130 120120 110110 130130 100100 120120 100100 100120 110100 100100 100100 130130 110110 130100 120120 130100 100100 110110 120120 130130 120120 110110 110110 110130 130130 100100 120120 130130 120120 120120 120120 100100 120120 120120 120120 130130 110130 100100 120120 120120 000000 120100 120120 100100 120120 000000 110110 120120 100100 100100 110110 120120 100100 100100 110130 110130 100100 130130 120120 120120 120120 100100 120120 110110 000000 130130 130130 120120 130130 120120 100120 130130 130110 130130 130130 120120 120120 130130 120120 130110 120120 100100 130130 110130 130130 120120 120120 120100 100100 110110 100100 130110 110130 130120 110110 130130 130130 110110 110110 130130 120120 000000 110110 130130 110110 110130 100100 100120 130130 130130 110110 000000 130130 120120 000000 100100 120120 120100 130130 130130 120120 110110 130100 100100 110110 130130 120120 130130 000000 130130 130130 130130 100100 100100 120120 100100 130130 130130 100100 100100 130110 110110 120120 120120 120120 130130 000000 110130 130130 110110 130130 110110 130130 100120 100100 120120 120120 100120 000000 000000 100100 110130 110110 100100 130130 130130 130130 100100 100100 110110 100100 110110 120120 130130 120120 000000 110110 120100 100120 110110 100100 120120 130130 110110 130130 100100 120100 130130 100120 120120 000000 120120 110110 120120 110110 120120 100100 130130 120120 130110 100100 130110 130130 120120 110110 100100 110110 000000 120120 120120 120110 110130 130130 130130 130130 100100 100100 130130 100100 120120 000000 100100 130130 120120 000000 000000 000000 000000 100100 130130 120120 110110 110130 120120 100100 120120 130130 110110 130130 100100 110110 100130 120120 130130 100100 110130 110100 110110 120100 130130 100120 100100 000000 120120 110110 120120 130130 100100 130130 120120 110130 110110 130130 100100 130130 120120 130130 110110 100100 130130 110110 100100 110110 120110 100120 100120 120120 120120 100100 110110 130130 110130 110110 110110 120100 100100 100100 130130 100100 120120 110110 120120 120120 130130 100100 130130 100100 100100 110110 120120 120120 120120 120120 100100 110110 100100 100100 120120 120120 100120 110110 120120 110130 130130 110110 110110 130110 100100 120100 110110 110110 110110 110110 130130 120120 110110 120120 120120 120120 100120 120120 120100 130130 120100 120120 100100 100100 110110 130130 110110 100100 110110 130130 120120 110110 130130 110100 110110 110110 120100 130130 000000 130130 130110 100100 100100 110110 120120 100100 130130 130130 110110 130110 110110 100100 100130 110110 120120 100120 120120 120120 100100 120120 110110 110110 100100 130130 110110 130130 130130 130130 100100 110110 110130 110110 100100 130130 110110 110110 100100 130130 120120 000000 100100 130110 100120 120120 110120 130130 000000 000000 100100 120120 110130 130130 120120 130130 130130 000000 000000 130130 120120 100120 130130 100100 120120 100100 110110 000000 130130 130130 120100 110110 130130 120120 130130 130130 110110 110110 110110 110110 130130 100100 100100 110110 120120 100100 120120 110110 130130 100100 120120 130130 130130 130130 130130 100110 130130 110130 120120 110110 110110 130130 130130 130100 130130 120120 120120 000000 110110 120120 110110 110130 120120 110110 120100 130130 100120 120120 110110 120110 110120 130130 120120 130130 130130 120120 110110 120120 100100 100100 120120 120120 130130 110110 120120 100100 110110 000000 100100 120120 130130 110130 120120 130110 120120 100130 110130 110110 100100 110110 110110 110110 120120 120120 120120 110130 130130 130130 130110 110110 130130 130130 130130 130130 120120 100100 130130 120100 100100 100120 110130 120120 110130 130130 120120 100120 120100 100100 110110 110110 120120 120120 110110 100100 130130 120120 130130 120120 120120 120120 100100 120120 100110 100100 120120 130130 120120 120120 110130 110110 100100 120120 130130 130130 120120 120120 100100 110110 120120 130120 100100 130130 130130 110110 100100 120120 130130 000000 130130 110110 130130 120120 100100 130130 100100 100100 130130 120120 120120 000000 110130 120120 130130 120100 110110 120120 120130 000000 110130 130130 130130 120120 130130 100100 130130 110110 120100 120120 130130 110130 110110 130110 000000 000000 000000 100100 120120 120120 130130 000000 120120 120120 100100 130130 110130 100130 130130 120120 100100 110120 130130 120100 000000 110110 130130 130130 120120 100100 100100 120120 120120 120120 130130 110110 110100 110110 100100 100130 110110 110110 100100 000000 000000 000000 110110 130130 130130 130130 100100 000000 110110 130130 120120 000000 130130 110110 120120 120120 130130 110110 120120 130130 100100 100120 100100 000000 110110 130130 120120 130130 000000 100120 130130 120120 000000 120120 120120 130130 100120 110110 110110 120120 130130 110110 130130 110110 100100 120120 100100 110110 000000 110110 130130 120110 120120 120120 110110 130130 000000 130130 110110 110110 130130 000000 110110 100100 130130 120120 110110 100100 120120 120120 120120 100100 120120 130130 130130 110110 110110 100100 130130 110130 120120 130130 130130 120120 120100 100100 130130 130130 100100 110120 130130 130130 100100 100100 130110 120120 120120 110130 130130 110110 130130 000000 120120 120120 110110 130130 100100 110110 130130 130130 130130 120120 000000 120120 120120 120120 120120 100100 120120 110110 100100 130130 130130 130130 110110 120120 100100 120120 110110 120120 100100 130130 130130 100100 100130 130130 100100 130130 130130 120120 130130 100100 100100 120120 120120 100100 130130 130130 120120 120120 110110 000000 130130 110110 120120 100100 110110 110130 100100 120120 120120 110130 130130 110110 110110 100100 120120 130130 000000 120110 100130 000000 000000 100100 120120 130130 110110 130130 110130 120120 110110 000000 130130 100100 120120 130130 100100 100100 100100 130130 120120 110110 100120 000000 110110 100100 130130 110110 120120 130130 100100 120120 100100 130130 100100 110110 110110 130130 110110 130130 130130 130130 120120 130130 120120 100100 120120 120120 100100 130130 110110 130130 110110 110110 110110 000000 120120 100100 120120 110110 120120 100100 120120 130130 110110 110110 120120 130130 120120 120120 130130 110110 110110 100100 120110 110110 120120 100100 130130 130130 130130 100100 110110 100100 110130 120120 100100 130130 100120 120120 110110 120120 120120 120120 130130 120120 130130 110110 130130 130130 100100 100100 120110 120120 130130 120120 120120 110130 110110 100100 100120 100100 120120 120100 120120 110110 100100 120120 110110 130130 130130 100100 120120 120110 110110 110130 130130 110130 110110 130130 110110 110110 120120 100100 120120 130130 120120 120120 130130 110110 120120 000000 110100 130130 110110 130130 130110 120120 130110 130130 110110 100100 100110 100100 130130 130130 110110 110110 120120 130130 100120 120120 120120 130130 110110 000000 110110 130130 110110 100100 110110 130130 130130 100120 120120 120120 110110 100100 120120 110130 000000 130110 120120 110110 120120 110110 130130 110110 120120 110110 100100 120120 130130 130130 100100 120120 110110 110110 120120 100100 000000 120120 000000 120120 110110 110110 120120 120120 120120 110110 110110 100100 120120 110110 100100 100100 120120 130130 130130 100120 130130 120120 130130 120120 110110 100100 100100 130120 120120 100100 120120 120120 110110 130130 120120 110110 120120 120120 120120 120120 120120 110100 110130 100100 110130 120120 120120 110110 110110 000000 100100 000000 110130 130110 120120 120100 110110 100110 120120 100100 100100 110110 120120 100100 100100 130130 120120 110130 100100 100100 100120 100100 110110 130130 110110 120120 000000 130130 110130 110130 120120 000000 000000 100100 100100 130120 120120 130130 100100 130130 120120 120120 130130 110110 130130 130130 130100 120120 000000 130130 120120 130130 130130 120120 130120 120120 110110 100100 110110 120120 130130 120120 120120 110110 130130 110110 120120 100120 110110 130130 120120 000000 100110 100120 120120 120120 130130 100100 120120 000000 100100 120120 120120 100120 120120 130130 120120 000000 110110 100130 120110 110110 110110 130130 110110 130130 120120 100100 120120 120120 130130 130130 130130 130130 130130 100100 110110 110110 130130 120120 120120 110110 120120 110110 100110 120110 130120 130130 130130 130130 110110 130130 120120 130130 130130 130130 130110 130130 110110 120120 120120 130130 100120 130130 130130 130130 110130 000000 130130 120100 130130 100100 110110 120120 110130 110110 120120 100100 110110 100100 120120 130130 100100 110130 110110 130130 110110 130130 130130 100100 130130 130130 100100 130130 110130 110110 110110 110110 120120 120120 120120 110130 100100 100120 100100 110130 120120 130130 120100 120120 100100 130110 000000 130130 120120 120120 120120 120120 110110 120120 130130 100120 100100 110110 120120 000000 000000 110110 110110 120110 100100 100100 100100 120120 000000 120120 120120 120120 100100 120120 100100 110110 120120 130130 130130 100100 100100 120120 130130 130130 120120 110110 110110 130130 120120 110110 100100 110110 130130 100100 110110 120120 120120 130130 130130 110110 130130 100100 110110 120120 120120 100100 120120 100100 110110 100100 110110 120120 100100 100100 110110 130130 130130 100100 100100 120120 100100 110110 110130 000000 130130 120120 100100 120120 120120 100120 130130 120120 100100 130130 120120 110110 120120 100100 110110 120120 100100 130120 130130 130130 100100 100120 110110 130130 130110 120120 100100 100100 130130 120120 120110 100120 110110 100120 100130 130120 120120 120120 120120 100100 110130 130130 130130 130100 130110 120120 120100 100100 130130 000000 100100 100120 110110 120100 000000 130130 120120 100100 000000 130130 120100 120120 100100 110130 100120 100100 110110 100100 100100 120120 100120 120120 100100 120130 120120 100100 110110 100100 110110 130130 120100 120120 130130 120120 120120 120120 130130 100100 130130 120120 130130 120120 130130 130130 120120 130110 120120 100100 110110 100100 120120 120120 120100 120120 130130 110130 130130 100100 110110 130130 130130 110110 120120 000000 120120 100130 110110 110130 130130 110110 120120 130130 100120 100100 120120 110110 100100 120120 130130 120120 120120 130130 130130 100100 120120 130130 120120 110110 000000 110110 120120 130130 120120 120120 110110 110110 120100 120130 100130 130130 100100 100100 100100 130130 120120 120120 120120 130130 100100 100100 130130 130130 120120 130130 100100 110110 130120 100130 130130 120100 110110 120120 100100 100100 100100 110130 130130 120100 100100 130130 120110 110110 130130 100100 130130 110130 110110 130130 100100 120100 110110 130130 130130 120120 100100 100100 130130 130130 130130 110110 130130 120120 100100 120120 110110 130130 130130 130130 100100 130110 110110 110110 110110 100100 100120 130110 110110 120120 100100 110110 100120 100100 110110 130130 130130 110110 130130 130130 120120 100100 130130 110110 120120 110110 100100 120120 100100 130130 130130 120120 100100 100100 110110 130130 120100 130130 110110 100100 130130 120120 130130 120100 120120 130120 130130 110110 100100 110110 100100 120120 130130 000000 100100 130130 120120 100100 110110 110110 130130 110110 110110 110110 130130 120120 130130 110110 100100 130130 120130 110110 000000 120120 000000 120120 120120 130130 100100 130130 130110 130130 100100 110110 110110 130130 110110 100100 000000 110110 110130 110110 110110 110110 110110 120100 110110 110110 130100 110110 110110 120100 100100 120120 130110 120120 100100 100100 000000 130130 110110 120100 130130 120120 000000 130110 120120 120120 120120 100120 120120 100100 000000 120120 000000 130130 120120 100100 100100 110120 130130 000000 120120 110110 100100 120120 120120 110110 130130 120120 130110 130110 130110 130110 120120 130130 120120 110110 100100 100100 100120 130130 100100 130130 130130 110110 100100 130130 110110 110110 100100 000000 100100 120120 100120 120120 000000 110110 120120 110110 100100 120110 130130 000000 130130 120120 110110 000000 110110 110130 110110 100100 000000 120120 120110 130130 130130 120120 120120 130130 110110 100100 110130 120120 100100 120120 110130 130130 120120 100100 110110 120120 120120 120120 000000 100100 130130 110110 110110 110130 110110 110130 100100 100100 000000 110110 110110 100100 100100 000000 120120 130130 120120 130130 110110 130130 100100 130130 130130 110110 120120 120120 120120 000000 120130 130130 110110 130130 110120 120120 130110 100100 130130 130130 120120 110130 130130 120120 110110 120120 120120 120120 100100 100100 130130 130110 110110 130130 000000 100100 120120 130130 120120 120120 100100 110110 120120 130130 110110 100100 000000 110110 130130 100100 110110 110110 130130 120120 120120 130130 110110 110110 120120 120130 130130 110130 130130 100100 110110 120120 130130 000000 120120 100100 120120 120120 130130 110110 120120 120120 110110 130110 100100 120120 100100 100100 120120 110110 110100 100100 100100 000000 100100 120100 120120 120120 110110 000000 110110 100110 130110 100100 120120 110110 000000 120120 120120 000000 110130 120120 120120 120120 100100 100130 130130 120120 100100 110110 120120 000000 110110 130130 120120 110130 100100 110110 130130 130130 100100 120120 130110 100100 100110 110110 130130 120120 120120 100100 000000 120120 130130 110110 100100 100100 120120 100100 130130 100120 120130 100120 130130 130130 110120 100130 110110 130130 130130 130130 130130 120120 120120 130130 130130 130130 130130 130130 100120 110110 000000 110130 130130 120120 000000 130130 130130 120120 110110 130130 120120 110110 110110 130130 110130 120120 100100 120120 120130 120120 100100 110110 100100 100100 110130 110130 100100 110130 110110 100100 130110 130130 100110 120120 100100 130130 110110 120100 110110 120120 100100 000000 120120 130130 130130 120120 130130 120100 110130 110110 130130 130130 120120 100100 130130 110110 110110 120120 110110 130130 130130 120120 110110 130130 110110 000000 130130 110110 120120 100100 100100 100100 130130 110110 120120 110110 130130 130130 110110 130130 130130 100120 100100 100120 100100 130130 110130 100120 110110 130130 120120 110130 110110 120120 130130 110120 120120 130130 130130 110110 120120 120120 110110 120120 110110 100100 000000 130130 120120 100100 130130 130130 110130 120120 110130 120120 110110 110110 100100 130130 100100 100100 130130 100120 100100 110110 100100 120120 130110 120120 110110 120110 110110 120120 110110 110130 130130 120120 100100 100100 100100 120120 100100 120120 100100 120120 110120 100100 120120 000000 100100 130130 130130 100100 130130 120120 120120 130130 120120 110110 000000 100100 130110 120120 120120 120120 110110 110110 130130 110110 110110 100100 100100 120120 000000 110130 130130 110110 130130 120120 100100 100100 110130 100100 130130 000000 100120 120120 120120 120120 130130 100100 100100 110130 110110 110130 100120 110110 100100 100100 120120 130130 120120 120120 120120 130130 120120 130130 100100 130130 130130 130130 120120 100100 130130 100100 120120 110120 130130 100100 130130 110110 110110 120120 120120 110100 120120 100100 130130 130130 120100 100100 120120 130130 130130 100100 000000 120120 120120 110110 100100 120120 110110 130130 120130 120100 130130 110110 130130 120120 120120 110110 110130 110110 120120 100100 100100 120120 110110 110110 130130 120120 110110 110110 130130 120120 100100 130130 130130 110130 130130 130110 120120 110110 110110 130120 110110 120120 120120 130130 000000 110110 100100 120120 130110 130130 120100 110110 100100 130130 120120 000000 120120 130130 100100 110110 100100 130110 110110 110110 130130 130130 120120 120120 130130 110130 120120 100100 130100 120120 120120 120120 130130 130130 130130 120120 120120 130130 130130 100100 110130 130110 000000 120120 120120 120120 000000 120100 110110 110110 100100 100100 130130 110110 130130 110110 130130 130130 110110 100100 000000 110110 110110 130130 110110 100100 000000 110130 100100 120120 130110 100100 100100 130130 130130 120120 120120 120120 110120 110130 110110 130110 130130 100130 130130 110110 130130 110110 120100 100100 130130 100100 100100 120120 130130 110110 110110 120120 110110 110110 120120 100100 120120 110110 120120 130130 100100 100120 120120 130130 120120 110110 120120 120120 110110 130130 000000 100100 100100 110110 110110 000000 130130 130130 100100 100100 110110 120120 110110 000000 120120 110110 120120 110130 130130 120120 120120 130130 110110 120120 000000 110130 130130 120120 130130 110110 120120 100100 130130 120120 110110 120120 130130 100100 100100 130130 130130 110130 100100 120100 100100 110110 120120 110110 120100 100100 130130 120120 120120 130130 110120 100100 110110 000000 120120 120120 130130 120120 000000 110110 130130 100100 120120 100100 120120 130130 000000 000000 100100 110110 130130 100100 100100 130130 100100 000000 110110 130130 100100 100100 000000 120120 110130 120120 130130 120120 130130 130130 120120 110110 130130 120120 120120 110110 130130 110130 100100 130130 100110 000000 110110 130130 130130 130130 130130 110110 130130 130130 110110 120120 130130 130130 110110 120120 130130 100100 130130 110100 100100 100100 120120 100130 100100 100100 130130 120120 100120 130130 100100 120120 110110 130130 110110 130130 130130 100100 100100 110110 120120 110110 130130 100100 110120 120120 100100 100100 130110 000000 130130 100100 130130 110110 120120 000000 100100 130100 130130 110110 100120 000000 120120 110130 110120 100100 100120 130130 120120 100100 000000 120120 130130 110110 120100 130130 120120 120120 120120 100100 000000 120120 120120 120120 000000 120120 130130 130130 130130 110130 130110 100100 120120 120120 100100 100120 110110 100100 120120 110110 130130 100100 110110 110130 130130 110110 100120 110110 130130 130130 100100 120120 110130 120120 120120 120120 110120 110120 100100 130130 120120 110110 130130 110110 100100 110110 130130 120120 130130 120120 110110 100100 130130 130130 130130 120120 130130 100100 130130 120120 130130 100100 000000 130130 130130 130110 120120 120120 120120 120120 130130 100100 110130 100100 000000 130130 110100 130130 130130 100120 130110 120120 130130 110110 110110 130130 120120 130110 110110 120120 100100 110110 130130 130130 000000 100100 110110 100100 100100 100100 100100 120120 130130 130120 120120 100100 130130 110110 110110 130110 130130 110130 100100 120120 100100 100100 100100 130130 130130 100100 120120 100100 100100 130130 100100 110130 120120 110110 100100 120120 130130 110110 120120 100100 130100 130130 120120 110110 100100 110110 100100 100100 000000 100120 130130 130130 120120 120120 120120 120120 130130 130130 130130 120120 130110 130130 120100 110110 000000 130130 120120 110110 100100 120120 130110 120100 130130 130130 130130 110110 110110 110110 110110 100100 110100 110130 130130 120120 100100 130130 120120 100120 100100 130130 110110 130130 100100 130130 120120 100100 120120 100120 120120 100100 120120 130130 120120 130110 100100 110110 130130 110110 120120 110110 130130 100100 130130 100100 120120 000000 130130 100130 110130 120120 130130 120120 130130 100100 100120 120100 120120 120120 130130 100100 000000 130120 120120 130130 100100 100110 120120 110110 130110 120120 100100 120120 130130 130130 120120 130130 110110 110110 120120 100100 110110 110110 120120 110110 120120 130130 110110 130130 110110 100100 110110 000000 120120 100100 110110 000000 110120 100100 110110 120120 000000 120120 110110 110130 120110 120120 100100 130130 130130 120120 120120 130130 110110 100100 120120 120120 120120 120120 130130 130130 100100 130130 120120 110130 100100 100120 120120 120120 110110 130130 130130 130130 000000 110110 000000 130130 130130 120120 100120 100100 130130 130130 120120 120120 130130 130130 130110 110110 120120 110110 110110 110110 110110 120120 100100 100100 100100 100100 100100 130130 130130 120100 120120 130130 120120 130130 100100 100100 100100 130130 120120 110110 100100 110110 120120 110110 130130 110110 100120 100120 000000 130130 100100 100100 100100 130130 110110 130130 130130 130130 110110 120120 120100 130130 100120 100100 120120 000000 120120 120120 100100 100100 110110 130130 120120 120120 100100 110110 110110 120120 130130 100100 100100 130130 130130 130130 100100 120120 100120 110110 130100 120120 100100 110110 120100 100100 120100 110110 120120 130130 130130 110110 110110 120120 110130 130130 130130 100100 130130 100100 120120 130130 130130 120120 110110 110110 120120 110110 130130 130130 130130 130130 130130 130130 100100 110110 110110 100100 110110 130130 100100 100120 000000 130130 130130 100100 100100 130130 100100 100100 130130 100100 130130 110110 120120 100100 130130 120120 110110 110110 000000 100100 110110 100110 110130 130130 000000 000000 110110 100100 000000 110110 100100 120120 100100 120120 100100 130130 110110 130130 110110 130130 120120 130130 120120 110110 130120 130130 000000 130130 120120 100100 100120 120120 130130 100100 130130 110130 120120 000000 100100 120120 120120 110110 120120 120120 110110 000000 110110 100100 120120 120120 100100 130130 110120 110130 110110 110110 100100 110110 120120 100110 130130 110110 130130 130130 130130 110110 120120 120120 120120 120120 130130 120120 120120 130110 130130 110110 130130 120120 130130 130130 100100 100100 120100 110110 110110 100100 130130 120120 110110 130110 130100 130130 130120 110110 130130 130130 110110 120100 100100 130130 110130 110110 110110 100100 120120 130130 100120 120110 120120 110110 130110 120120 110110 100110 110110 130130 110110 100100 120120 130130 130130 120120 120120 120100 130110 110110 130130 130130 120120 100100 130130 110110 100100 130120 110110 130130 000000 100100 120100 100110 110110 120100 110130 130110 100100 100100 100100 110110 130130 130130 130130 110110 120120 120110 100130 110110 100100 100120 110110 000000 110110 110130 000000 110110 100100 120120 130130 130130 120120 100100 130130 110110 130130 130110 110110 120120 130130 110110 100120 120130 130130 120120 120120 120100 110110 110110 130110 130120 130130 130110 130130 100100 110110 120120 130130 100100 130130 110110 110110 000000 110110 000000 120120 120120 110110 100100 130130 110110 130130 100100 100120 120120 100100 120120 110110 130130 100100 120120 100100 120120 130110 120120 130130 100100 100100 130130 130130 130130 120120 100100 100100 120120 120120 100120 120120 100100 130130 000000 100100 000000 100130 100100 130130 130130 100120 130130 120120 100100 110110 120120 130130 110120 130130 130130 110130 130130 120120 110110 130130 130130 130130 100100 110110 110110 130130 130130 130130 100100 110110 120120 130130 110110 120100 120120 110110 110110 130110 110110 130120 110110 130130 130130 130110 100100 110110 130130 110110 000000 110110 120120 100100 130130 130130 110110 100100 110110 110130 100100 110110 130130 100100 130110 120120 130130 110110 130130 100120 000000 100100 000000 120120 120120 120120 100100 130130 110110 110120 110110 110130 120120 000000 120120 100100 130130 120120 000000 100100 110110 130130 100100 120120 110110 120120 120120 130130 130130 110110 120120 130130 130130 110130 110110 110110 130120 110110 130130 120120 130130 120120 100100 130130 120120 000000 120120 120120 120120 130130 110110 110110 130130 120120 120120 120120 000000 100100 120120 120120 130130 120120 130130 110110 120120 130130 130130 110110 120120 130130 100100 130130 100120 120120 120120 130130 130130 130130 110110 120130 110110 110110 100120 130130 100100 130130 120120 110110 120100 100100 000000 110110 120100 000000 120120 130130 100100 130130 120120 000000 110110 130130 120110 110110 130130 100100 120120 130130 130130 120120 100100 120120 130130 110110 110110 110110 130130 120100 120120 000000 120120 120120 130130 120120 120120 100100 120120 120120 110110 110130 100100 120120 110110 130130 110110 100100 130130 120120 130110 120120 100100 130130 000000 110110 130130 130130 120120 100120 120120 100100 110110 120130 130130 120120 120120 110110 100100 130130 130130 110110 130130 100100 100100 110110 130130 000000 000000 100100 100100 100100 130130 130130 100100 110110 120120 120120 100100 110110 100100 100100 100100 110110 120120 120120 100100 130130 000000 100100 120120 130130 100100 120120 120120 110110 120120 100100 130110 000000 130130 110130 100100 130130 120100 100100 120120 120120 130130 120120 100100 110120 130130 120100 110120 000000 130130 110110 100100 120120 100100 130130 120120 130130 130130 100120 120120 000000 130130 000000 100100 130130 130130 120120 120100 120120 130130 130130 110130 120120 100120 100100 130130 120120 100100 130130 120120 130130 130110 100100 100100 100100 100100 130130 130130 100120 130130 130110 130130 130130 100120 100100 000000 110110 110110 000000 100100 110110 110130 100100 120120 110110 120120 120120 120120 130130 130130 130110 130120 100100 110110 120120 120120 100120 120120 130130 000000 130130 000000 130130 130120 110110 120120 120120 130130 100100 100100 120120 120120 120120 100100 110110 110130 130130 100120 130130 130130 120120 130130 120120 120120 000000 130120 100120 130130 120120 130130 120120 130130 110110 130130 110110 120120 110110 130130 100100 120120 130130 130130 120120 130130 120120 130120 130130 110110 110110 130130 130110 120120 100100 110110 110120 100100 100120 120120 130130 120120 120120 120120 120120 120120 100100 100100 130130 110110 120120 110110 100100 130130 100100 120120 110110 130130 120120 130130 100100 130130 130130 100100 120100 120120 130130 120100 000000 100100 130130 110110 110110 120120 100120 110110 120120 100100 130130 120120 100100 120120 100100 000000 130130 000000 000000 120120 110110 120120 110110 110110 130130 120120 120120 100100 130130 100100 100100 110110 120120 100100 100100 130130 110110 000000 120120 120120 110130 120120 100100 110110 130130 120120 120100 110110 130130 100100 120120 110110 130130 120120 120120 120120 130130 000000 130130 120120 130100 120110 120120 130130 130130 100120 100100 130110 130130 120120 130130 120120 110110 120120 130130 120120 130110 120120 130130 110110 110110 130130 110110 110110 120120 130130 110110 120120 130130 130130 100120 120120 120120 130130 120120 130130 100100 130130 100100 000000 130130 110110 110110 120120 120120 120120 120120 130130 120120 120120 100120 110110 120120 100100 110110 130130 120100 130130 120120 100100 120120 130110 130130 100100 100100 100100 130130 130130 000000 120120 130130 130130 110110 130130 100100 130110 100130 130110 110110 100100 100100 120120 130130 120120 130130 120120 100100 100100 120120 100100 110110 100100 120120 110110 100120 130130 120120 120120 110110 000000 110130 130130 100120 120120 110120 100100 130130 130130 120110 100100 100120 110110 110110 110110 110110 110110 110110 110110 120120 110110 100100 130130 130130 120120 100100 110110 120120 100100 100100 130130 120120 120120 120120 130130 130130 130130 110110 110110 120120 000000 130130 120100 100120 100100 000000 130110 120120 000000 110110 000000 100100 130130 110130 110110 120120 100100 100130 110130 120120 120120 110110 110110 120120 130130 130130 110110 100120 100100 100100 100100 120120 130130 100100 110110 120120 120120 110110 130130 110130 000000 130130 120120 110110 130130 100100 110110 130130 100130 120120 000000 100100 110110 100120 120120 110120 130130 120120 130130 120120 130130 130130 110110 120120 130130 130110 100100 120120 120120 120120 110110 100100 130130 130130 110110 120100 120120 000000 100100 130130 120120 120120 130130 100100 100100 100100 110110 100100 130130 130130 110110 000000 100100 130110 100100 130130 110110 000000 000000 130130 130130 130110 100100 130130 110110 100120 110110 120120 110110 100100 120100 000000 120120 130110 130130 100100 100120 100100 110110 130130 130130 000000 120130 110110 100100 120120 130130 120120 110110 130130 100100 110110 120100 120120 100130 100100 130130 130130 130130 110110 120120 120120 120120 100100 130130 120120 100100 110110 100100 120120 100100 120120 110110 100100 120120 110110 130130 130130 130130 130130 130130 130130 110110 130130 130110 100120 100100 120100 130130 100100 000000 130130 130130 130130 130130 120120 120120 100100 110110 130130 100100 130130 100100 120120 130130 130130 120120 100100 120120 100100 130130 120120 100100 120100 120100 120120 100100 110110 120110 120120 130130 110110 110110 120120 120120 120120 120100 100100 100100 110110 130130 100100 110110 130130 120120 120120 100100 120120 130130 100100 120120 100120 110110 120120 120120 110110 130130 120120 130130 120120 130130 130100 120120 000000 120120 130130 110130 130130 120120 110110 120130 120120 120120 000000 110110 110110 120120 130130 130130 110110 130130 130130 120120 130110 100100 120120 120120 110110 130130 130130 110130 110110 120120 130130 110110 130130 130130 110110 130130 130130 120120 130130 100100 130130 100100 110110 120120 130130 110110 130130 130130 120120 130130 110110 130110 100100 130130 130130 120120 130130 100100 130130 130130 130100 110110 120120 100100 100100 130130 120120 130130 100100 130130 130130 120120 100120 000000 100100 100100 120120 110110 130130 130130 100120 130130 130130 110110 100100 000000 130130 100100 110110 120120 120120 000000 120120 100100 130130 120100 110110 110110 120120 130130 110110 120120 110110 100100 100100 110110 120110 120120 120120 130130 130130 110110 130130 120120 130130 110110 110110 130130 120120 100100 100100 120120 130130 100100 110110 120120 100100 130130 110110 110120 130130 130130 110110 130130 100100 120120 130130 100100 100100 100100 110110 100120 120120 130130 110110 120120 120120 120120 110110 120120 120120 130130 120120 130130 120120 000000 130130 110110 120120 100100 100100 110120 000000 120120 130130 110110 110110 130130 120120 120120 100120 100100 120120 100100 120120 110110 120110 110110 000000 110130 100100 120120 100100 110110 100100 100100 120120 120100 110110 120120 130130 130130 100100 110110 100100 130130 110110 130130 100100 130130 130130 120120 120120 130130 100120 120120 110130 100120 110110 120120 110130 120120 120120 120120 120120 130130 130130 130130 100100 110130 120120 120120 100100 100100 130130 110110 110130 100120 120120 120120 130130 100120 000000 000000 120120 130130 130130 120100 110100 120100 100100 110120 120120 130130 110110 110110 100100 110130 110130 130130 130130 100100 120120 100120 110110 110110 130130 120120 110110 130130 130130 110130 110110 130130 130100 120120 130130 000000 120120 130110 130130 000000 120120 130130 130130 120120 120120 130130 130130 130130 120120 120120 130130 130130 110110 110130 110110 120120 110120 120120 120120 110130 130130 100100 110110 120120 100100 130130 100100 110130 110110 110110 100120 110110 100120 130130 100100 120120 110110 130130 120120 120120 100100 120120 100100 130130 110130 100120 130130 110110 120120 130130 120120 100100 120120 110130 120100 130100 120120 120100 000000 130130 120100 130130 110120 100100 110110 110110 120120 130110 120120 130110 100100 000000 100100 120120 100100 130130 100100 000000 120120 130130 130130 130100 130130 110110 000000 130130 110110 100100 110110 110130 120120 120120 100100 120120 120120 110110 130130 120110 000000 000000 110110 120120 000000 110130 110110 100100 130130 000000 000000 100120 120120 110130 110110 120120 120120 110130 110110 120120 130130 130130 110110 120130 100100 130130 110110 120120 130130 100100 130130 110130 100100 130130 120120 110110 000000 100120 130130 120100 130130 100100 130130 120120 100100 100100 110100 110110 100120 000000 130110 130130 120120 110130 110110 130130 120120 100100 110110 100100 120120 120120 130130 120120 110110 130130 110110 130120 130130 110110 000000 100100 120120 130130 110110 000000 000000 130130 110110 110110 110110 130130 100130 100100 100100 120120 100120 110110 120120 130130 110110 100120 130130 100100 110130 110130 130130 120120 130110 120120 110110 130110 120120 130110 120120 100100 110110 130130 120120 100100 120120 120120 120130 110110 110130 120120 100100 130110 120120 130110 120120 130130 130100 100100 130130 110110 130130 100100 130130 120110 120120 110110 110110 100100 130130 000000 100100 110110 120120 120120 100100 120120 110130 110110 100130 120120 120120 130130 130130 120120 130120 100100 120120 130120 120120 120120 000000 120100 120120 120120 110120 100100 130130 130130 000000 120130 000000 110110 120120 100130 120120 110110 120120 100100 130130 100100 100100 120120 130130 110110 130130 000000 100100 000000 100100 120120 130130 130130 130130 100100 130130 120120 120100 130130 120120 120120 130130 130130 110110 110130 130130 120120 100100 100120 130130 100100 110110 130130 100100 130130 110110 110110 100120 110130 100100 000000 120120 130130 130130 130130 000000 110130 100100 120120 120100 120120 130110 130130 120110 120120 120120 110110 120120 100100 110110 130130 110110 120120 110130 110130 130130 100100 110110 110110 110130 130130 000000 130130 120120 100100 130130 130130 130130 130130 120120 100100 130130 000000 110110 130130 110110 100100 120120 100100 130110 130130 130130 130130 120120 130130 120120 100120 100100 120120 000000 110110 130130 130130 110130 110110 000000 110110 130110 110110 130130 110110 120120 000000 130130 100100 130110 000000 130130 110110 130130 110110 130130 120100 120120 130130 130130 100100 100100 130110 100100 120130 000000 130130 110110 120120 120120 100100 130130 120120 120120 000000 110120 130130 100100 130110 130130 120120 120120 100100 130130 130130 130130 120120 130130 000000 120120 110130 120120 110110 100100 120120 000000 120120 120120 120120 130130 110110 130130 120120 100100 100100 000000 100120 130130 100100 000000 130130 130130 110110 110110 100100 120120 120120 130120 120120 130130 110110 100120 100100 100100 120100 000000 120120 100100 100100 110110 130130 130130 100120 120120 130130 100100 110110 130130 100100 100100 110130 120120 130130 100120 110110 110110 120120 120120 110110 120120 100100 120120 100100 100100 100100 120120 000000 130120 000000 110130 110110 100100 100100 120120 110110 100100 130120 110110 130130 000000 130110 100100 100120 000000 120120 100100 120120 100100 110130 110110 100100 130130 110110 130130 100100 110110 130130 120120 130130 000000 110110 110110 110110 120120 130130 130130 100100 100100 130130 120120 120120 110110 120120 120120 120120 110110 100100 000000 100100 120120 130130 110130 130130 100100 130130 130130 110110 100100 130130 110110 100130 130100 100120 120120 100100 100120 130130 120120 130130 120120 120120 120120 100100 120120 130130 100100 120100 110110 130130 000000 120120 100100 120120 110110 110100 130130 120120 110110 130130 000000 130130 110110 130110 130130 120120 130130 120120 000000 120120 120120 100100 120120 120120 120120 100120 000000 130130 120120 130130 110110 130130 130130 120120 130110 130130 100100 110110 110110 120120 120120 120120 110110 130130 100100 100120 120120 100100 120120 110110 130130 000000 130130 120120 100100 100100 130130 130130 110110 100100 110110 120120 120120 110110 120120 100100 120120 120120 110110 110110 110110 120120 120120 120120 130130 110110 100120 100100 120120 120120 120120 110130 000000 110110 100100 130130 110110 130130 130130 000000 110130 130130 130130 130130 130130 120120 130110 110130 130110 120120 120120 110110 100100 120120 130130 120100 100100 100100 120120 120120 130130 100100 130110 120120 130130 130100 120120 100100 110110 130130 110110 130130 110110 120120 120120 110120 130130 100100 000000 110110 130100 120120 110110 130130 130130 130130 100130 120120 000000 130130 120120 130130 000000 110110 130130 100120 130130 120120 110110 100130 120120 130130 110110 130130 130130 130130 110130 120120 130130 120120 110110 130130 110110 120130 110120 130130 110110 110110 120120 130130 100100 110110 110110 110110 130130 110110 000000 110110 110110 120120 100120 000000 120120 000000 120120 110110 000000 130130 110110 110110 130130 130130 130130 120120 130130 100100 120120 130130 120120 120120 000000 130130 100100 120120 100100 130130 110110 130130 120120 000000 120120 130110 000000 120130 120100 130130 100100 120120 100100 000000 120120 000000 100100 110110 100100 130130 100130 120120 130130 100100 130130 000000 130110 100100 120120 110110 130130 000000 110130 120120 130130 100100 000000 110110 000000 120120 130130 130130 120120 100100 130130 000000 110130 120120 120120 110120 130130 130130 120120 100120 110130 100100 120120 110110 130110 110110 110110 110110 130130 110130 100100 130130 130130 120120 120120 130130 130130 130130 100100 130130 130130 130130 110130 100100 130130 120120 130130 100100 130130 000000 130130 130130 120120 000000 130130 130130 130130 110110 110110 110110 120120 100100 100100 110120 130130 120120 110100 000000 130130 110110 120120 120120 000000 130130 000000 110130 120120 120120 100100 120130 130120 100100 130130 100100 130130 110110 130130 120120 130130 000000 100100 000000 000000 110110 120120 130110 120120 130130 120120 110120 110110 130130 120120 100100 120100 110110 120120 110110 100100 130130 110110 110110 110110 100100 120120 100100 110110 100100 130130 100100 120120 130130 100100 130130 110110 120120 130130 110110 130110 000000 120120 110110 110110 110130 130130 130130 100100 110110 120120 120120 120120 100130 130130 000000 130130 110110 110110 120120 130130 110110 110110 130130 100100 130130 130130 100130 130130 130130 110120 120130 110110 110110 120120 120120 110110 120120 120120 100100 120120 130130 100100 100130 120120 000000 130130 110110 130130 100100 120120 130130 130130 120120 110110 120100 120120 130130 110110 130130 130130 130100 100100 130130 100100 130130 130130 110110 120120 130130 130130 120120 130130 100100 130130 120120 100100 110110 110110 110110 120120 120120 130130 100100 130130 130130 110110 100110 110130 100100 100100 120110 130130 120100 100100 110110 120120 130130 130130 100100 130130 120120 120120 100100 120120 110110 120120 100100 130130 120120 130130 100100 130130 130130 120120 110110 130130 100120 100100 110110 000000 120120 100100 120120 120120 100100 130130 120120 100100 120120 120120 120120 120100 130130 120120 120120 100100 110130 110100 120120 110130 120120 110130 130110 110130 120120 100100 130130 100100 110110 120120 130110 110110 120120 120120 100100 110130 130130 110120 130130 120120 000000 110110 110110 100100 100100 100120 130130 130130 120120 120120 120120 000000 110110 110120 100100 120120 120120 110130 110130 130130 130130 130130 120120 120120 130130 120120 100100 120120 130130 130130 120120 000000 110110 120120 110110 130130 120120 000000 120120 100100 100100 130130 120120 120120 100100 120120 120120 100120 110110 110110 120120 130110 100100 100100 130110 130130 120120 110110 110110 110110 100100 120120 130130 100100 120120 120120 100100 100100 110110 110110 120120 100100 100100 110110 110110 100100 110110 110130 100100 100100 100100 130130 100120 000000 110130 120120 100100 120120 110110 120120 130110 130130 110130 100100 110110 000000 120120 110110 120120 100100 120120 120120 100120 100100 110110 130130 130130 120120 000000 110110 110110 120120 120120 120120 120120 100100 100100 000000 110110 110130 130130 100100 130110 120120 120100 110110 120120 120120 000000 120120 100120 100100 100100 120120 100120 110110 100120 120120 100100 120120 130130 100100 120120 120120 130100 130100 120120 110110 130130 110110 000000 110110 130130 130130 120120 130130 110110 120120 120120 110110 100130 100100 110110 110110 130130 120120 130130 130100 120120 120120 100120 130130 130130 000000 130130 110110 100100 130130 110130 130130 120120 110110 120120 130130 110110 120120 000000 100120 130130 130130 110120 100100 120100 130130 100100 120100 000000 000000 110110 120100 110110 130130 130130 120120 110120 100100 120120 110110 110110 110110 130110 130100 100130 120100 120120 110130 130130 120100 130130 130130 100100 100100 110110 000000 120120 110110 100100 110110 000000 120120 120120 100100 120120 100100 120120 130120 000000 130110 120120 100100 120100 110110 110110 120120 110110 000000 130130 120120 130130 100100 130130 120120 120120 120120 100100 120120 130130 110110 130130 130130 120120 130130 100100 130130 120120 110110 130130 120120 110110 130130 100100 120120 120120 100100 120120 130130 130130 120120 110130 120100 110110 120120 120120 100100 120120 120120 120120 120120 130130 130130 110130 120120 130110 120120 130130 130130 130130 110110 130130 120120 120120 120120 130130 130130 130130 110130 120120 100120 120120 120120 120120 130130 110110 100100 120120 130130 120120 100100 120120 110110 130130 110110 120120 120120 130130 130130 130130 100100 130130 130120 000000 100100 130130 000000 110110 110110 120120 110110 130130 120120 100100 100120 110110 120120 110110 130110 110110 110110 130130 120120 130130 130130 110130 110110 120120 130130 130130 110130 100100 100120 000000 100100 110110 110110 130130 130130 120120 100100 120120 000000 130130 110110 110110 110110 100100 130130 130130 000000 120120 130110 130130 120120 100100 120120 130130 110110 100100 130130 110110 130120 130130 130130 130130 130130 120120 110110 100100 110110 130130 120120 120120 110130 120120 130130 120120 120110 110110 130130 100100 000000 130130 130130 130130 120120 130130 130130 120120 130130 100100 110110 120120 100100 110110 130130 130130 120120 100100 110110 110110 110110 110110 100100 130130 110110 110110 120120 130130 120120 110110 100100 110110 110130 130130 130110 110110 130130 120120 130130 000000 100100 100100 120110 110130 120120 120120 130130 100100 000000 100100 120120 100100 120120 100100 110110 130130 110110 130130 130130 100100 100100 120120 130120 120120 130130 110120 120120 130130 100100 120120 130130 120120 120120 100120 120120 120120 110110 100130 100100 130130 130130 130130 120120 130130 130130 100120 120120 110130 120120 110100 110130 100100 100100 130130 100100 120120 120120 130130 120120 130130 100100 130130 100100 120120 120120 100100 110110 130130 110110 130130 120120 130130 110110 120110 110110 110110 100100 130130 100100 100120 120120 120100 120130 110130 130130 120120 100100 130110 110130 110110 130130 000000 130130 110110 100100 120120 100100 120120 100100 130130 120120 100100 120100 110110 110110 000000 130120 130130 110110 130130 110110 110110 110110 120120 110110 130130 130130 130130 130130 110110 100100 100100 100100 120120 100100 120120 130130 120120 120100 120120 130130 110110 130130 130130 120120 120120 110110 130130 130130 100100 000000 130130 120120 000000 100100 130130 110110 120120 100100 100100 130130 130130 120120 120120 120120 130130 110110 130130 120120 130130 110110 100100 100100 120120 120120 130110 000000 130130 120120 110100 120120 120120 130130 110110 110130 000000 130130 110110 100100 100120 100130 100100 110130 130130 110110 120120 110110 130110 130130 120120 130130 120120 110110 120120 130130 130130 120120 110110 100100 110110 110110 130130 100100 100100 120120 130130 130130 130130 110110 110110 120120 110110 120120 130130 130130 100100 100100 130130 000000 120120 130130 100100 100120 130110 130130 130110 100100 130130 100100 120110 120110 120120 110110 130130 120120 110110 110110 110110 100120 100100 100120 130130 100100 120120 130130 100100 130110 100100 100100 130130 120100 110110 100100 110110 100100 110130 120120 110100 120120 130130 110130 110110 110110 110110 110110 130110 120120 110120 120110 130110 120120 130130 130130 120120 130110 130130 130130 130130 120120 120120 110110 100120 120120 130130 130130 130110 110110 100120 130110 120120 130130 100100 100100 130120 130130 130130 100100 120120 130130 130100 120120 120120 130130 130130 110110 110110 130130 130130 110110 120120 000000 130130 120120 120120 120110 130130 110110 110110 000000 100100 100100 100100 100100 110110 130110 110110 100120 130130 130130 110120 120120 120120 130130 120120 100130 110130 130130 100100 130130 110110 130130 120120 100100 110110 130130 110110 130130 130130 100100 120120 100120 120120 100100 120120 120120 100100 130130 120120 000000 100100 130130 000000 120120 100120 110110 100100 130110 100100 120120 110110 110100 130130 120120 110110 130130 130130 100100 110110 120120 130110 100100 110110 120120 100120 120120 120120 100100 100100 100100 120120 110130 110130 130130 120120 000000 130130 120120 130130 100120 110110 120120 120120 000000 100100 110110 100100 110110 120120 130130 120120 130130 120120 120120 130130 110110 130130 100100 100100 130130 110110 100100 130130 130130 120120 110110 100100 100100 120120 110110 110110 120120 100130 130130 120120 130120 120120 000000 130130 120120 110110 120120 130130 100100 130130 110110 000000 120120 110130 130130 110110 100100 100100 100100 100120 110110 110110 130130 130130 100100 120120 110110 120120 100100 120120 110110 120120 130130 120120 120120 120100 100100 100120 100100 110110 120120 110110 130130 100100 130130 110110 120120 000000 120110 110110 110110 120100 000000 110110 110130 100100 110110 110110 120120 120120 110110 100100 110110 120120 110130 120120 120120 110110 120120 120120 130130 110110 130130 130130 110110 110110 100100 130110 110130 120120 110110 000000 130110 130130 130130 100100 120100 130130 120120 110110 110110 100100 110110 130130 120120 130130 130130 110110 100100 130110 110110 120130 110110 130130 120110 100100 110110 100100 110110 130110 110110 120120 120120 120120 130130 120120 100100 110110 100100 130130 000000 110110 120120 120120 120120 120120 100100 100100 130130 130130 100100 130130 100100 130130 000000 000000 120120 110110 130110 100100 120120 100100 120120 100120 130130 110110 100100 000000 110110 130130 100100 100100 110130 130130 120120 110110 120120 110110 100100 120130 110130 100100 120120 120120 120120 130110 120100 100100 100120 130130 130130 130110 100100 130130 110110 110110 120120 110130 130110 110110 100100 110110 130130 130130 120120 110130 100100 110110 110110 100100 130130 100100 110110 120100 130110 100100 130130 100100 130130 120120 120120 120120 120120 110110 100100 110110 120120 100120 100100 110110 120120 100120 100120 110110 110110 120120 110110 130130 130130 100100 120120 110110 120120 120120 100120 130130 110130 120120 100100 120120 120120 130130 130130 100120 100100 120120 100100 000000 110110 100100 110110 120120 100100 120120 000000 100100 100120 130130 130130 100100 120120 110110 110110 130130 100120 110130 100100 130130 000000 130130 120120 110110 110110 100120 100100 100130 120120 130130 000000 110110 130110 130130 120120 130130 100130 130130 120120 130130 130130 120120 130130 110110 130130 110110 130110 110110 120120 120120 130130 120110 120120 110100 130130 110110 130120 110110 100100 100100 110110 100100 000000 110110 000000 130130 100100 120120 100100 130130 130130 100100 110110 130130 000000 110110 100100 100120 110110 110110 130130 120120 110110 100100 110130 130130 120120 120120 120120 130130 120120 120120 120120 110120 130130 110110 130130 000000 110110 100100 100100 120120 100100 120120 110100 130130 100130 100100 130110 120120 120120 130130 130130 120120 100100 110120 120120 130130 120120 110130 130130 130130 110110 000000 120120 110110 120120 100100 110110 120120 110110 120120 130130 120120 130130 130130 000000 130130 130130 120120 110110 000000 100100 100100 130130 120130 110110 110110 120120 100100 120100 100120 000000 120120 100100 130130 120120 100120 120120 110130 120120 100100 120120 100100 100100 110110 110110 120120 120120 130110 130130 120120 120120 110110 120120 110110 130130 130130 100100 100100 100100 110110 110110 130130 130130 130130 100100 110110 130130 100100 130110 100100 110110 120120 120120 120120 120120 120120 130130 120120 130130 100100 120120 130130 130130 130130 120120 110110 130130 100120 120120 120120 000000 110110 100100 120120 120120 130110 120100 130130 130130 100100 100100 100100 110110 130130 130130 100100 130130 130130 130130 110110 100100 110110 130130 100100 130130 130130 130130 120120 110110 100100 120120 100100 120120 110110 110110 100130 120120 130130 100100 100100 130130 110110 120120 120120 130130 120110 110110 110110 120120 130130 110110 110110 120120 000000 120120 130130 120100 100100 130130 120120 110110 100100 100100 130130 130130 120100 110110 120120 110110 110110 120100 130130 000000 120120 100100 110110 120120 100110 120120 120120 130130 120120 110110 120120 000000 100100 000000 110130 110110 120120 110110 120120 110130 130130 120120 110110 130130 120120 120120 110130 100100 000000 110130 110110 100100 110110 100120 110110 100100 110110 130120 120120 130120 130130 120120 120120 110110 100110 100100 110110 100100 120120 130130 100100 130130 130130 130130 110110 000000 110110 130130 130130 120120 100100 120120 100100 120120 110110 120120 130130 100100 100100 100100 110110 100120 130130 100100 110110 130130 120120 130130 100120 100100 110110 130130 130130 120130 130130 130130 110110 100100 130110 130130 130110 120120 130130 100100 100100 130130 100100 120120 000000 100100 110110 110130 000000 130130 120120 110110 110110 110110 120120 000000 110110 120120 130130 120120 000000 120120 110130 120120 130100 100100 130130 120120 120110 130130 110110 110110 130130 110110 120120 120120 120120 120120 130130 110110 120120 110110 130130 000000 130130 120120 100100 130110 100100 110110 130130 110110 000000 120120 130130 100100 130130 120120 100100 120120 100100 100100 110110 130130 130130 100100 100120 100100 110110 100100 130120 120120 130130 110110 110110 110110 110110 100100 130130 120120 100100 110130 110110 110100 120120 130130 110110 110110 120120 130130 130130 110130 100100 000000 110110 130130 130110 110110 110110 130130 120100 110110 100100 100100 120120 110110 120120 110110 120120 100100 130130 120120 110110 120120 100100 120120 110130 100120 100120 120120 120120 130130 130130 120100 130130 100110 100100 130130 120120 130130 120120 130130 120120 120120 130130 130130 100100 110110 110110 100100 110110 110110 130130 120120 100130 120120 130130 130130 100100 130130 120100 120120 100120 130130 100100 130130 100100 100100 130110 130130 100100 130130 130130 000000 110110 100100 100100 110110 130130 130130 000000 100130 120120 100100 100100 110110 110130 100100 110110 120120 120120 110130 000000 120120 130130 100100 100120 130130 130130 100100 130130 130130 110110 100100 130130 110110 100100 120120 130130 110120 120120 130120 130130 100100 130110 120120 120120 120100 110130 130130 130110 120120 120120 100100 120120 130130 100120 120120 130130 130130 120120 120120 120120 110130 130130 120120 100100 130130 130130 130130 130130 110110 130130 130110 110110 000000 120120 130130 110110 130130 000000 110110 120120 120100 120120 120120 120120 130130 120120 130130 120130 000000 000000 100100 000000 110120 100100 110110 110110 000000 100110 100100 100120 120120 110110 100100 130130 130130 110110 000000 100100 120120 120100 110110 120120 110120 110110 120120 000000 130110 110130 120120 130130 120120 100100 130130 100100 120120 120120 120120 110100 100100 000000 120110 130130 120120 110130 120120 100100 130100 130130 120100 130130 110110 120120 130110 120120 120120 100100 110130 130130 110110 120120 110110 100100 100100 110110 130110 120120 130130 130130 100100 110130 120120 120100 100100 110110 100100 000000 120120 120120 130130 130130 120120 100100 120120 130130 110110 110110 120120 110110 100100 120120 110110 120120 120120 130130 100100 100100 120120 100120 120120 130110 120120 100100 130130 120120 120120 130130 130130 120120 110110 130130 110110 130130 000000 120120 120120 130130 110110 100100 120120 100100 120120 130130 110130 110110 120120 110110 120120 100100 120120 130130 130130 130130 100100 120120 130120 120120 100120 120120 110110 120120 120120 120120 120120 130130 100120 110110 120100 120120 120120 130130 110110 130130 100100 000000 100100 120120 110110 000000 110110 130130 130130 110110 120120 130130 130130 130130 100100 130130 130130 100100 130130 110110 120100 120120 130110 130130 120120 120120 120120 100100 000000 110110 100100 120120 130130 130130 100100 120120 120120 130130 100130 110110 110110 120120 120110 120120 130130 120120 120120 120120 100100 110130 110110 100100 130130 120120 100100 130130 100100 120120 100100 130130 110110 120120 120120 110130 130130 130130 110110 110110 120120 120120 110110 120120 000000 120120 100100 000000 130130 000000 110130 110110 100100 130130 130130 110110 110110 110100 110110 130110 120120 100100 100100 120100 130130 130130 120120 100100 130130 120120 120130 130130 130110 120120 120120 130130 130130 130120 130130 100100 120120 110110 130130 130130 130130 000000 120120 130130 130130 130130 000000 130120 100100 130110 110120 100120 120120 130130 100100 130130 130130 100100 110110 110110 130130 130130 130110 120120 110110 130130 100100 000000 120120 120120 130130 130110 120120 100100 110110 110130 130130 100110 100100 000000 130130 100100 110110 120130 120120 120120 110110 110110 120120 130130 120120 130130 130130 130130 000000 130130 120120 120120 130130 110110 100100 120120 110110 000000 100120 120120 110110 110120 120120 120100 120120 120120 120120 130130 100100 130130 000000 000000 120120 120120 100100 110110 130130 100100 120120 110110 130130 100100 130130 130130 130130 110110 120120 120120 110110 120120 130130 110110 000000 120120 120120 100100 120120 120120 100100 130130 130130 100100 000000 120120 100100 120120 110110 120120 110110 000000 100100 130130 110130 120120 120120 130130 130130 110110 110110 100100 110110 120120 130130 120120 130130 100120 100100 100100 120120 000000 000000 120120 120120 130130 110110 000000 120120 110130 100100 130110 100120 130130 120120 130130 110110 120120 130130 000000 100120 100100 130130 130130 110110 130130 110130 120120 120120 110110 120130 130130 120120 130110 120120 100100 110130 130130 110110 110130 120120 100100 100120 120100 100100 100100 100100 130130 130100 110100 130100 100120 100120 100100 120120 100100 100100 100100 120120 130130 100100 130130 120120 100120 100100 110110 130130 110130 000000 120120 100100 120120 110110 120120 110130 130130 110110 120120 130130 100100 130130 110110 110110 120120 130130 110110 120120 130130 120120 130110 130130 130130 100100 100100 110130 100100 110110 110120 110110 110110 120120 110130 100100 120120 110130 110110 120120 110100 130130 130130 110120 130130 120120 100100 000000 130110 100130 120120 120120 100100 100100 130130 110130 100100 130130 120120 100100 110110 120120 130130 100100 110110 100110 130130 120130 100100 120120 100100 130130 130130 130130 130110 110110 130130 130130 100100 120120 120120 130130 100100 130130 130130 100100 100100 120120 120100 110110 120120 120120 110110 130130 120120 000000 120120 110110 110110 120120 130130 100120 110130 120120 100100 130130 130130 100100 100100 100100 130120 130130 130110 110130 120120 130130 110110 100100 120120 130130 130130 110110 120120 120120 110110 110100 100100 110110 130130 120120 130130 130130 120120 130130 110110 120120 120120 110110 130130 100100 120120 000000 130130 120120 100130 130130 110110 110110 100100 100100 100100 000000 100100 130130 130130 100100 110110 130130 120120 000000 110110 130130 000000 130130 110110 110110 120120 130120 130130 110110 100100 120120 110110 130130 130130 110110 130130 110110 130100 100100 130130 130130 100110 120120 110110 110110 120120 130130 110110 120120 110110 100100 100100 100120 100100 120120 110130 120120 130130 120120 100100 130130 130130 120120 120120 130130 130130 100100 120120 130130 130130 120120 130110 130110 100120 130130 130130 120120 110110 120130 120120 120120 110110 130130 100120 110110 130130 110110 120120 120120 110110 100100 130130 120120 120120 110110 130130 120120 120120 130100 130130 110110 110130 110110 100100 130130 130130 120120 110110 130110 100100 120120 120120 120120 100100 000000 110110 120120 100100 120100 100120 100100 130130 120120 130130 110130 120120 120120 110110 130130 100100 110110 120120 120120 100100 110120 100100 120120 110110 120120 130130 120120 130130 120120 130130 120120 110110 120120 000000 100130 100100 100100 120120 130130 110110 120120 100100 120110 100100 120120 110110 120120 130130 110110 120120 120120 130130 130130 130130 110110 110110 100100 110130 130130 120120 100120 100100 110110 100100 110110 110110 100100 130130 100120 130130 110110 130130 130130 110110 100120 120120 130110 130130 130130 110110 110110 100100 120120 110110 120120 130130 120120 000000 110110 100100 110110 110110 130130 120120 120120 110110 130130 110110 130110 120120 110130 100100 100100 130130 120120 120120 000000 130130 110130 120120 120120 100100 120120 130130 100100 110120 120120 120120 120120 110110 110100 110110 130130 100100 100100 120120 120120 100100 130130 130130 100100 130130 120130 130130 120120 110110 110110 110110 130130 100120 130130 100100 130130 000000 120120 130130 130100 110110 120120 120120 130130 110130 120120 120120 120120 130130 120120 120120 120120 130130 100100 120120 130130 120120 130130 110110 110130 100100 120120 110110 110110 120120 130110 130130 100100 100100 120120 100100 120100 130130 120120 100100 130130 000000 120120 100100 130130 130130 120120 120120 130130 130130 000000 110130 120110 130130 000000 120110 100120 130130 120120 110110 110110 120120 100100 110110 120120 110110 110100 120120 110110 120100 000000 110110 120120 130130 100100 130130 100100 130130 130110 130130 120100 120120 120120 130130 000000 120120 120120 130130 120120 110110 120120 130130 130130 100100 130130 100100 110110 110110 110110 130110 100100 130130 120120 130130 130120 130130 130130 100100 110110 100100 120120 110110 120120 130130 130130 110110 120120 130130 110110 130130 100100 100100 130130 110110 120120 130110 120120 130120 130130 100100 100100 110110 130130 100100 110110 100100 120120 130130 000000 100100 120120 100130 120120 130130 110110 130130 100120 100100 100100 110130 130130 100100 130130 100100 130130 100100 130130 120120 000000 120120 120120 000000 110110 130130 100120 130110 120120 130130 130130 100100 110110 130130 130110 120120 100100 120120 110110 100100 100100 130130 130130 130110 120120 130130 120120 130130 130100 130130 100100 130130 130130 110110 100100 110110 120120 110110 120120 100100 130130 120120 120120 120120 110130 130130 120120 130130 110110 110130 120120 100120 130130 130130 130130 130130 130110 110110 110110 120120 130130 110110 130130 110110 120120 120120 110110 100100 130130 130120 110110 130120 120120 100100 120120 120120 120120 110110 120120 120120 100100 100100 100100 110110 120120 100100 110110 120120 000000 120120 110110 110110 100100 110110 120120 130130 130130 120120 120120 130130 120120 130130 110110 000000 000000 120120 110110 130130 100100 100100 120120 130130 130130 100100 130130 130130 110100 110120 130130 130130 130130 110110 120120 120120 130130 100100 120120 110130 120120 120100 130130 110110 100100 120120 120120 120120 120120 130130 110130 100100 100100 100100 110110 000000 120120 110110 100100 100120 130130 100100 120100 110110 120120 110110 130110 100100 120120 120120 100120 110130 130130 120120 120120 110110 130130 130130 100100 120120 100100 000000 100100 120120 130130 120120 100100 130130 130130 130130 130130 130130 130130 120120 130130 120120 130130 120120 130130 120120 130130 120120 120120 110110 110110 120120 130130 130130 130130 120100 110110 100100 110110 100120 130130 130130 110110 120120 110110 110110 110110 110110 130130 130130 100100 120120 130130 120120 120120 130130 110110 100100 100100 130130 100100 120120 110130 120110 120120 120120 130130 110100 120120 000000 100100 120120 130120 130130 110110 120100 120120 130130 130130 000000 130130 130130 120120 100100 110110 110110 120120 120120 000000 110110 120100 100100 120120 100100 100120 130130 100100 120120 100100 130110 100100 110110 110110 130110 120120 110130 100100 120120 110110 120120 120120 130130 120120 100100 100100 000000 100100 110110 110110 110110 120120 100120 110110 130130 120100 130130 130130 100100 110110 120120 110110 130130 120120 130130 120120 120120 110110 130130 130130 130130 110120 130130 120120 120120 100100 120120 110110 130130 110110 120120 100100 100100 120120 110110 130100 110110 110110 110110 120120 120120 130110 130130 110130 000000 110130 120120 110110 120120 120120 100100 120120 120130 130110 130130 110130 110110 130130 130130 130130 100100 120120 130130 110110 130130 120120 130130 130130 130130 120120 130110 100100 100100 100100 110110 110130 100120 110110 130130 120120 120120 130130 120120 130130 120120 120120 110110 130130 120100 120120 100120 120120 110110 110110 130130 130130 120120 130130 110110 130130 100120 130130 110110 130130 100100 130130 100100 130130 120120 100120 120120 120120 000000 120120 130130 130130 130130 130130 110130 120120 120120 130130 120120 130130 120120 120120 120120 130130 130130 120120 110130 100100 130130 100100 130130 110110 120120 130130 100100 120120 120110 100100 120120 110110 120120 100100 130100 100100 100100 130130 100100 110110 120120 100100 100100 130130 110130 120120 130110 120120 000000 130130 110110 110110 100100 120120 100100 000000 130130 130130 000000 130130 120120 100100 130130 130130 130130 110110 130130 130130 100100 120120 130130 110110 120120 110110 120120 130130 100100 110110 130130 120120 110130 130130 110110 130130 000000 120120 130130 110100 110110 120120 130130 110110 120120 110110 120120 120120 120120 100100 130130 100120 110110 110130 130130 120100 100120 130130 120120 120100 130130 120120 100100 110110 120120 120120 100100 000000 130130 110110 120120 100100 110110 120120 120120 110110 000000 120120 130130 120120 110110 100100 100120 100100 120120 120120 100100 120120 100100 130130 100100 100100 110110 130130 100100 100100 110110 130130 130130 130130 110110 120120 110110 000000 120120 130130 100100 100100 110110 130130 110110 100100 130130 110110 120120 130130 120110 120120 120120 130130 100120 100120 120100 120120 110110 110110 130130 130130 120120 110110 110110 130130 130130 130130 110110 100100 130130 110110 130130 100100 130130 130110 120120 120120 100100 130130 110120 120100 100100 120120 120120 110110 110110 120120 130100 120120 120120 130130 120100 120120 130130 130130 120120 100100 120120 110110 110130 120120 100100 130130 130130 100100 130130 120120 100100 130130 130130 110130 120120 120120 100100 100120 130130 120120 110120 110110 100100 100130 110120 100100 110120 120120 100100 130130 130110 120120 130130 000000 130130 120120 120120 120120 110110 110110 130130 110110 100120 130130 110110 100100 120120 120120 110110 110110 110110 120120 110110 130130 120120 110110 000000 100100 110110 110110 130130 120100 120120 130130 130130 130130 130120 120120 120100 100100 130100 120120 100120 110110 130130 100100 100120 100120 100100 130110 130130 100120 100100 120120 120120 110110 100100 130130 130110 100120 100100 000000 110110 130130 110110 000000 120120 120120 120120 130130 130130 100120 130130 110110 120120 120120 100100 130130 100100 130130 120120 120120 120120 100100 130130 110130 120120 120120 120120 100100 120120 000000 130130 120120 130130 120120 120120 100100 110110 110120 130130 120120 000000 130130 110110 100120 100100 120120 110130 100100 110110 120120 120100 130130 110110 130130 130130 120120 130130 110110 130130 110110 000000 110110 110110 130130 100100 110110 120130 120110 130130 130130 120120 130130 100100 100100 130130 120120 100110 100100 130130 120120 100100 100100 100100 110110 100110 130130 110110 130130 100100 000000 120120 130120 110110 130130 110110 130130 120120 000000 130110 120120 120120 130130 110110 100100 130130 120120 100100 120120 120120 130130 120100 120120 110110 110110 120120 130130 110110 100100 130130 130130 110120 130130 100100 130130 100100 100100 110110 120120 110110 100100 120120 130130 120120 110130 120120 120120 120120 100100 130130 110110 120120 100100 100100 120120 130130 110110 130130 000000 110110 130130 120120 100100 130130 000000 110110 100100 110110 100100 120120 130120 130130 120100 120120 120120 130130 100120 130130 000000 110110 100100 100120 110110 120120 110110 100100 120120 120120 120120 120120 120120 130130 100100 120120 100100 130130 130130 130130 130130 100100 100100 110110 120120 130130 130130 120120 100100 100120 130130 120120 120120 110110 100100 000000 120120 120120 100100 110110 120120 130130 120120 100100 120120 120120 120120 100100 120120 120100 120120 100100 100100 100100 120120 120120 110110 120120 120120 100120 130110 110110 120120 100100 100120 130130 110110 110110 100100 120120 100100 130130 100100 130100 100100 000000 100100 000000 120120 130110 100100 130130 130130 130130 130130 120120 130130 100120 110130 100100 110130 130130 120120 120120 120120 100100 100100 100100 100100 130130 130130 100130 110110 120120 120100 120120 130130 130130 110110 130130 100100 130130 120120 130120 120120 110130 130130 130130 130130 120120 120100 130130 110110 100120 120120 130130 100100 120120 130130 130130 130120 100100 100120 110110 110130 100100 130130 100100 110110 110110 100100 130130 130130 110110 110110 130130 130130 130130 110130 110110 100100 110130 120120 000000 100100 120120 130130 100100 100100 120120 120110 000000 110110 130130 100100 130130 100100 120120 120120 130130 100120 130130 100100 120120 100100 110110 130130 100100 100100 120120 100100 120120 100100 100100 100120 110110 120120 100120 100100 130130 100110 120120 130130 110130 120110 120120 120120 110110 130130 100100 130110 130130 110110 100100 130130 110110 120120 130130 100100 120120 120120 120120 100100 120120 110110 130130 130130 130130 110110 120120 120120 130130 100100 130130 110110 000000 120120 120120 100100 130130 120120 130130 110110 130130 110110 130130 120120 130130 130130 130130 120120 110110 110110 130130 120120 100100 130110 110110 120120 130130 110110 120120 100120 120120 120120 110110 120120 110110 100120 120120 130130 100100 100100 100100 120120 120120 110130 120120 130130 100100 130130 110110 110110 120120 100100 130130 130130 120120 110110 110110 100130 130130 110110 100100 130130 110110 120120 130130 120120 130130 130130 130130 110130 120120 120120 100100 110110 110110 130130 130130 000000 130130 120120 110110 120120 130130 130130 120120 110110 130130 120120 100100 130130 100120 120120 120120 110110 100130 110130 130130 120120 120120 120120 110110 110110 120130 130130 120110 100100 130130 130130 130130 110110 130110 120120 100100 120120 120120 130130 000000 110110 110110 120120 120120 110110 100130 100120 110110 120120 120120 130130 120120 120120 110110 000000 100100 120120 110110 120120 120120 000000 130100 130130 110130 130130 130130 110130 100100 130130 130120 110110 120120 100120 100100 100100 130110 120130 120120 120120 130130 120120 130130 120120 120120 100120 130130 120120 130110 110110 100100 100120 110110 100100 110110 110130 110110 000000 120120 120120 120120 130130 110110 120100 120120 130130 130130 130130 100100 110130 100120 100100 110110 120120 120120 100110 130130 100120 130120 110120 130130 110110 130130 100100 000000 100100 130130 110110 120110 110130 130130 100100 110110 120100 130130 130130 100130 120120 110110 130110 130130 120120 100100 110110 130130 110110 120120 100100 110130 000000 000000 100100 120120 120120 110110 000000 130130 120120 110130 100120 100100 100100 130130 120100 120120 100100 110110 100100 130130 110110 100100 110110 130130 130130 000000 130130 110110 120120 130130 130130 120120 130130 130130 110110 110110 100100 120120 120120 100100 110110 110110 120120 130130 120120 100100 120100 100120 110110 120120 130130 100100 130130 110110 130130 100100 120120 130130 130130 120120 000000 130130 120120 110110 120120 130130 130130 110110 100100 130130 100100 000000 130130 130130 120120 110110 110110 110120 120120 120120 100100 120100 000000 120130 120120 110110 120120 100100 120120 120120 120120 130130 120120 120120 100100 130130 130130 100100 110110 110110 120120 120120 120120 120120 130130 130130 110110 100100 110110 120120 120100 110130 130130 000000 110130 120120 110110 130130 130130 110110 130130 100100 110110 120120 100120 120120 100100 110110 130130 120120 100100 100100 100100 100100 100100 110130 120120 120120 110130 130130 100100 110110 100100 130130 120130 120120 130130 110130 130130 130130 120120 110130 120120 130130 100100 110110 120120 130110 120120 120120 100100 130130 100100 120110 130130 100100 130130 110110 120120 130130 130130 130130 110110 120120 110120 100100 130130 110110 120120 120120 130130 110110 130130 000000 120120 000000 100100 120120 130130 130130 120120 130130 120120 000000 110110 120120 110110 110110 100100 120120 120120 120120 130130 100120 100100 120120 110130 110110 110110 130130 130130 120130 110110 130110 110110 120120 110110 130130 130130 100110 130130 130130 130110 100120 110110 120120 130130 110110 130130 110110 110110 110130 130130 100100 120120 110110 130130 130130 120100 130130 100100 000000 130110 110110 100100 110110 130130 110130 100120 000000 130130 110110 110130 110130 130110 120120 130130 120100 100100 100120 130130 120120 130130 130130 110110 100100 120120 130130 000000 120120 110110 130130 120120 100100 110130 130120 130130 100100 130130 120120 000000 120120 110130 100100 130130 130130 130130 130130 100100 110110 100100 100100 000000 110130 110110 110110 100100 100100 130130 100120 100100 100100 130130 120120 120120 130130 000000 000000 110130 130130 120120 120120 130130 130130 110110 100100 100100 130130 120120 120120 120120 130120 100100 130110 110110 120120 110110 120120 110110 130130 110110 110110 130130 110130 130130 120120 000000 110100 130100 120120 000000 110120 100100 130130 130130 100100 130130 120120 110110 130130 120110 100100 100100 120130 000000 120120 120120 120100 130130 130130 100100 130100 120120 100120 100100 130130 130130 120100 120120 130130 110110 110110 100100 100100 100100 120120 110110 110110 130130 130110 130130 100100 120120 100100 130100 110110 130130 120120 110130 120120 000000 120120 000000 100100 100100 100120 110110 110130 100100 130130 100120 120120 130130 110110 000000 000000 100100 130130 110110 120120 120120 130130 120120 120120 120120 130110 110110 110110 130130 120120 130130 100120 120120 110110 110110 110110 130130 100100 110110 130130 100100 130130 100120 120120 130130 100100 130130 120120 130130 130130 120120 130110 120120 130130 130130 110110 120100 130110 110110 100120 130130 120120 100120 130130 000000 000000 100100 100100 110110 130130 130130 130130 120120 120120 130130 100100 100130 110110 120120 110120 120130 100120 120120 130130 110130 100100 130130 120120 120120 130130 120120 130130 110110 120100 130120 100100 110120 100100 130130 100100 000000 130130 120120 120120 110100 110110 120120 110110 130130 130130 130130 130130 110110 100100 110110 130130 130130 130110 130130 130130 120120 110110 110110 110110 110110 100100 130130 120110 120120 120120 110130 120120 130130 120120 100120 100100 130110 130130 110110 130130 130130 130130 120120 130130 110110 110110 100120 110110 120120 130130 120100 100100 110130 110110 110110 120120 130130 100100 100100 100100 130110 110130 120120 130130 120120 130110 120120 110110 130130 130130 120120 100110 110110 000000 100120 130120 100120 120120 100100 120120 130130 120100 100100 120120 100120 130130 130130 120120 100100 100100 110110 130130 130130 130130 100100 120120 110110 130100 100100 100100 130130 130130 110110 100100 120100 120120 100100 110110 110110 110110 110110 130130 000000 130130 110120 130130 120120 120120 100100 120100 120120 100100 100100 130130 100110 100120 120120 130130 110130 100100 110110 120120 100100 130130 120120 130130 130130 120120 120120 000000 110110 100120 130130 110110 120120 000000 120120 100100 130130 110110 100100 110110 100120 130130 100100 110110 130130 110130 110100 100100 110110 100100 110110 130130 130130 110110 130100 130130 110100 000000 120120 120130 100100 100120 130130 110110 110110 120120 120120 120120 120100 130130 100100 130130 130130 120120 110110 110110 130130 120120 120120 100100 130130 130130 120120 000000 110110 100100 000000 110110 130130 100100 100100 120100 130130 000000 100100 120120 120120 000000 110110 130130 120120 130130 130130 120120 130130 110110 100100 120120 130130 130130 100100 110110 120120 130130 130130 100130 120100 110110 120120 120120 120120 100120 100120 100100 110110 130110 110110 130130 110110 110110 110110 120120 130130 130120 000000 000000 130130 120120 130110 110110 120120 120120 130130 120120 110120 110110 120120 000000 110110 120120 120120 120100 110120 110130 110110 120120 120120 130130 100130 110110 110130 120120 110110 120120 110110 120120 100100 120120 130130 120120 130130 130130 120120 120120 110110 130130 120100 100100 100100 110130 120120 130130 120120 120120 120120 110110 130130 100100 100100 130130 100120 110130 120120 120110 100100 100100 130130 110130 110110 130130 120120 130110 110110 130130 120120 130130 100100 130130 110120 100100 120120 100100 120120 120120 110110 110130 110110 110110 100120 120120 120120 110110 110110 130130 120110 120120 120100 100100 110110 110110 130130 110110 120120 110110 120120 000000 000000 120120 120120 100120 130130 120120 130100 130130 130130 110110 120100 100100 130110 120100 130130 130130 110110 100100 110110 120120 130130 100100 120120 120130 130130 100120 110120 120120 130130 100100 120120 120120 120120 120120 110130 100100 100100 120120 130130 000000 120120 120110 120120 120120 110110 100100 100100 130130 100100 130130 120120 120120 120100 130130 100100 100100 110110 120120 100100 100100 110110 100100 100100 130130 130130 130130 120120 110110 130130 130130 110110 120100 100100 130100 120100 100100 120120 100100 100100 120120 130130 120120 120100 110110 110130 110110 110110 120120 120120 110110 130130 130130 120120 130130 000000 130130 100100 130130 120100 120120 120120 120120 120120 120120 110110 100100 100100 100100 110120 130130 100100 120120 110110 120120 130130 120120 120120 110110 120120 120120 130130 120120 100100 120120 110110 120120 110110 120120 100100 120120 100100 100100 110110 110110 130130 110110 120120 130130 120120 120120 100100 130130 110110 100100 130130 120120 000000 000000 120120 000000 130130 100130 130130 120120 130130 120120 130130 130100 110110 100100 120120 130130 110110 000000 110110 120120 120120 120120 120120 130130 120120 130130 110110 110110 120120 100100 110110 110110 110110 100100 000000 000000 100100 110110 110110 120120 110110 110110 100100 100100 130130 100100 120120 120120 130130 120120 100100 130130 120120 100130 120120 110110 100100 120120 100100 130130 130130 120120 100100 120120 000000 110110 130130 120120 000000 120120 120120 100100 130130 130130 130130 000000 120100 100100 120120 120120 110110 100100 130130 120120 100100 000000 100100 130130 130130 130130 120120 120120 120120 120120 130130 100110 120120 100100 120120 130130 110110 110110 100100 120120 130120 130130 100100 130130 100100 130130 110110 100100 110110 100100 130130 130130 130130 000000 130130 120120 110110 100120 100120 100120 120120 000000 130130 130130 100100 100100 120120 100100 100100 100100 110110 130130 110110 120120 000000 100100 000000 120120 110130 120120 110110 110110 110130 110100 110130 130130 110110 120100 110130 120120 120120 130130 110110 100100 120120 130130 120120 120120 130130 110130 110130 100100 130130 130110 110110 100100 130130 130130 110120 120120 100100 120120 110110 100100 130130 120120 130130 130130 130130 110130 130130 120110 110110 120100 100120 110110 120120 000000 120120 130130 130130 110130 110110 120120 110110 100120 110110 110130 110110 110110 130130 110110 100100 100100 110110 120120 100100 110130 130130 100100 130130 100100 120120 120120 110110 130130 120100 130130 110110 120120 120120 100100 120120 110110 100100 130130 130130 130130 120120 130130 110110 130110 110110 120120 110130 100100 120120 120120 120120 130130 110110 120120 120120 100120 130120 100100 120120 110110 100100 130130 100100 120120 100120 130130 120120 110110 130130 130130 120120 120120 130100 130130 130130 120120 110130 120130 130130 120120 120120 130130 130130 100120 110110 130130 110110 120120 100100 120120 000000 110130 110110 110120 120120 120120 130130 000000 100100 110110 130130 100100 000000 110110 130130 110110 120120 100100 130130 120120 100130 100120 130130 130130 120120 120120 130130 100100 130130 120120 130130 110110 110110 130130 110110 100100 130130 000000 110110 120120 120120 130130 130130 120120 100120 110110 110120 120120 120120 130130 130130 120120 100100 120120 120120 130130 120120 130130 100100 130130 100100 130130 100100 130130 130130 130120 130130 110110 130130 130130 120120 000000 130120 100100 110110 110110 130130 100120 130130 130130 120100 120100 110110 000000 130130 100100 100100 100100 130130 130110 130130 100100 120120 130130 130130 110110 120120 100100 120120 130130 100100 120120 110110 110110 120120 130130 100100 100100 000000 120120 130130 100100 110110 100100 120120 120120 000000 120120 120120 130130 130130 130130 100100 130110 120120 120120 130100 130130 100100 120120 110110 120100 120120 120120 100100 120120 130130 120120 110110 120100 120120 100100 130130 130130 120100 120120 120120 110110 100100 120120 000000 120120 130130 120120 120120 130130 130130 110110 130130 100100 130130 130130 120120 110110 120120 100100 110110 100100 130130 130130 100100 120120 120120 110110 130120 130130 100100 100100 130130 130130 120120 120120 110110 110110 100100 000000 100100 120120 130130 120120 100100 130130 000000 100100 120130 120120 130130 120120 100120 130130 120120 110110 130130 100100 110110 110130 100100 130110 130130 120120 130130 120120 120120 130130 130130 120120 000000 120120 000000 130110 110110 120120 120120 130130 120120 120130 000000 130130 130130 120120 120120 120120 130130 120120 120120 110110 120120 130130 000000 120120 100100 120120 110110 120120 100100 100100 100100 100100 100120 110110 110110 100100 130130 130130 130130 000000 120120 130110 120120 110130 130130 130130 120120 120120 000000 130130 100100 110110 110110 130130 120120 100100 130130 100100 100100 130130 100100 120120 100100 130130 120120 100100 100100 000000 120120 130130 120120 130130 130130 120120 120120 100100 120120 110110 120120 130100 110110 130130 110110 100120 110110 110110 110110 120120 120120 000000 120120 120120 100100 100100 130110 110110 120120 130130 110130 120120 130110 110130 100100 120120 130130 130130 110110 130130 100100 100120 130130 130130 130130 000000 110130 100100 130130 100100 100100 120120 120120 100120 130130 110110 130110 120100 120100 110130 110130 120120 100100 120120 120110 120120 120120 110110 100100 110130 120120 130130 130130 120120 110110 100100 130130 120120 130130 130130 130130 110110 130130 120120 120100 130130 100100 120120 120120 000000 130130 100100 130130 100110 130130 100100 100120 120120 120120 110110 100100 000000 000000 120120 120120 000000 130130 120120 100100 100100 120120 120120 130110 110110 000000 130120 110110 110130 120120 120120 100100 130130 130110 130130 120120 120120 120120 120120 000000 130130 130130 100110 120100 130130 120100 110110 130130 130130 130130 130130 110120 130110 130130 100100 100100 130120 100120 100100 110110 130130 130130 000000 100100 130130 130130 120120 130130 100100 130130 100100 120120 000000 110130 100120 130130 100100 120100 120120 120100 000000 100100 120120 110110 100100 130130 130130 100100 120120 130120 110130 110110 100100 100120 110110 130100 120120 130130 110130 120110 100100 120120 120120 120120 110110 100100 100100 120100 120120 100100 130110 110110 110110 110110 100100 120120 120120 130130 100100 100100 100100 110110 120130 130130 100100 100100 120120 110120 120120 110110 120120 130130 130130 130130 100120 100100 110110 130130 120120 110110 120120 120120 120120 130110 120120 100100 120120 120120 100100 130130 130130 120120 100120 120120 120120 120120 100100 110130 000000 130130 100100 100130 100100 100100 110110 130130 100100 130130 120120 130110 130130 120130 100100 130130 120120 130130 100100 120120 120120 110110 130130 130130 120120 120120 120120 130130 110110 130130 000000 100130 130130 110130 120120 120120 130130 120120 130130 130120 130130 110110 120120 120130 130130 000000 000000 110110 100110 120120 120120 130130 120120 120120 130130 110110 110130 130130 120120 100100 130130 110110 110110 120120 100130 100100 130130 120120 100100 120120 100100 120120 130130 130110 120120 130130 100100 000000 120120 120120 130130 100100 120120 130130 130130 130130 110110 120120 130130 120120 100100 120120 130130 130130 130130 120120 120120 120120 000000 100100 120120 100100 130130 130130 120120 000000 120120 120120 110110 110110 130130 130130 100100 120100 130130 130110 130130 100100 100130 130130 100120 100100 100120 100100 120100 120120 000000 130130 120120 130130 100100 130130 100100 120120 100100 120120 120120 120120 110110 120120 130130 130130 120120 130130 120120 120120 120120 130130 000000 130130 130130 110110 130130 110110 120110 120120 100100 120120 130130 110110 120120 130130 130100 130130 100120 130130 120120 100100 110110 000000 110110 130130 130130 130130 100100 120110 100130 110110 110130 100100 130130 130130 120120 130110 100100 100100 120100 130130 110130 110110 130130 130130 110130 100100 120120 100100 120120 100100 130130 130130 120120 100100 130130 130130 120120 130110 100100 120120 100100 100120 110110 120120 100130 100100 110110 130130 130110 110110 120120 120100 120120 120100 100100 110130 120100 000000 120110 100100 130130 100100 130130 100100 120120 130130 130130 130130 100100 100120 120120 100100 110110 000000 100100 100100 100100 110130 130130 110110 120120 120120 120100 130130 130130 130130 120120 120120 120120 100100 110110 120120 110110 130130 130130 110110 120120 130130 120120 110130 110110 120120 100100 110110 130130 120120 120120 100100 100100 100120 130130 110110 130130 100100 120120 100100 120120 100100 130130 120120 130110 130130 100100 100120 130130 120120 100100 000000 130130 110110 120120 130130 130130 120120 120120 110110 120120 130130 130130 120100 100100 120120 120120 130130 000000 110110 110110 120100 130130 120120 100120 100100 100100 130130 100100 100100 110110 110110 100100 130130 120120 100100 100120 130130 130120 100110 130130 100100 120120 100100 110110 120120 000000 130110 130130 130130 120120 120120 130130 130130 130130 120130 100100 000000 100120 110130 120120 130130 100100 110110 110110 130100 100120 120100 000000 130130 120120 100100 110110 000000 130130 130130 120120 120120 130130 000000 120120 120120 110110 110130 130130 130130 120120 110110 110110 130130 100120 100100 120100 130130 120120 120120 120120 120120 120120 110110 100100 120120 130130 130130 130110 100100 100100 120120 110130 110110 120120 110130 110110 110110 100120 130130 000000 110110 120120 130130 110110 110110 120120 130130 100100 100120 100100 130130 120120 110110 130130 110110 130130 000000 100100 130130 120120 130130 100100 120120 130130 110130 100120 100100 130110 130130 100100 100100 120120 100100 120120 100100 130130 120120 110110 120120 110130 130100 130130 100100 120120 120120 120120 130130 130130 000000 120120 110110 110110 000000 120120 120120 120120 130130 100100 110110 130130 110110 120120 100100 110110 130130 110110 120120 110120 110110 120120 120110 120120 120120 130110 000000 110110 110110 130130 110110 130130 120110 120100 130100 110110 120100 100100 100100 120120 130130 130130 110120 100100 110120 110110 110110 110110 130130 110110 110120 130130 110110 120120 100100 110110 100120 000000 130130 120120 110110 130130 000000 100120 130130 130130 110120 120120 100100 110110 130130 100100 120120 120120 130130 130130 130130 120120 120120 100100 000000 100120 120120 110110 130130 120120 130130 110120 100120 120120 100100 100100 130130 110110 120120 100100 120120 110130 120120 100100 110110 130110 120120 100110 100100 120120 130130 130130 130130 120120 120120 130110 100100 110110 110120 110110 120120 130130 130130 100130 130130 110110 130130 000000 100100 120120 120120 000000 130130 100100 120120 130130 100100 120120 100100 120120 130130 120120 110110 100100 120120 120120 100100 110110 100100 100100 100100 100100 100100 130130 000000 120120 120120 100100 110130 120120 120120 130130 110130 120120 100100 130130 120120 110110 100100 100120 120120 000000 100100 120120 120120 110110 120130 110110 110130 130110 130130 130130 100100 130110 120120 120120 100120 130130 130130 120100 120120 110110 000000 100100 120120 100100 120120 100100 110110 100100 120120 110110 120120 100100 100100 130130 100100 110110 120120 130130 100100 120100 110110 100100 130130 000000 110110 120100 120120 110110 000000 110110 120120 120120 120120 120120 120120 130130 130130 100100 130130 120100 120120 130130 120120 120120 120120 120120 120120 110110 000000 120120 100100 000000 120120 120120 130130 110110 110100 100100 110110 120120 130130 130130 110110 100100 130130 100120 100100 110130 100100 120130 000000 120120 110110 100100 120120 130130 130130 120120 120120 110110 000000 000000 120120 000000 120120 130130 100100 130130 110110 120120 120120 130130 100100 120120 110110 110110 120120 120120 120120 120120 110110 000000 000000 110110 000000 120100 110110 100130 130110 100100 120100 100120 120120 130130 100120 130130 000000 130130 120120 120120 100100 130130 110110 120120 120120 130130 130130 000000 110110 130130 110120 130130 110130 000000 130130 120120 120120 100100 120120 130130 100100 120120 120120 130130 130120 120120 120120 130130 130130 130130 120120 130130 130130 100100 120120 120130 130130 110110 110110 130110 130130 110110 130130 100100 000000 100100 120120 100100 130130 110110 000000 130130 100100 120120 130130 130130 120120 110110 110110 110110 130130 130130 120120 100120 100120 100100 130130 120120 120120 100100 130130 000000 100120 110110 120120 110110 130130 130130 100100 110110 130130 110110 110110 120120 000000 110110 130130 110120 120120 120120 130130 100100 100100 130130 100100 110110 110110 110110 120120 110110 130130 100100 110110 100100 130100 130130 110110 130130 110110 130130 110110 130130 110110 100100 120120 120120 130130 130130 120120 100100 130130 130130 130130 100100 120120 130130 100120 130130 130130 130130 120120 100100 120120 130130 110110 120120 120100 120120 130130 130130 100100 130120 130130 130130 110110 100100 100130 110110 130100 120120 100100 130130 130130 100100 110100 000000 120120 000000 110110 100130 110110 110110 100100 120120 130130 120120 100120 130130 100100 120120 120120 120120 110130 130130 130130 130130 110110 120120 000000 120120 100100 100100 110110 100100 120120 120120 130130 110110 130130 130110 130130 130130 120120 130130 110110 110110 130130 000000 130100 130130 120120 130130 110110 100130 100100 120120 120120 120120 100100 130130 110110 000000 130130 110110 130130 100100 110110 000000 100100 120120 130130 110110 110110 130130 110110 120120 120120 000000 120120 100100 130130 100100 130130 110110 100100 130130 100100 130130 100100 130130 130130 120120 100100 130130 100100 100100 000000 110110 120120 100100 130130 130110 130130 130130 130130 100100 120120 130130 100100 100120 100100 120120 120120 110130 000000 000000 130130 100100 130130 130130 100100 000000 120120 100100 130130 100100 110100 110110 100100 110110 110110 120120 110110 100100 000000 110130 130130 120120 110110 100100 100100 110110 100100 130130 110110 120120 130110 000000 130130 110110 100100 110130 130130 100100 130130 100100 130130 100100 130130 100120 120120 100100 130130 130130 120120 130130 100120 100100 120100 110110 120120 130130 110120 110110 110130 130130 130130 110110 130120 130130 110110 110110 110130 000000 110110 120120 120120 130130 130130 100100 110130 120120 130130 120120 130130 100100 130130 100100 120120 110110 120120 110110 120120 100100 130130 100100 110110 110110 120100 100100 110110 120120 130130 120120 130130 000000 120120 120120 130130 110110 100100 100100 120120 110110 130130 130130 100100 100100 130130 130130 110130 110110 120120 100130 130130 110110 110110 130130 000000 110110 000000 120120 130130 130130 110110 130130 110110 110110 120120 130130 130130 120120 120100 120120 110130 110110 120120 130130 100130 120120 110110 100120 110110 130130 130110 100100 120120 100120 110110 120120 100130 130130 130130 130130 130130 100100 130130 110130 110110 120120 120100 000000 130130 000000 100130 130130 130130 110130 100100 100100 120120 120120 130130 130130 120120 130130 000000 120120 000000 130130 100100 110110 100130 130130 000000 130130 110110 120120 120120 110130 110110 130130 110110 100120 110130 130130 000000 000000 130130 130130 130130 130120 110130 130130 120110 100100 100100 120120 100100 120120 120120 100120 130130 130100 100100 120100 110110 130130 130100 130130 000000 130130 120120 120120 120120 000000 120120 000000 120100 110110 120120 100100 110130 130130 130130 120120 000000 110110 100100 120120 110110 120120 100120 110110 120120 110110 120120 100120 110110 120120 120120 130130 130110 110110 100100 120120 110110 130130 120120 130130 100100 110110 120100 120120 120120 130130 120120 100100 130130 120120 120120 130130 100100 110110 120120 100100 130130 130130 120120 130120 120120 130130 110110 130110 120120 130130 120120 130130 130130 120120 000000 100100 120120 120120 100100 120120 110130 100100 130130 120120 130130 000000 100100 100100 110110 130110 110110 120130 130130 130130 120120 100100 100130 120110 130100 100100 100120 120120 110130 130130 100100 110130 130130 130130 100100 130130 130110 100100 110130 000000 120130 130130 130130 110110 120120 130130 110110 100120 120120 130130 110130 130130 120120 100120 120120 120120 100120 100120 110110 110110 130130 120120 110110 100100 110110 130130 130130 120120 130120 130130 120120 000000 120120 130130 100100 120120 110130 120120 100110 130130 130130 000000 110110 110110 100100 130130 120120 130130 100100 130130 110110 130130 110110 110110 130130 110130 120120 100120 130130 110130 130130 120120 120120 130130 130130 130130 110110 100100 120120 110110 110110 110110 000000 130130 130130 000000 110110 130130 120120 100100 110130 110110 120120 110110 120120 100100 100100 130130 130130 100100 100100 130130 130130 130130 130130 120120 120120 100100 100120 110120 110110 130130 100100 120120 110110 130130 120100 110110 120120 130130 130130 120120 110110 130120 110110 110110 110110 100120 120100 130130 130130 110110 120120 100100 110130 120120 120120 130130 130130 120120 130130 120120 100100 130130 130130 120120 100100 100100 120120 120120 000000 110110 120120 000000 130110 120120 100100 130130 120120 130130 110120 120120 110110 120120 120120 130100 100100 110110 120120 110110 110130 130130 120120 100100 110110 110130 130130 000000 120100 120120 110110 000000 130130 100100 100100 130130 100100 120120 130130 000000 130130 110110 100130 100100 100100 130130 120120 130130 000000 120120 130130 130130 120100 120120 130130 130130 130130 120130 120120 120120 120120 100100 130130 100100 100100 120120 120120 000000 120120 100130 130130 130100 130130 100100 130130 100100 110110 100110 100120 120120 130130 130110 000000 110110 130130 100120 100100 000000 120120 120120 100100 130130 130130 000000 120120 120120 120120 130130 100100 100120 110110 100100 110110 000000 130110 110130 120110 000000 110110 120120 120120 120120 110110 120120 120120 130130 130130 130130 120120 120120 120100 130130 000000 130130 000000 130130 000000 000000 100100 100100 110130 120120 110120 100110 110130 120100 120120 130130 100120 120120 120120 110110 120120 120120 130130 130130 130130 100100 120120 100100 130130 130130 120100 120120 130130 100100 110130 000000 130130 130130 130130 120120 120120 100100 120120 120120 120120 110110 120120 130130 120100 000000 110110 100100 000000 120120 100110 000000 110110 110110 100100 120120 130130 100100 000000 110130 120100 120120 130130 110110 120120 130130 000000 100100 130130 100100 100100 110130 100100 130130 100120 120120 120120 120120 110110 130130 120110 130130 120130 130130 100100 110110 110110 130130 100120 130130 130130 130110 120120 100120 120120 100100 000000 130130 100100 120120 120120 100100 000000 130130 130130 100100 130130 120120 120120 110110 110110 100100 120120 130130 110120 130130 100100 100120 100100 110110 120120 100100 110110 000000 110110 120120 100100 130130 130130 110110 100100 130130 130110 110110 120120 110110 120120 130130 100100 130130 120120 110110 130130 130130 120120 120110 120120 130110 100110 130130 120120 110110 100120 120120 130130 000000 110110 110130 120120 100100 110110 110110 100100 120120 100100 110110 120120 130130 130130 130130 120120 130110 120120 120120 000000 120120 100100 110110 110100 120120 120120 000000 100100 100120 100100 120120 130130 120120 110110 100100 130130 130130 130130 110110 100100 120120 120120 000000 130130 110110 130130 130130 100100 130130 120120 100100 120120 110110 100100 130130 100100 120120 130130 130130 120120 130130 110110 100100 110110 120120 120120 100100 130130 110110 000000 120100 000000 100100 110110 110110 110110 110130 110110 000000 120120 130130 130130 100100 000000 130130 130130 100120 110110 120120 100100 120120 100120 130130 130130 130130 110110 130130 100100 110110 120120 100100 120120 110110 110110 100100 100100 100120 120130 120120 110130 100100 130130 110130 110110 000000 000000 100100 130130 000000 100100 000000 120120 130130 110130 110130 120120 000000 100120 120120 130130 130130 000000 100100 130130 120120 100120 000000 120120 120120 100100 000000 000000 100120 000000 110110 110110 130130 120120 130130 130130 120120 100100 130130 120120 000000 120120 120120 100100 100100 130130 120120 110110 100100 100100 110110 100100 120120 120120 130100 100100 100100 110110 130130 120120 130130 100100 120120 100100 100120 120120 120120 120120 100100 130130 130130 130110 100120 110110 130130 110130 130130 130130 000000 130130 130130 120120 110130 110110 120110 120100 110110 100100 120120 130130 100130 130130 120120 120120 130130 130130 110120 100100 120120 000000 100100 130110 120120 130130 130130 100100 120100 130130 000000 000000 110110 120120 110130 130130 130130 120130 130130 120120 110130 110110 120100 130130 100100 100100 130130 110110 120120 130130 130130 130130 100100 120120 110110 110110 110130 110110 130130 110110 120120 120120 110110 120120 120120 110110 130130 100100 120120 120120 120120 120120 130130 120110 130130 110110 110110 100120 110110 100120 130130 100100 120120 120100 130130 100100 130130 100100 110110 110110 000000 130110 100100 110110 100100 120120 100110 120120 120120 100120 120120 130130 130130 130130 000000 120120 130130 110110 120120 110130 100100 000000 130130 100100 000000 120120 100120 110110 120120 000000 120120 120120 130130 110110 110110 100100 120120 120120 100100 130130 120120 130130 120100 100100 100100 130130 120120 110110 120120 130130 130130 110110 100100 130130 130130 100100 130130 120120 110110 130130 100100 130130 130130 100100 110110 100100 110110 110110 130130 100100 120120 110110 130130 100130 130130 120120 110110 110110 130130 130130 120120 110110 110110 120120 100130 100100 120120 120120 110110 110130 100100 120120 120120 100100 120120 110110 120120 130130 130120 100100 120120 110130 110110 130130 110110 110110 100100 130130 120120 110110 110120 120120 130130 110110 110110 130130 120120 130130 100100 100100 110110 130130 110110 120120 130130 120100 110110 120120 130130 130130 130130 110110 110110 120120 130130 100100 130130 110110 120120 130130 120120 100130 110110 130130 110110 100100 110110 130130 100100 130110 100130 120120 130130 100100 110110 100100 110110 130130 130130 120100 130110 120120 130110 130130 120120 110110 110120 120120 100100 120120 100100 100100 120120 100120 130110 130130 100100 120120 130120 100100 120120 120120 120120 120100 120120 120120 120120 110110 120120 110110 120100 120130 120120 130130 120120 110110 120120 100100 130130 120120 100100 130130 130130 130130 120120 000000 000000 000000 000000 000000 000000 000000 000000 000000 000000 000000 000000 000000 000000 000000 000000
[truncated: 8,134,711 more chars]
