# Supplementary material for: Considering adaptive genetic variation in climate change vulnerability assessment reduces species range loss projections
Source: Proc Natl Acad Sci U S A. 2019 May 6;116(21):10418–23. doi: 10.1073/pnas.1820663116 (PMC6535011; doi:10.1073/pnas.1820663116)
Supplement: Supplementary File [file pnas.1820663116.sd04.csv]

Dataset S4 - Genetic distance (euclidean) between Myotis crypticus individuals based on the neutral dataset.
	A01z	A03	A05	A06	A07	A19	A27	A31	A33	C15	M180	M196	M202	M244	M246	M251	M277	M281	M301	M56	M568	M573	M575	M577	M94	SA01	SA02	SA03	SA06	SA09	SA13	SA14	SA23	SA25	SA26	SA27	SA29	SA30	SA33	SA44	SA45	SA46	SA47	SA62	SB65	SB68	SB71
A01z		85.94	83.78	87.11	86.6	85.12	87.51	82.83	83.83	106.63	94.94	145.34	145.22	146.62	114.55	119.47	143.86	146.45	133.83	146.02	135.27	125.93	132.01	127.46	144.89	82.87	83.57	81.29	81.39	84.25	82.61	81.96	81.84	82.08	82.45	82.38	99.82	96.68	83.2	81.31	100.98	102.2	83.7	104.03	83.22	83.01	81.7
A03	85.94		84.27	86.85	85.33	85.58	87.38	84.66	81.09	106.62	94.9	144.59	145.84	145.76	112.53	119.22	143.97	146.51	133.76	145.78	134.31	125.73	131.57	127.46	145.17	83.21	83.11	81.77	81.2	81.94	81.84	81.78	82.99	81.78	81.79	82.68	99.49	97.15	82.09	81.62	100.57	102.65	83.4	103.92	83.23	81.88	80.69
A05	83.78	84.27		83.81	84.99	84.2	86.05	82.52	83.66	102.43	92.54	143.92	144.28	145.21	111.09	116.66	142.25	145.34	132.37	144.39	132.17	123.76	129.17	124.68	144.06	83.11	83.75	82.56	81.97	84.01	82.86	82.85	83.53	83.57	82.54	83.4	96.43	94.36	84.02	82.45	97.63	98.43	84.15	99.88	84.69	84.54	82.91
A06	87.11	86.85	83.81		86.96	85.68	89.05	85.34	85.44	103.23	92.26	144.02	144	146.01	112.57	118.38	143.97	146	133.29	144.98	132.55	125.32	130.9	125.5	144.75	86.21	87.22	86.12	85.51	88.17	87.07	86.51	86.95	86.34	85.13	86.25	96.75	95.82	88.13	87.38	98.34	99.35	86.15	100.82	88.68	89.01	87
A07	86.6	85.33	84.99	86.96		84.14	88.32	83.65	84.36	104.17	94.37	144.21	145	145.31	112.88	118.33	143.01	145.7	132.72	144.94	133.5	124.86	130.57	127.12	144.57	85.35	84.88	84.78	83.86	85.47	84.46	84.14	84.02	83.65	83.72	83.8	97.96	96.6	85.4	85.65	100.08	100.88	84.59	103.46	86.76	85.01	84.59
A19	85.12	85.58	84.2	85.68	84.14		86.69	83.37	84.09	105.51	94.45	144.83	146.38	146.46	112.86	119.24	143.61	146.89	133.34	146.31	135.01	124.7	132.6	127.09	145.2	82.54	83.7	82.22	82.34	83.3	81.75	82.64	83.06	82.78	82.76	82.73	98.36	96.46	83.62	81.74	99.27	101.59	82.84	101.65	83.62	83.28	81.79
A27	87.51	87.38	86.05	89.05	88.32	86.69		86.88	86.22	102.61	94.25	143.13	143.43	144.01	110.88	117.09	142.47	144.5	131.55	143.31	132.71	124.15	130.04	125.46	143.5	86.84	87	85.88	86.65	89.44	87.08	87.2	85.86	86.7	86.22	85.88	96.16	94.65	88.29	88.01	98.47	98.85	86.59	100.59	89.71	88.4	86.75
A31	82.83	84.66	82.52	85.34	83.65	83.37	86.88		82.6	107.8	95	145.09	145.7	146.27	112.46	119.05	144.6	146.88	133.17	145.22	134.57	125.73	131.57	127.18	145.76	79.05	81.49	78.54	78.9	78.48	78.65	79.12	79.67	79.5	80.14	81.61	99.77	97.36	78.89	77.63	100.94	103.54	80.88	104.31	78.39	79.19	78.74
A33	83.83	81.09	83.66	85.44	84.36	84.09	86.22	82.6		107.48	94.66	145.63	146.09	147.06	113.32	120.4	144.71	147.18	133.61	146.64	135.06	125.83	132.67	127.99	145.49	79.79	78.96	79.44	78.28	78.5	78.66	78.05	79.27	80.22	79.75	80.76	99.6	98.74	78.87	78.19	101.66	103.43	81.06	105.23	79.04	79.67	77.93
C15	106.63	106.62	102.43	103.23	104.17	105.51	102.61	107.8	107.48		94.96	140.7	141.28	142.19	110.92	115.56	140.42	143.12	130.78	142.28	130.91	121.84	127.34	123.13	140.91	113.59	113.41	114.36	115.98	121.76	116.57	115.99	113.78	113.86	110.36	110.38	94.33	93.89	121.33	121.25	95.68	91.52	110.17	90.34	121.49	120.53	116.35
M180	94.94	94.9	92.54	92.26	94.37	94.45	94.25	95	94.66	94.96		139.83	140.12	140.45	109.13	113.51	139.22	141.62	128.9	140.84	129.44	120.49	126.4	122.34	139.78	98.3	99.14	98.41	99.73	103.95	100.2	100.34	98.54	98.25	96.77	96.76	94.85	92.74	102.49	102.57	95.05	94.12	96.53	94.84	104.56	103.86	99.68
M196	145.34	144.59	143.92	144.02	144.21	144.83	143.13	145.09	145.63	140.7	139.83		111.03	111.33	129.73	127.11	111.09	109.94	122.35	111.78	118.41	123.92	122.06	122.21	108.64	147.7	148.2	148.34	148.7	151.69	149.3	149.36	147.46	148.09	146.4	146.82	141.6	141.1	151.03	152.1	140.55	141.21	147.1	140.25	151.86	151.37	149.64
M202	145.22	145.84	144.28	144	145	146.38	143.43	145.7	146.09	141.28	140.12	111.03		112.35	131.04	128.61	110.47	109.88	122.96	112.31	119.77	123.46	123.55	123.46	110.89	147.71	148.63	148.9	149.23	152.52	149.92	150.66	148.69	148.14	147.99	146.9	141.33	140.28	151.77	152.25	141.68	140.64	146.66	142.17	152.04	152	149.54
M244	146.62	145.76	145.21	146.01	145.31	146.46	144.01	146.27	147.06	142.19	140.45	111.33	112.35		130.8	127.64	111.54	111.28	121.6	112.1	116.89	124.01	123.31	122.92	110.09	148.64	149.02	149.31	149.23	152.66	150.48	150.54	148.75	148.93	148.3	148.04	141.85	141.86	152.21	152.7	141.89	141.88	148.04	141.2	152.43	151.86	149.85
M246	114.55	112.53	111.09	112.57	112.88	112.86	110.88	112.46	113.32	110.92	109.13	129.73	131.04	130.8		115.93	129.14	131.31	123.23	131.21	122.18	119.08	123.21	120.15	130.27	116.89	116.85	117.86	118.31	121.36	119.25	118.74	117.07	117.06	115.06	116.21	109.61	109.32	121.52	121.62	110.56	110.2	114.99	109.71	122.33	120.99	118.81
M251	119.47	119.22	116.66	118.38	118.33	119.24	117.09	119.05	120.4	115.56	113.51	127.11	128.61	127.64	115.93		127.1	128.79	122.89	128.78	122.84	117.55	122.69	120.18	128.11	123.05	123.65	122.85	123.73	128.44	125.21	124.98	123.56	122.52	121.29	121.38	115.81	114.81	127.06	127.19	115.31	115.46	121.5	115.35	128.1	127.07	123.76
M277	143.86	143.97	142.25	143.97	143.01	143.61	142.47	144.6	144.71	140.42	139.22	111.09	110.47	111.54	129.14	127.1		110.83	121.95	110.36	118.38	123.4	123.29	123.67	111.61	147.26	147.14	146.83	147.63	150.95	148.2	148.81	147.39	147.79	146.46	145.9	140.92	140.36	150.32	150.28	140.19	139.77	146.42	139.55	150.67	150.16	148.1
M281	146.45	146.51	145.34	146	145.7	146.89	144.5	146.88	147.18	143.12	141.62	109.94	109.88	111.28	131.31	128.79	110.83		123.66	111.53	118.96	125.15	124.7	124.12	109.37	149.58	149.66	149.82	149.84	153.02	150.61	150.87	149.38	149.7	148.8	148.25	142.63	143.02	152.8	152.79	142.86	142.75	148.31	141.78	152.73	152.15	150.68
M301	133.83	133.76	132.37	133.29	132.72	133.34	131.55	133.17	133.61	130.78	128.9	122.35	122.96	121.6	123.23	122.89	121.95	123.66		123.36	120.25	121.42	123.76	121.96	122.56	136.93	137.5	137.52	137.42	140.85	138.14	138.37	136.9	136.48	135.09	134.84	130.33	129.94	140.27	140.28	130.14	130.27	135.68	130.27	140.78	140.11	137.94
M56	146.02	145.78	144.39	144.98	144.94	146.31	143.31	145.22	146.64	142.28	140.84	111.78	112.31	112.1	131.21	128.78	110.36	111.53	123.36		118.93	124.92	124.16	124.15	110.63	148.59	148.4	149.13	149.07	151.8	150.15	150.05	148.76	148.09	147.08	147.03	141.37	142.2	151.49	152.13	141.83	141.98	147.74	141.55	152.18	151.3	149.59
M568	135.27	134.31	132.17	132.55	133.5	135.01	132.71	134.57	135.06	130.91	129.44	118.41	119.77	116.89	122.18	122.84	118.38	118.96	120.25	118.93		120.4	120.26	118.83	117.81	137.48	138.17	138.09	137.97	141.22	139.57	139.42	137.67	136.97	135.84	136.47	130.52	130.07	141.34	140.89	130.94	131.41	136.14	130.22	141.75	141.36	139.63
M573	125.93	125.73	123.76	125.32	124.86	124.7	124.15	125.73	125.83	121.84	120.49	123.92	123.46	124.01	119.08	117.55	123.4	125.15	121.42	124.92	120.4		120.33	117.9	123.95	128.73	128.96	129.14	130.52	133.17	130.4	130.43	128.94	129.27	126.76	127.19	122.71	122.02	132.46	132.45	122.85	121.82	127.14	122.19	133.19	133.21	130.24
M575	132.01	131.57	129.17	130.9	130.57	132.6	130.04	131.57	132.67	127.34	126.4	122.06	123.55	123.31	123.21	122.69	123.29	124.7	123.76	124.16	120.26	120.33		120.87	122.18	134.63	135.07	135.3	136.31	139.81	136.58	136.21	135.2	134.79	133.64	133.52	127.37	126.96	138.5	138.9	127.56	128.35	133.52	127.53	139.37	139.22	136.28
M577	127.46	127.46	124.68	125.5	127.12	127.09	125.46	127.18	127.99	123.13	122.34	122.21	123.46	122.92	120.15	120.18	123.67	124.12	121.96	124.15	118.83	117.9	120.87		122.96	130.9	130.99	131.45	132.3	134.69	132.4	132.49	131.08	130.61	129.44	129.29	123.66	124.28	134.63	134.43	124.67	123.78	129.53	122.66	135.31	135.37	132.54
M94	144.89	145.17	144.06	144.75	144.57	145.2	143.5	145.76	145.49	140.91	139.78	108.64	110.89	110.09	130.27	128.11	111.61	109.37	122.56	110.63	117.81	123.95	122.18	122.96		147.62	148.21	148.88	148.57	151.81	149.58	149.55	148.44	148.18	147.28	147.35	141.44	141.11	151.48	151.77	140.69	140.35	147.06	141.05	151.69	151.15	149.58
SA01	82.87	83.21	83.11	86.21	85.35	82.54	86.84	79.05	79.79	113.59	98.3	147.7	147.71	148.64	116.89	123.05	147.26	149.58	136.93	148.59	137.48	128.73	134.63	130.9	147.62		74.44	72.13	71.77	67.94	71.15	71.79	73.02	73.13	75.73	77.07	104.38	101.14	69.26	68.2	104.87	109.19	76.95	110.71	69.03	68.61	70.95
SA02	83.57	83.11	83.75	87.22	84.88	83.7	87	81.49	78.96	113.41	99.14	148.2	148.63	149.02	116.85	123.65	147.14	149.66	137.5	148.4	138.17	128.96	135.07	130.99	148.21	74.44		73.35	72.47	70.96	71.84	72.65	74.89	71.75	75.99	78.27	104.33	101.97	69.99	69.98	105.63	108.98	77.47	110.83	70.74	70.46	71.49
SA03	81.29	81.77	82.56	86.12	84.78	82.22	85.88	78.54	79.44	114.36	98.41	148.34	148.9	149.31	117.86	122.85	146.83	149.82	137.52	149.13	138.09	129.14	135.3	131.45	148.88	72.13	73.35		70.86	68.96	69.37	70.37	72.02	72.04	75.7	75.5	104.44	101.76	68.36	66.43	105.52	108.48	76.29	110.78	68.85	67.81	70.1
SA06	81.39	81.2	81.97	85.51	83.86	82.34	86.65	78.9	78.28	115.98	99.73	148.7	149.23	149.23	118.31	123.73	147.63	149.84	137.42	149.07	137.97	130.52	136.31	132.3	148.57	71.77	72.47	70.86		64.79	68.38	68.27	70.6	70.85	73.55	75.17	106.48	102.98	65.35	62.98	107.28	110.7	75.35	112.39	65.54	65.48	67.2
SA09	84.25	81.94	84.01	88.17	85.47	83.3	89.44	78.48	78.5	121.76	103.95	151.69	152.52	152.66	121.36	128.44	150.95	153.02	140.85	151.8	141.22	133.17	139.81	134.69	151.81	67.94	70.96	68.96	64.79		64.98	66.21	69.75	69.19	74.07	75.03	110.55	106.11	57.27	56.75	111.56	115.39	74.7	117.08	57.74	58.67	64.37
SA13	82.61	81.84	82.86	87.07	84.46	81.75	87.08	78.65	78.66	116.57	100.2	149.3	149.92	150.48	119.25	125.21	148.2	150.61	138.14	150.15	139.57	130.4	136.58	132.4	149.58	71.15	71.84	69.37	68.38	64.98		67.95	71.88	71.23	73.51	74.51	106.45	103	64.23	63.64	107.89	110.99	75.33	112.88	64.87	65.5	67.75
SA14	81.96	81.78	82.85	86.51	84.14	82.64	87.2	79.12	78.05	115.99	100.34	149.36	150.66	150.54	118.74	124.98	148.81	150.87	138.37	150.05	139.42	130.43	136.21	132.49	149.55	71.79	72.65	70.37	68.27	66.21	67.95		71.68	70.71	74.69	73.45	106.38	103.05	64.5	64.47	107.98	111.91	75.13	113.16	66.54	65.59	69.46
SA23	81.84	82.99	83.53	86.95	84.02	83.06	85.86	79.67	79.27	113.78	98.54	147.46	148.69	148.75	117.07	123.56	147.39	149.38	136.9	148.76	137.67	128.94	135.2	131.08	148.44	73.02	74.89	72.02	70.6	69.75	71.88	71.68		72.76	76.3	76.25	104.55	101.4	68.13	67.71	106.25	109.64	75.81	111.71	69.22	69.72	70.36
SA25	82.08	81.78	83.57	86.34	83.65	82.78	86.7	79.5	80.22	113.86	98.25	148.09	148.14	148.93	117.06	122.52	147.79	149.7	136.48	148.09	136.97	129.27	134.79	130.61	148.18	73.13	71.75	72.04	70.85	69.19	71.23	70.71	72.76		74.8	76.69	103.69	100.96	68.05	68.02	105.45	108.96	76.01	110.08	69.33	69.96	70.48
SA26	82.45	81.79	82.54	85.13	83.72	82.76	86.22	80.14	79.75	110.36	96.77	146.4	147.99	148.3	115.06	121.29	146.46	148.8	135.09	147.08	135.84	126.76	133.64	129.44	147.28	75.73	75.99	75.7	73.55	74.07	73.51	74.69	76.3	74.8		76.58	101.09	98.25	71.97	71.75	102.57	105.76	76.58	106.97	72.99	72.78	73.46
SA27	82.38	82.68	83.4	86.25	83.8	82.73	85.88	81.61	80.76	110.38	96.76	146.82	146.9	148.04	116.21	121.38	145.9	148.25	134.84	147.03	136.47	127.19	133.52	129.29	147.35	77.07	78.27	75.5	75.17	75.03	74.51	73.45	76.25	76.69	76.58		100.99	98.6	73.42	74.45	102.47	105.06	77.59	107.72	74.95	74.87	75.62
SA29	99.82	99.49	96.43	96.75	97.96	98.36	96.16	99.77	99.6	94.33	94.85	141.6	141.33	141.85	109.61	115.81	140.92	142.63	130.33	141.37	130.52	122.71	127.37	123.66	141.44	104.38	104.33	104.44	106.48	110.55	106.45	106.38	104.55	103.69	101.09	100.99		91.26	109.69	109.59	94.17	94.15	102.03	92.75	110.34	109.83	106.15
SA30	96.68	97.15	94.36	95.82	96.6	96.46	94.65	97.36	98.74	93.89	92.74	141.1	140.28	141.86	109.32	114.81	140.36	143.02	129.94	142.2	130.07	122.02	126.96	124.28	141.11	101.14	101.97	101.76	102.98	106.11	103	103.05	101.4	100.96	98.25	98.6	91.26		106.28	106.01	95.09	93.06	98.96	93.12	106.88	106.19	103.37
SA33	83.2	82.09	84.02	88.13	85.4	83.62	88.29	78.89	78.87	121.33	102.49	151.03	151.77	152.21	121.52	127.06	150.32	152.8	140.27	151.49	141.34	132.46	138.5	134.63	151.48	69.26	69.99	68.36	65.35	57.27	64.23	64.5	68.13	68.05	71.97	73.42	109.69	106.28		56.22	111.26	114.4	73.45	116.98	56.59	57.46	64.83
SA44	81.31	81.62	82.45	87.38	85.65	81.74	88.01	77.63	78.19	121.25	102.57	152.1	152.25	152.7	121.62	127.19	150.28	152.79	140.28	152.13	140.89	132.45	138.9	134.43	151.77	68.2	69.98	66.43	62.98	56.75	63.64	64.47	67.71	68.02	71.75	74.45	109.59	106.01	56.22		111.67	115.06	73.06	116.98	56.17	56.52	63.66
SA45	100.98	100.57	97.63	98.34	100.08	99.27	98.47	100.94	101.66	95.68	95.05	140.55	141.68	141.89	110.56	115.31	140.19	142.86	130.14	141.83	130.94	122.85	127.56	124.67	140.69	104.87	105.63	105.52	107.28	111.56	107.89	107.98	106.25	105.45	102.57	102.47	94.17	95.09	111.26	111.67		95.58	103.66	95.5	111.05	111.12	107.99
SA46	102.2	102.65	98.43	99.35	100.88	101.59	98.85	103.54	103.43	91.52	94.12	141.21	140.64	141.88	110.2	115.46	139.77	142.75	130.27	141.98	131.41	121.82	128.35	123.78	140.35	109.19	108.98	108.48	110.7	115.39	110.99	111.91	109.64	108.96	105.76	105.06	94.15	93.06	114.4	115.06	95.58		106.41	92.62	114.75	114.26	110.29
SA47	83.7	83.4	84.15	86.15	84.59	82.84	86.59	80.88	81.06	110.17	96.53	147.1	146.66	148.04	114.99	121.5	146.42	148.31	135.68	147.74	136.14	127.14	133.52	129.53	147.06	76.95	77.47	76.29	75.35	74.7	75.33	75.13	75.81	76.01	76.58	77.59	102.03	98.96	73.45	73.06	103.66	106.41		107.72	75.13	75.25	75.22
SA62	104.03	103.92	99.88	100.82	103.46	101.65	100.59	104.31	105.23	90.34	94.84	140.25	142.17	141.2	109.71	115.35	139.55	141.78	130.27	141.55	130.22	122.19	127.53	122.66	141.05	110.71	110.83	110.78	112.39	117.08	112.88	113.16	111.71	110.08	106.97	107.72	92.75	93.12	116.98	116.98	95.5	92.62	107.72		117.74	116.36	111.99
SB65	83.22	83.23	84.69	88.68	86.76	83.62	89.71	78.39	79.04	121.49	104.56	151.86	152.04	152.43	122.33	128.1	150.67	152.73	140.78	152.18	141.75	133.19	139.37	135.31	151.69	69.03	70.74	68.85	65.54	57.74	64.87	66.54	69.22	69.33	72.99	74.95	110.34	106.88	56.59	56.17	111.05	114.75	75.13	117.74		58.94	65.71
SB68	83.01	81.88	84.54	89.01	85.01	83.28	88.4	79.19	79.67	120.53	103.86	151.37	152	151.86	120.99	127.07	150.16	152.15	140.11	151.3	141.36	133.21	139.22	135.37	151.15	68.61	70.46	67.81	65.48	58.67	65.5	65.59	69.72	69.96	72.78	74.87	109.83	106.19	57.46	56.52	111.12	114.26	75.25	116.36	58.94		64.59
SB71	81.7	80.69	82.91	87	84.59	81.79	86.75	78.74	77.93	116.35	99.68	149.64	149.54	149.85	118.81	123.76	148.1	150.68	137.94	149.59	139.63	130.24	136.28	132.54	149.58	70.95	71.49	70.1	67.2	64.37	67.75	69.46	70.36	70.48	73.46	75.62	106.15	103.37	64.83	63.66	107.99	110.29	75.22	111.99	65.71	64.59
